# Supplementary material for: Ecotypes of triple-negative breast cancer in response to chemotherapy
Source: Nature. 2026 May 13;654(8120):1088–97. doi: 10.1038/s41586-026-10469-9 (PMC13293894; doi:10.1038/s41586-026-10469-9)
Supplement: Supplementary file 1 — Supplementary Tables 1–9. [file 41586_2026_10469_MOESM1_ESM.zip]

Archive with 10 entries (10 files):
- 2024-08-17057C-s1/Cover_for_supp_tables.docx
- 2024-08-17057C-s1/supp_table_1.patient_sample_info.deidentified.xlsx
- 2024-08-17057C-s1/supp_table_2.scRNA_seq_metrics.deidentified.xlsx
- 2024-08-17057C-s1/supp_table_3.Xenium.deidentified.xlsx
- 2024-08-17057C-s1/supp_table_4.xenium_100genes_9U7P2V_hBreast_100g_gene_list.xlsx
- 2024-08-17057C-s1/supp_table_5.archetype_DESeq2_SigDEG.xlsx
- 2024-08-17057C-s1/supp_table_6.archetype_marker_genes.print.xlsx
- 2024-08-17057C-s1/supp_table_7.meta_traits_marker_genes.print.xlsx
- 2024-08-17057C-s1/supp_table_8.TME_cell_state_FindAllMarker.print.xlsx
- 2024-08-17057C-s1/supp_table_9.ML_gene_pCR_status_multivariate_logistic_regression_model.print.xlsx
