# Supplementary material for: Ecotypes of triple-negative breast cancer in response to chemotherapy
Source: Nature. 2026 May 13;654(8120):1088–97. doi: 10.1038/s41586-026-10469-9 (PMC13293894; doi:10.1038/s41586-026-10469-9)
Supplement: Supplementary file 1 — Supplementary Tables 1–9. [file 41586_2026_10469_MOESM1_ESM.zip › 2024-08-17057C-s1/supp_table_1.patient_sample_info.deidentified.xlsx]

## Sheet: Supplementary Table 1
Supplementary Table 1: Clinical information of the patients
Clinical information of the 108 patients in this study. Subject_ID denotes the patient ID used in the ARTEMIS trial. NA: not available.
Patient_ID	NAC response	RCB_status	archetype	BRCA_status	age (year)	histology	grade	Ki67 (%)	tumor size (cm)	T stage	Nodal Status	TIL score	has_scRNA	has_Visium	has_VisiumHD	has_Xenium
P1	RD	RCB-II	archetype2	negative	48.8692	IDC	3	60	2.4	T2	positive	10	yes	no	no	no
P2	pCR	RCB-0	archetype2	NA	71.1176	IDC	2	80	3.4	T2	negative	4	yes	no	no	no
P3	pCR	RCB-0	archetype3	BRCA1_mutation	58.107	IDC	3	95	1.7	T1	negative	30	yes	no	no	no
P4	RD	RCB-I	archetype2	negative	48.4257	IDC	3	70	5	T2	negative	10	yes	yes	no	yes
P5	pCR	RCB-0	archetype2	negative	58.3917	IDC	3	90	5.9	T3	negative	10	yes	no	no	no
P6	RD	RCB-II	archetype2	negative	53.8057	IDC	3	50	2.6	T2	negative	4	yes	no	no	no
P7	RD	RCB-I	archetype2	negative	35.1988	IDC	3	84	4.5	T2	positive	30	yes	no	no	yes
P8	pCR	RCB-0	archetype3	negative	38.5828	IDC	3	90	1.8	T1	positive	20	yes	no	no	no
P9	pCR	RCB-0	archetype3	negative	65.7869	IDC	3	75	3.6	T2	positive	30	yes	yes	no	yes
P10	pCR	RCB-0	archetype3	negative	34.7114	IDC	3	94	1.9	T1	negative	30	yes	no	yes	yes
P11	pCR	RCB-0	archetype4	NA	61.8278	IDC	3	40	3.3	T2	positive	40	yes	no	no	yes
P12	RD	RCB-II	archetype2	NA	34.3856	IDC	3	70	3.2	T2	positive	10	yes	no	no	yes
P13	RD	RCB-III	archetype2	negative	39.8532	IDC	3	80	2.5	T2	positive	70	yes	no	no	no
P14	NA	NA	archetype1	negative	48.1409	IDC	3	70	6.2	T3	negative	4	yes	no	no	no
P15	NA	NA	archetype2	negative	47.9739	IDC	3	90	3.9	T2	negative	4	yes	no	no	no
P16	pCR	RCB-0	archetype2	BRCA1_mutation	52.2889	IDC	3	70	1.9	T1	negative	50	yes	no	no	no
P17	RD	RCB-I	archetype2	negative	61.1707	IDC	3	40	4.3	T2	negative	10	yes	no	no	no
P18	pCR	RCB-0	archetype3	negative	40.5897	IDC	3	75	2.3	T2	negative	70	yes	no	no	no
P19	RD	RCB-II	archetype2	negative	49.2306	IDC	3	40	5.3	T3	positive	10	yes	no	no	no
P20	pCR	RCB-0	archetype3	negative	36.4637	IDC	3	97	2.2	T2	negative	60	yes	no	no	no
P21	pCR	RCB-0	archetype3	negative	49.6112	IDC	3	79	2.7	T2	negative	90	yes	no	no	no
P22	NA	NA	archetype3	NA	63.0955	IDC	3	95	1.5	T1	positive	70	yes	no	no	no
P23	pCR	RCB-0	archetype3	BRCA2_mutation	40.2475	IDC	3	59	3.5	T2	negative	20	yes	no	no	yes
P24	RD	RCB-II	archetype2	NA	77.3272	IDC	3	80	2	T1	negative	<5	yes	no	no	no
P25	NA	NA	archetype4	negative	48.4722	IDC	2	15	2.9	T2	negative	<5	yes	no	no	no
P26	pCR	RCB-0	archetype3	negative	47.9657	IDC	3	60	1.7	T1	negative	70	yes	no	no	no
P27	RD	RCB-I	archetype4	negative	60.4397	IDC	2	90	3.1	T2	negative	10	yes	no	no	yes
P28	RD	RCB-I	archetype2	negative	54.7366	IDC	3	90	1.8	T1	positive	10	yes	no	no	yes
P29	pCR	RCB-0	archetype3	negative	26.7003	IDC	3	90	3.2	T2	negative	40	yes	no	no	no
P30	NA	NA	archetype3	negative	48.7844	IDC	3	30	5	T2	positive	20	yes	no	no	no
P31	pCR	RCB-0	archetype3	negative	31.8339	IDC	3	95	3.6	T2	negative	30	yes	no	no	yes
P32	pCR	RCB-0	archetype2	BRCA1_mutation	38.0517	IDC	3	95	2.5	T2	negative	10	yes	no	no	no
P33	NA	NA	archetype2	NA	43.2483	IDC	3	73	2.3	T2	positive	10	yes	no	no	no
P34	pCR	RCB-0	archetype3	BRCA2_mutation	39.9217	IDC	3	80	3.6	T2	negative	70	yes	no	no	no
P35	RD	RCB-II	archetype2	negative	60.2727	IDC	3	50	2.2	T2	negative	<5	yes	no	no	yes
P36	NA	NA	archetype4	NA	58.5478	IDC	2	25	5.2	T3	positive	40	yes	no	no	no
P37	pCR	RCB-0	archetype3	negative	55.3663	IDC	3	90	1.7	T1	negative	60	yes	no	no	no
P38	RD	RCB-I	archetype2	BRCA1_mutation	36.3186	IDC	3	85	5.2	T3	negative	10	yes	no	no	no
P39	pCR	RCB-0	archetype3	negative	45.2716	IDC	3	70	2	T1	negative	40	yes	no	no	no
P40	pCR	RCB-0	archetype2	NA	31.9078	IDC	3	85	2.9	T2	negative	20	yes	no	no	yes
P41	NA	NA	archetype3	negative	62.8929	metaplastic	2	15	3.1	T2	negative	20	yes	no	no	no
P42	pCR	RCB-0	archetype2	negative	49.7125	IDC	3	80	2.9	T2	positive	50	yes	no	no	no
P43	pCR	RCB-0	archetype1	negative	45.2086	IDC	3	60	4.7	T2	negative	10	yes	no	no	no
P44	NA	NA	archetype2	negative	64.01	IDC	2	40	2.2	T2	negative	<5	yes	no	no	no
P45	RD	RCB-II	archetype2	negative	53.124	IDC	3	NA	2.1	T2	positive	70	yes	no	yes	yes
P46	RD	RCB-I	NA	NA	51.8207	IDC	3	NA	2.8	T2	positive	80	yes	no	no	no
P47	RD	RCB-I	archetype3	negative	40.6171	IDC	3	NA	2.9	T2	negative	10	yes	no	no	yes
P48	RD	RCB-I	archetype3	BRCA1_mutation	36.9976	IDC	3	NA	3.6	T2	negative	70	yes	no	no	no
P49	pCR	RCB-0	archetype3	negative	52.3847	IDC	3	50	2.4	T2	negative	<5	yes	no	no	yes
P50	pCR	RCB-0	archetype3	NA	44.1491	metaplastic	3	65	3	T2	negative	20	yes	no	no	no
P51	pCR	RCB-0	archetype2	negative	29.8078	IDC	3	70	3.2	T2	negative	<5	yes	no	no	no
P52	pCR	RCB-0	archetype2	BRCA1_mutation	32.3678	IDC	3	90	4.4	T2	negative	50	yes	no	no	no
P53	pCR	RCB-0	archetype4	negative	43.8725	IDC	3	90	2.3	T2	negative	<5	yes	no	yes	yes
P54	pCR	RCB-0	archetype1	negative	51.4812	IDC	3	95	2.7	T2	negative	80	yes	no	no	yes
P55	RD	RCB-II	archetype3	NA	49.6057	IDC	3	70	1.6	T1	negative	10	yes	no	no	no
P56	RD	RCB-I	archetype1	BRCA1_mutation	35.1194	IDC	3	90	2.1	T2	negative	30	yes	no	no	no
P57	RD	RCB-II	archetype1	negative	44.6008	IDC	3	80	3.2	T2	positive	<5	yes	no	yes	no
P58	pCR	RCB-0	archetype3	BRCA1_mutation	23.8172	IDC	3	80	2.3	T2	negative	80	yes	no	no	no
P59	pCR	RCB-0	archetype1	negative	36.7128	IDC	3	NA	5.2	T3	positive	10	yes	no	no	yes
P60	NA	NA	archetype4	NA	36.8388	metaplastic	3	77	2.2	T2	negative	10	yes	no	no	no
P61	RD	RCB-II	NA	NA	51.9713	metaplastic	3	30	1.6	T1	negative	10	yes	no	no	no
P62	RD	RCB-II	archetype1	BRCA1_mutation	57.9865	IDC	3	20	1.7	T1	negative	<5	yes	no	no	no
P63	RD	RCB-I	archetype4	negative	66.1072	IDC	3	50	2.4	T2	positive	10	yes	no	no	no
P64	RD	RCB-II	archetype1	NA	51.3115	IDC	3	75	2.5	T2	positive	30	yes	no	yes	yes
P65	RD	RCB-II	archetype2	negative	53.8468	IDC	3	NA	2.4	T2	negative	30	yes	no	yes	yes
P66	pCR	RCB-0	archetype1	negative	44.2312	IDC	2	70	2.3	T2	positive	50	yes	no	yes	yes
P67	NA	NA	archetype1	negative	45.7507	IDC	3	40	3.7	T2	positive	10	yes	no	no	no
P68	NA	NA	archetype4	negative	41.6055	IDC	2	25	2.2	T2	negative	<5	yes	no	no	no
P69	pCR	RCB-0	archetype4	BRCA2_mutation	55.4019	IDC	3	60	2.9	T2	negative	40	yes	no	yes	yes
P70	RD	RCB-II	archetype1	negative	37.4795	IDC	2	35	1.3	T1	negative	<5	yes	no	no	no
P71	pCR	RCB-0	archetype1	negative	43.9574	IDC	3	NA	2.7	T2	positive	10	yes	no	yes	yes
P72	RD	RCB-I	archetype2	negative	75.4901	IDC	3	70	2	T1	negative	<5	yes	no	no	yes
P73	RD	RCB-II	archetype3	negative	60.2262	IDC	3	60	3.1	T2	negative	20	yes	no	no	yes
P74	NA	NA	archetype4	negative	74.8768	IDC	3	25	7.7	T4	positive	20	yes	no	no	no
P75	NA	NA	NA	NA	63.5308	IDC	3	60	2.7	T2	negative	10	yes	no	no	no
P76	RD	RCB-II	archetype2	BRCA1_mutation	37.1016	IDC	3	80	5.5	T3	negative	30	yes	no	no	no
P77	pCR	RCB-0	archetype3	BRCA1_mutation	56.3191	IDC	3	70	2.6	T2	positive	20	yes	no	no	yes
P78	RD	RCB-II	archetype4	negative	67.7144	ILC	2	10	2.3	T2	negative	<5	yes	no	no	yes
P79	NA	NA	archetype1	negative	47.8179	IDC	3	50	1.9	T1	negative	<5	yes	no	yes	no
P80	pCR	RCB-0	archetype2	negative	43.9683	IDC	3	80	2.1	T2	negative	20	yes	no	no	yes
P81	pCR	RCB-0	archetype1	negative	67.123	IDC	3	65	2.3	T2	negative	<5	yes	no	no	yes
P82	pCR	RCB-0	archetype2	negative	62.8327	IDC	3	70	1.4	T1	negative	10	yes	no	no	no
P83	pCR	RCB-0	archetype1	negative	42.9498	IDC	3	NA	1.7	T1	negative	NA	yes	no	no	no
P84	RD	RCB-I	archetype1	negative	38.7827	IDC	3	90	2.2	T2	negative	<5	yes	no	yes	yes
P85	RD	RCB-II	archetype2	NA	53.4799	IDC	3	80	2.8	T2	negative	40	yes	no	no	no
P86	pCR	RCB-0	archetype4	negative	36.0421	IDC	2	NA	5	T2	negative	10	yes	no	no	no
P87	pCR	RCB-0	archetype3	BRCA1_mutation	41.7068	IDC	3	95	4.3	T2	positive	10	yes	no	no	yes
P88	RD	RCB-II	archetype1	negative	46.6981	IDC	3	80	1.8	T1	negative	10	yes	no	no	yes
P89	RD	RCB-II	archetype1	NA	46.3586	IDC	3	60	5.5	T3	negative	<5	yes	no	yes	yes
P90	pCR	RCB-0	archetype1	negative	48.5681	IDC	3	60	1	T1	positive	50	yes	no	yes	yes
P91	pCR	RCB-0	archetype2	negative	48.7241	IDC	3	60	2.7	T2	negative	<5	yes	no	no	no
P92	pCR	RCB-0	archetype3	negative	43.492	IDC	3	90	2.2	T2	positive	30	yes	no	no	yes
P93	pCR	RCB-0	archetype1	BRCA1_mutation	36.105	IDC	3	95	3.7	T2	positive	10	yes	no	no	yes
P94	RD	RCB-II	archetype2	negative	56.1905	IDC	2	40	1.8	T1	negative	10	yes	no	no	no
P95	pCR	RCB-0	archetype3	negative	51.7441	IDC	3	85	1.3	T1	positive	60	yes	no	no	no
P96	NA	NA	archetype4	negative	57.0419	IDC	3	20	2.1	T2	negative	10	yes	no	no	no
P97	NA	NA	archetype1	NA	41.2605	metaplastic	3	20	3.2	T2	negative	<5	yes	no	no	no
P98	RD	RCB-I	NA	NA	44.3571	metaplastic	3	NA	4	T2	negative	<5	yes	no	no	no
P99	RD	RCB-II	archetype1	NA	56.1795	IDC	3	NA	4.4	T2	positive	80	yes	no	no	yes
P100	NA	NA	archetype1	NA	49.9589	IDC	3	60	2.6	T2	positive	10	yes	no	no	no
P101	NA	NA	archetype4	negative	49.9535	IDC	3	62	3.5	T2	negative	40	yes	no	no	no
P102	RD	RCB-II	NA	NA	NA	NA	NA	NA	NA	NA	NA	NA	no	yes	no	yes
P103	RD	RCB-II	NA	NA	NA	NA	NA	NA	NA	NA	NA	NA	no	yes	no	yes
P104	pCR	pCR	NA	NA	NA	NA	NA	NA	NA	NA	NA	NA	no	yes	no	yes
P105	pCR	pCR	NA	NA	NA	NA	NA	NA	NA	NA	NA	NA	no	yes	no	yes
P106	pCR	pCR	NA	NA	NA	NA	NA	NA	NA	NA	NA	NA	no	yes	no	yes
P107	pCR	pCR	NA	NA	NA	NA	NA	NA	NA	NA	NA	NA	no	no	no	yes
P108	pCR	pCR	NA	NA	NA	NA	NA	NA	NA	NA	NA	NA	no	no	no	yes
