# Supplementary material for: Ecotypes of triple-negative breast cancer in response to chemotherapy
Source: Nature. 2026 May 13;654(8120):1088–97. doi: 10.1038/s41586-026-10469-9 (PMC13293894; doi:10.1038/s41586-026-10469-9)
Supplement: Supplementary file 1 — Supplementary Tables 1–9. [file 41586_2026_10469_MOESM1_ESM.zip › 2024-08-17057C-s1/supp_table_2.scRNA_seq_metrics.deidentified.xlsx]

## Sheet: Supplementary Table 2
Supplementary Table 2: Metrics of the scRNA-seq data
Metrics of the scRNA-seq data of 101 patient samples in this study. Subject_ID denotes the patient ID used in the ARTEMIS trial. NA: not available.
Patient_ID	total before-QC cell number	total post-QC cell number	Tumor cell number	mean UMI per post-QC cell	mean genes per post-QC cell	scRNA_material	chemistry	viability	mean reads per cell	sequencing saturation percent
P1	5646	4717	17	2918	1106	fresh	3' v2	0.83	59565	82.3
P2	13655	516	249	13430	2752	fresh	3' v2	0.7	28749	70.4
P3	8059	4038	8	5463	1530	fresh	3' v2	0.83	48756	78.9
P4	5736	2771	2236	26818	3938	fresh	3' v2	0.55	79829	64.5
P5	2024	1147	747	20415	3349	fresh	3' v2	0.34	209486	86.8
P6	5556	2126	661	10762	2379	fresh	3' v2	0.54	65945	80.7
P7	1860	1193	95	6463	1506	fresh	3' v2	0.79	180064	91.9
P8	2965	2379	5	3462	1222	fresh	3' v2	0.83	128276	94.2
P9	5901	3418	140	10813	2601	cryo	3' v3	0.74	53748	58.2
P10	7041	5023	470	7673	2284	cryo	3' v3	0.86	45309	60.1
P11	4158	3143	17	5802	1785	cryo	3' v3	0.7	81049	80.9
P12	9332	6800	420	8611	2265	fresh	3' v3	0.85	39242	39.3
P13	3729	1429	191	12423	2298	fresh	3' v2	0.71	98481	77.1
P14	5693	1984	628	17041	3060	fresh	3' v3	0.5	73408	65.3
P15	2067	1092	191	15164	3093	cryo	3' v2	0.31	185996	85.1
P16	3258	2048	335	9632	2265	cryo	3' v3	0.68	110963	81.6
P17	5330	2802	990	20521	3265	fresh	3' v3	0.56	71549	54.7
P18	9054	4376	542	12554	2379	fresh	3' v3	0.8	47025	39.5
P19	3638	2334	1086	33727	4011	fresh	3' v3	0.5	113110	45.9
P20	7482	6186	10	5841	2017	cryo	3' v3	0.96	53493	72.4
P21	2638	1301	6	5304	1511	cryo	3' v2	0.72	152249	84.2
P22	3972	2808	384	9543	1910	cryo	3' v3	0.52	104058	83.8
P23	8042	6255	575	7500	1799	cryo	3' v3	0.69	49352	70.6
P24	2310	1022	411	34902	4013	cryo	3' v3	0.32	183579	67.2
P25	6895	3027	1991	26375	4271	cryo	3' v3	0.35	75241	48.2
P26	10523	8140	152	6652	2122	cryo	3' v3	87-93%	36048	49.5
P27	9205	3866	920	11473	2623	cryo	3' v3	0.9	46679	51.3
P28	7764	4816	4029	23172	4002	cryo	3' v3	0.82	45257	46.4
P29	3494	2370	50	11755	2578	cryo	3' v3	0.73	103987	78.2
P30	3417	2835	8	3625	1458	cryo	3' v3	0.7	115303	89.8
P31	9350	4701	388	7752	2031	cryo	3' v3	0.39	43797	54.1
P32	3922	2078	1484	23260	4631	cryo	3' v3	0.81	108038	52.2
P33	5510	2660	2038	29169	4335	cryo	3' v3	0.42	66488	50.7
P34	10571	6174	298	9951	1563	fresh	3' v3	0.6	33669	54.4
P35	5368	1608	753	22695	3850	fresh	3' v3	0.44	78717	58.2
P36	3652	1175	190	14503	2154	fresh	3' v3	0.5	116130	79.7
P37	15984	4436	52	12655	2072	fresh	3' v3	0.9	26750	40.3
P38	9529	5376	514	9045	2333	fresh	3' v3	0.75	40350	51.8
P39	10190	8156	202	6179	1908	fresh	3' v3	0.7	37250	54.9
P40	8269	4248	847	8390	2224	fresh	3' v3	0.56	74705	80.9
P41	8344	6631	67	7350	1884	fresh	3' v3	0.8	51618	65.2
P42	6798	4824	878	7853	2063	cryo	3' v3	NA	56799	73.3
P43	7212	5458	405	10141	2108	cryo	3' v3	NA	55692	63.2
P44	7943	3098	1879	23210	4119	cryo	3' v3	NA	52988	44.8
P45	12304	8815	166	5513	1472	cryo	3' v3	NA	32225	63.8
P46	8807	6949	0	3152	1078	cryo	3' v3	0.75	42209	78
P47	6916	2464	825	25441	3752	cryo	3' v3	NA	55532	49
P48	5527	2981	83	9948	2497	cryo	3' v3	0.65	70251	61.2
P49	3836	2479	1766	15265	2939	cryo	3' v3	0.42	98201	81.9
P50	4891	3551	258	8518	2525	cryo	3' v3	0.69	69471	70.6
P51	1668	968	426	8249	2230	cryo	3' v3	0.38	228124	94.6
P52	3856	1946	120	5024	1499	cryo	3' v3	0.5	122931	91.9
P53	2547	1528	589	11040	2801	cryo	3' v3	0.54	152834	89
P54	7474	5234	402	5413	1549	cryo	3' v3	0.67	51027	77.6
P55	4574	2143	241	8029	2159	fresh	3' v3	0.7	83489	78.7
P56	8883	7143	90	5859	1722	fresh	3' v3	0.7	73708	82.3
P57	6647	4067	184	3621	1338	fresh	3' v3	0.7	60784	76.1
P58	10426	8206	8	3671	1357	cryo	3' v3	0.9	35533	75.5
P59	8621	5057	50	6002	1626	cryo	3' v3	0.9	44089	61.1
P60	8179	6012	24	10607	2501	cryo	3' v3	0.7	50309	56.5
P61	7677	5083	0	7698	2113	cryo	3' v3	0.8	43976	58.3
P62	5621	3242	463	12974	3058	cryo	3' v3	0.8	90141	78.2
P63	9469	5395	330	9605	2606	cryo	3' v3	0.88	43196	50.9
P64	8152	5713	999	7011	2014	cryo	3' v3	0.89	61942	73.3
P65	5902	3186	109	9549	2272	cryo	3' v3	0.78	87912	71.2
P66	8525	5592	95	3338	1302	cryo	3' v3	0.94	61974	83.1
P67	4287	2572	785	13918	2975	cryo	3' v3	0.6	96733	68.3
P68	4285	2110	603	8516	1875	cryo	3' v3	0.8	102462	78
P69	4512	1024	656	23587	3948	cryo	3' v3	0.93	98092	60.4
P70	7106	5458	417	8527	2294	cryo	3' v3	0.7	58334	57.9
P71	6515	3462	32	7225	2100	cryo	NextGem 3' v3.1	0.9	64067	52.9
P72	9789	2668	360	13634	3253	cryo	3' v3	0.7	48462	42.2
P73	5101	3537	190	6027	1888	cryo	3' v3	0.8	102323	82.6
P74	12740	9152	616	5633	1677	cryo	NextGem 3' v3.1	0.7	29176	38.3
P75	4581	2051	0	5249	1572	cryo	3' v3	0.6	95695	87.9
P76	5740	3649	20	8089	1793	cryo	3' v3	0.69	92391	84.5
P77	14474	9802	35	5667	1794	cryo	NextGem 3' v3.1	0.8	31066	56.5
P78	5402	4411	20	5279	1771	cryo	3' v3	0.65	93322	86
P79	9229	5954	134	7530	2383	cryo	NextGem 3' v3.1	0.82	41111	45.4
P80	7362	5130	22	5267	1601	cryo	3' v3	0.9	61247	73.6
P81	6980	3181	1623	18837	3481	cryo	NextGem 3' v3.1	0.73	64905	35
P82	4336	2161	830	22760	3529	cryo	3' v3	0.95	111107	56
P83	7566	4847	3921	20607	4636	cryo	NextGem 3' v3.1	0.84	54632	32.2
P84	7616	5920	26	5461	1658	cryo	NextGem 3' v3.1	0.96	55519	58.5
P85	10725	6967	689	8439	2046	cryo	NextGem 3' v3.1	0.86	45953	44.7
P86	10230	6649	80	7772	1930	cryo	NextGem 3' v3.1	0.67	39919	45.5
P87	15854	7975	536	6311	1871	cryo	NextGem 3' v3.1	0.9	32604	43.8
P88	8177	5514	410	8816	2106	cryo	NextGem 3' v3.1	0.6	52832	48.7
P89	3047	2130	36	8314	2287	cryo	NextGem 3' v3.1	0.85	164804	86.7
P90	8571	6172	161	5311	1563	fresh	3' v3	0.88	56464	68.3
P91	12655	10284	67	6525	1733	fresh	3' v3	0.8	36862	60.6
P92	3644	2204	197	11965	2317	fresh	3' v3	0.8	123401	68.7
P93	3431	1379	401	12724	2564	fresh	3' v3	0.8	115716	79.5
P94	6802	3749	49	5009	1382	fresh	3' v3	0.56	60274	78.1
P95	17069	8773	359	6125	1849	fresh	NextGem 3' v3.1	0.5	24188	49.5
P96	6014	2042	208	4700	1583	fresh	NextGem 3' v3.1	0.5	62206	77
P97	13368	4532	2	6147	2012	fresh	NextGem 3' v3.1	0.62	35317	47.3
P98	19427	7265	0	5734	1752	fresh	NextGem 3' v3.1	0.6	23434	36.4
P99	10637	3817	902	6113	1728	cryo	NextGem 3' v3.1	0.6	45810	68.7
P100	2801	2196	45	8808	2163	fresh	NextGem 3' v3.1	0.3	159863	83.3
P101	20137	14781	56	4809	1521	fresh	NextGem 3' v3.1	0.8	23401	50.8
