# Supplementary material for: Ecotypes of triple-negative breast cancer in response to chemotherapy
Source: Nature. 2026 May 13;654(8120):1088–97. doi: 10.1038/s41586-026-10469-9 (PMC13293894; doi:10.1038/s41586-026-10469-9)
Supplement: Supplementary file 1 — Supplementary Tables 1–9. [file 41586_2026_10469_MOESM1_ESM.zip › 2024-08-17057C-s1/supp_table_3.Xenium.deidentified.xlsx]

## Sheet: Supplementary Table 3
Supplementary Table 3: Metrics of the Xenium data.
Metrics of the Xenium data of the 44 patient sapmles. Subject_id denotes the patient ID used in the ARTEMIS trial.
Patient_ID	cell count before QC	cell count after QC	cancer cells count	mean_nCount_Xenium	mean_nFeature_Xenium	Xenium Panel Type	Material type	TubuleFormation	Pleomorphism	Mitosis	Apocrine	Pushing edge	Infiltrative edge	DCIS component	Collagen	Unique_Histology	OtherFeatures
P54	106605	79808	46483	338	241	5k+100	FFPE	<10%	Marked (score 3)	score 2 (7-10/5hpf)	Absent	Present	NA	NA	Mature	NA	NA
P59	88589	60437	13898	235	173	5k+100	FFPE	<10%	Marked (score 3)	score 3 (>10/5hpf)	Absent	NA	Present	NA	Mature	NA	Tumor giant cells; Normal lobules and ducts present
P64	209481	176054	98383	323	242	5k+100	FFPE	<10%	Moderate (score 3)	score 1 (<5/5hpf)	Absent	Present	NA	NA	Mature	NA	NA
P66	165703	108746	29613	244	185	5k+100	FFPE	<10%	Moderate (score 3)	score 1 (<5/5hpf)	Absent	Present	NA	NA	Mature	NA	Tumor budding; Heavy Immune infiltrate
P71	42785	25578	14258	157	120	5k+100	FFPE	<10%	Marked (score 3)	score 1 (<5/5hpf)	Absent	NA	Present	NA	Focal Immature	NA	NA
P81	96367	51445	37526	432	286	5k+100	FFPE	<10%	Moderate (score 3)	score 1 (<5/5hpf)	Absent	Present	NA	NA	Mature	NA	NA
P84	69401	51445	21306	235	162	5k+100	FFPE	<10%	Moderate (score 3)	score 1 (<5/5hpf)	Absent	NA	Present	NA	Mature	NA	Normal lobules and ducts present
P88	54064	44419	15167	462	299	5k+100	FFPE	<10%	Marked (score 3)	score 1 (<5/5hpf)	Absent	NA	Present	Present	Mature	NA	LVI present; possible neural invasion
P89	53488	24198	16849	460	302	5k+100	FFPE	<10%	Moderate (score 3)	score 1 (<5/5hpf)	Absent	NA	Present	NA	Focal Immature	NA	Normal lobules and ducts present
P90	88603	63318	13319	302	210	5k+100	FFPE	<10%	Marked (score 3)	score 1 (<5/5hpf)	Absent	NA	Present	NA	Mature	NA	TLS formation
P93	16429	9021	4257	212	154	5k+100	FFPE	<10%	Minimal (score 1)	score 1 (<5/5hpf)	Absent	NA	NA	NA	NA	NA	Minimal tumor areas in the core
P99	57497	33984	13405	202	155	5k+100	FFPE	<10%	Moderate (score 3)	score 1 (<5/5hpf)	Absent	NA	NA	NA	NA	Focal Micropapillary	NA
P4	39525	29767	11873	1721	816	5k	frozen	NA	NA	NA	NA	NA	NA	NA	NA	NA	NA
P7	23123	16137	2624	1098	577	5k+100	frozen	NA	NA	NA	NA	NA	NA	NA	NA	NA	NA
P12	18029	13752	3759	1753	829	5k+100	frozen	NA	NA	NA	NA	NA	NA	NA	NA	NA	NA
P28	71758	57429	26325	344	234	5k+100	FFPE	<10%	Marked (score 3)	score 2 (7-10/5hpf)	Absent	Present	NA	NA	Mature	IDC with lobular-like growth pattern	Tumor budding seen
P35	66378	47787	26386	313	217	5k+100	FFPE	10-50%	Marked (score 3)	score 1 (<5/5hpf)	Absent	NA	Present	Extensive DCIS	Mature	NA	NA
P40	43865	35933	21766	390	265	5k+100	FFPE	<10%	Marked (score 3)	score 1 (<5/5hpf)	Absent	Present	NA	NA	Mature	NA	NA
P45	40577	28493	6512	329	228	5k+100	FFPE	<10%	Marked (score 3)	score 3 (>10/5hpf)	Absent	NA	Present	NA	Focal Immature	NA	Tumor budding seen; Extensive plasma B cells; Activated stellate shaped Fibroblasts
P65	57736	41319	14553	294	203	5k+100	FFPE	<10%	Marked (score 3)	score 3 (>10/5hpf)	Absent	Present	NA	NA	Focal Immature	NA	NA
P72	88546	55204	40572	244	175	5k+100	FFPE	<10%	Marked (score 3)	score 2 (7-10/5hpf)	Absent	Present	NA	NA	Mature	IDC with lobular-like growth pattern	NA
P80	99437	65829	35713	329	237	5k+100	FFPE	<10%	Marked (score 3)	score 1 (<5/5hpf)	Absent	Present	NA	NA	Mature	NA	TLS formation
P9	56267	35003	6670	1254	672	5k	frozen	NA	NA	NA	NA	NA	NA	NA	NA	NA	NA
P10	89413	40177	19369	106	79	5k+100	FFPE	<10%	Marked (score 3)	score 3 (>10/5hpf)	Absent	Present	NA	NA	Mature/Central Fibrosis	NA	NA
P23	45592	20927	8008	111	86	5k+100	FFPE	<10%	Marked (score 3)	score 3 (>10/5hpf)	Absent	Present	NA	NA	Mature	NA	NA
P31	118389	85242	39896	310	221	5k+100	FFPE	<10%	Marked (score 3)	score 3 (>10/5hpf)	Absent	Present	NA	NA	Mature/Central Fibrosis	NA	Extensive areas of necrosis
P47	96162	62600	29685	244	174	5k+100	FFPE	<10%	Marked (score 3)	score 3 (>10/5hpf)	Absent	NA	Present	NA	Mature	NA	Normal lobules and ducts present; Extensive macrophages; Immune cells around TDLUs
P49	89680	68653	33885	516	322	5k+100	FFPE	<10%	Marked (score 3)	score 2 (7-10/5hpf)	Absent	NA	Present	NA	Mature	NA	Tumor budding
P73	87683	63099	42014	310	222	5k+100	FFPE	<10%	Marked (score 3)	score 3 (>10/5hpf)	Absent	Present	NA	NA	Mature/Central Fibrosis	NA	NA
P77	125417	81141	36592	260	188	5k+100	FFPE	<10%	Marked (score 3)	score 3 (>10/5hpf)	Absent	NA	Present	NA	Mature	NA	TLS formation
P87	158648	80889	50570	221	161	5k+100	FFPE	<10%	Marked (score 3)	score 2 (7-10/5hpf)	Absent	Present	NA	NA	Mature	NA	NA
P92	64171	50153	27538	603	383	5k+100	FFPE	<10%	Marked (score 3)	score 3 (>10/5hpf)	Absent	Present	NA	NA	Mature	NA	NA
P11	60322	46662	10882	1890	847	5k+100	frozen	NA	NA	NA	NA	NA	NA	NA	NA	NA	NA
P27	122016	102144	62421	476	306	5k+100	FFPE	>75%	Moderate (score 3)	score 2 (7-10/5hpf)	Absent	NA	NA	Present	Mature	NA	NA
P53	46844	31604	23847	392	276	5k+100	FFPE	<10%	Marked (score 3)	score 2 (7-10/5hpf)	Absent	Present	NA	NA	Mature	NA	NA
P69	138200	105579	42421	232	163	5k+100	FFPE	<10%	Moderate (score 3)	score 1 (<5/5hpf)	Present	NA	NA	NA	Mature	Focal Apocrine	NA
P78	43871	31949	17446	316	232	5k+100	FFPE	<10%	Moderate (score 3)	score 1 (<5/5hpf)	Absent	NA	NA	NA	Mature	Lobular	NA
P102	21659	15176	7927	1506	725	5k+100	frozen	NA	NA	NA	NA	NA	NA	NA	NA	NA	NA
P103	64923	53347	15160	1370	710	5k	frozen	NA	NA	NA	NA	NA	NA	NA	NA	NA	NA
P104	77072	67166	24665	1255	706	5k	frozen	NA	NA	NA	NA	NA	NA	NA	NA	NA	NA
P105	48862	31866	14755	987	547	5k	frozen	NA	NA	NA	NA	NA	NA	NA	NA	NA	NA
P106	44691	29912	6792	1132	636	5k	frozen	NA	NA	NA	NA	NA	NA	NA	NA	NA	NA
P107	29223	19756	9716	2040	885	5k+100	frozen	NA	NA	NA	NA	NA	NA	NA	NA	NA	NA
P108	24791	20694	6480	1528	771	5k	frozen	NA	NA	NA	NA	NA	NA	NA	NA	NA	NA
