# Supplementary material for: Ecotypes of triple-negative breast cancer in response to chemotherapy
Source: Nature. 2026 May 13;654(8120):1088–97. doi: 10.1038/s41586-026-10469-9 (PMC13293894; doi:10.1038/s41586-026-10469-9)
Supplement: Supplementary file 1 — Supplementary Tables 1–9. [file 41586_2026_10469_MOESM1_ESM.zip › 2024-08-17057C-s1/supp_table_4.xenium_100genes_9U7P2V_hBreast_100g_gene_list.xlsx]

## Sheet: Supplementary Table 4
Supplementary Table 4: The custom panel of 100 additional genes for Xenium.
Gene	Ensembl ID
ACKR1	ENSG00000213088
ACTA2	ENSG00000107796
ACTG2	ENSG00000163017
ANXA1	ENSG00000135046
AZGP1	ENSG00000160862
BAG1	ENSG00000107262
C3	ENSG00000125730
CALML5	ENSG00000178372
CAV1	ENSG00000105974
CCL3L1	ENSG00000276085
CCL4L2	ENSG00000276070
CD24	ENSG00000272398
CD74	ENSG00000019582
CHI3L1	ENSG00000133048
CKS1B	ENSG00000173207
CLDN3	ENSG00000165215
CLDN4	ENSG00000189143
CLU	ENSG00000120885
CRIP1	ENSG00000213145
CRYAB	ENSG00000109846
CTSV	ENSG00000136943
CXCL17	ENSG00000189377
CXCL3	ENSG00000163734
DNAJB11	ENSG00000090520
DSP	ENSG00000096696
F3	ENSG00000117525
FCER1G	ENSG00000158869
FLT1	ENSG00000102755
FN1	ENSG00000115414
FOS	ENSG00000170345
FXYD3	ENSG00000089356
GJA4	ENSG00000187513
GNLY	ENSG00000115523
GRB7	ENSG00000141738
GSTA1	ENSG00000243955
HECW2	ENSG00000138411
HLA-A	ENSG00000206503
HLA-B	ENSG00000234745
HLA-C	ENSG00000204525
HLA-DPA1	ENSG00000231389
HLA-DPB1	ENSG00000223865
HLA-DQA1	ENSG00000196735
HLA-DQB1	ENSG00000179344
HLA-DRB1	ENSG00000196126
HLA-DRB5	ENSG00000198502
HLA-E	ENSG00000204592
HLA-F	ENSG00000204642
HSPA1A	ENSG00000204389
HSPA1B	ENSG00000204388
HSPA5	ENSG00000044574
IER3	ENSG00000137331
IFI27	ENSG00000165949
IFI44	ENSG00000137965
IFI6	ENSG00000126709
IGHM	ENSG00000211899
ISG15	ENSG00000187608
ISLR	ENSG00000129009
JUN	ENSG00000177606
KRT14	ENSG00000186847
KRT17	ENSG00000128422
KRT18	ENSG00000111057
KRT19	ENSG00000171345
KRT5	ENSG00000186081
KRT7	ENSG00000135480
KRT8	ENSG00000170421
KRT81	ENSG00000205426
LGALS3	ENSG00000131981
LINC01781	ENSG00000234184
LTF	ENSG00000012223
LYVE1	ENSG00000133800
MGP	ENSG00000111341
MTDH	ENSG00000147649
MYL9	ENSG00000101335
NECTIN4	ENSG00000143217
PARP2	ENSG00000129484
PLAAT4	ENSG00000133321
PSMB9	ENSG00000240065
PTPRC	ENSG00000081237
PXDN	ENSG00000130508
S100A10	ENSG00000197747
S100A6	ENSG00000197956
S100A7	ENSG00000143556
S100A8	ENSG00000143546
SAA1	ENSG00000173432
SCD	ENSG00000099194
SCUBE2	ENSG00000175356
SDC1	ENSG00000115884
SELENOP	ENSG00000250722
SERP1	ENSG00000120742
SLC25A6	ENSG00000169100
SLPI	ENSG00000124107
SPCS2	ENSG00000118363
SWAP70	ENSG00000133789
TACSTD2	ENSG00000184292
TAGLN	ENSG00000149591
TNFRSF4	ENSG00000186827
TPM2	ENSG00000198467
TRGC2	ENSG00000227191
CNN1	ENSG00000130176
MMP2	ENSG00000087245
