# Supplementary material for: Ecotypes of triple-negative breast cancer in response to chemotherapy
Source: Nature. 2026 May 13;654(8120):1088–97. doi: 10.1038/s41586-026-10469-9 (PMC13293894; doi:10.1038/s41586-026-10469-9)
Supplement: Supplementary file 1 — Supplementary Tables 1–9. [file 41586_2026_10469_MOESM1_ESM.zip › 2024-08-17057C-s1/supp_table_5.archetype_DESeq2_SigDEG.xlsx]

## Sheet: Supplementary Table 5
Supplementary Table 5: DESeq2 results showing the statistically significant DEGs in each archetype.
archetype	gene	baseMean	log2FoldChange	lfcSE	stat	pvalue	padj		archetype	gene	baseMean	log2FoldChange	lfcSE	stat	pvalue	padj		archetype	gene	baseMean	log2FoldChange	lfcSE	stat	pvalue	padj		archetype	gene	baseMean	log2FoldChange	lfcSE	stat	pvalue	padj
ARC1	IGF2.1	26.4712	7.76204	1.36473	5.6876	1.28837e-08	5.20187e-06		ARC2	HAPLN1	32.0785	5.57992	1.50531	3.70682	0.000209875	0.00389319		ARC3	BCL2A1	350.23	6.27921	0.527349	11.9071	1.08665e-32	7.09441e-29		ARC4	CST4	5.57554	26.8702	4.11295	6.53306	6.44373e-11	8.39182e-09
ARC1	MUC7	3.13201	4.68636	1.36586	3.43107	0.000601204	0.00919877		ARC2	TEKT3	45.9739	5.01594	0.580348	8.64298	5.47644e-18	4.22945e-14		ARC3	SRGN	411.472	6.1071	0.451189	13.5356	9.64229e-42	1.88854e-37		ARC4	GNAT3	2.82227	25.9204	4.11454	6.29972	2.98192e-10	3.13506e-08
ARC1	AC004158.1	3.25484	4.33897	0.781079	5.5551	2.77449e-08	9.52045e-06		ARC2	PRSS33	61.3878	4.4525	0.711002	6.26228	3.79377e-10	1.27388e-07		ARC3	CSF2RB	34.9914	5.67736	0.613043	9.26095	2.02628e-20	4.96084e-17		ARC4	SULT1C3	4.12785	13.8723	4.11352	3.37236	0.000745268	0.00684499
ARC1	LUZP2	2.54976	3.95359	0.878813	4.49879	6.83428e-06	0.0004972		ARC2	FGFBP2	36.9412	4.21216	0.506364	8.31844	8.91312e-17	3.4418e-13		ARC3	VCAM1	204.767	5.65253	0.622259	9.08388	1.04775e-19	2.05213e-16		ARC4	AC093001.1	623.036	11.7854	1.19238	9.88389	4.88983e-23	7.59278e-20
ARC1	VGLL3	9.89153	3.79043	0.704822	5.37785	7.53821e-08	2.01599e-05		ARC2	PXDNL	40.881	4.11302	0.59125	6.95648	3.48875e-12	2.69437e-09		ARC3	STAR	18.1292	5.40904	0.564251	9.58624	9.13562e-22	2.98217e-18		ARC4	ALOX15B	145.95	11.3903	1.03165	11.0408	2.42802e-28	6.12651e-25
ARC1	CALML3	6.57364	3.7628	0.987581	3.81012	0.000138899	0.0036351		ARC2	C1orf94	2.69608	3.90913	0.853992	4.57748	4.70609e-06	0.000225746		ARC3	LTB	193.105	5.33248	0.428442	12.4462	1.46618e-35	1.43583e-31		ARC4	PNLIPRP3	11.0634	11.2509	1.76282	6.38234	1.74406e-10	1.98514e-08
ARC1	BBOX1-AS1	4.03686	3.73271	0.893232	4.17888	2.92942e-05	0.00129547		ARC2	LINC00707	13.9992	3.78362	0.844092	4.48248	7.37815e-06	0.000328285		ARC3	NCF4-AS1	3.14725	5.27642	0.970417	5.43728	5.41016e-08	6.97128e-06		ARC4	MUCL1	13460.3	10.4573	0.991421	10.5478	5.20055e-26	1.16643e-22
ARC1	KRT4	11.084	3.51578	0.822727	4.27332	1.9258e-05	0.000980352		ARC2	TUNAR	3.61714	3.744	1.05811	3.53839	0.000402579	0.00617296		ARC3	SPIB	171.497	5.02777	0.567811	8.85466	8.39429e-19	1.49464e-15		ARC4	UGT2B11	132.153	10.4534	1.28168	8.15604	3.46196e-16	1.99666e-13
ARC1	HOXD13	5.47957	3.43292	0.961581	3.57008	0.000356872	0.00654081		ARC2	SCRG1	304.847	3.65597	0.440731	8.29525	1.08356e-16	3.58644e-13		ARC3	PLEK	42.5497	4.91594	0.45372	10.8348	2.35608e-27	1.15365e-23		ARC4	UGT2B28	17.5852	10.1144	2.42386	4.17287	3.00784e-05	0.000535317
ARC1	COL25A1	9.76535	3.33013	0.501471	6.64072	3.12144e-11	6.58554e-08		ARC2	MYLK	288.889	3.4104	0.392904	8.67998	3.95832e-18	4.22945e-14		ARC3	CXorf21	5.50469	4.73484	0.63894	7.41047	1.25853e-13	1.02707e-10		ARC4	ADH1C	7.75654	8.16516	1.11941	7.29417	3.00499e-13	7.77675e-11
ARC1	RAPSN	5.70809	3.27353	0.566074	5.78286	7.34392e-09	3.87351e-06		ARC2	ACTG2	513.753	3.34432	0.678853	4.92643	8.37466e-07	6.25912e-05		ARC3	RBP5	74.3892	4.57318	0.541428	8.44651	3.00137e-17	4.28802e-14		ARC4	HMGCS2	48.306	8.12142	1.53272	5.2987	1.1663e-07	5.74218e-06
ARC1	ADGRL3	9.41132	3.26649	0.78854	4.14246	3.43599e-05	0.0014339		ARC2	WFDC1	9.26946	3.33614	0.420352	7.93654	2.07905e-15	4.81696e-12		ARC3	MSC	5.86576	4.54689	0.680893	6.67783	2.42498e-11	9.89492e-09		ARC4	CD36	61.2301	8.04921	0.587034	13.7116	8.64755e-43	8.72797e-39
ARC1	CCDC144NL-AS1	22.5661	3.24375	0.689303	4.70584	2.52828e-06	0.000254006		ARC2	CSMD2	10.6013	3.16734	0.631012	5.01946	5.18173e-07	4.38159e-05		ARC3	ENPP2	47.9388	4.44344	0.744797	5.96598	2.43176e-09	5.60334e-07		ARC4	PIP	1659.83	7.45001	0.847554	8.79001	1.49545e-18	1.77572e-15
ARC1	MSX1	47.2397	3.24302	0.486728	6.6629	2.68474e-11	6.37222e-08		ARC2	NCAN	16.0511	3.1655	0.920096	3.4404	0.000580858	0.00792107		ARC3	TMEM163	18.9357	4.25812	0.583381	7.29903	2.89851e-13	2.02e-10		ARC4	SERHL2	489.887	7.3962	0.493188	14.9967	7.71583e-51	1.55752e-46
ARC1	GRIA2	7.79035	3.23619	0.825716	3.91925	8.88244e-05	0.00270722		ARC2	CA6	14.8707	3.12569	0.717686	4.35523	1.32927e-05	0.000504056		ARC3	CHIT1	4.69831	4.16997	0.583144	7.15084	8.62458e-13	5.11882e-10		ARC4	AC100801.1	13.3568	7.36826	1.11231	6.62428	3.48944e-11	4.9265e-09
ARC1	KRT13	4.56669	3.18663	0.560621	5.68411	1.31499e-08	5.20187e-06		ARC2	EXTL1	16.8028	3.03779	0.572729	5.30406	1.13253e-07	1.30545e-05		ARC3	OR2I1P	5.89835	4.09199	0.547583	7.47282	7.84919e-14	6.6841e-11		ARC4	ANKRD30A	205.924	7.35594	1.06985	6.87567	6.17003e-12	1.11204e-09
ARC1	PTHLH	27.3805	3.18483	0.57351	5.55323	2.80446e-08	9.52045e-06		ARC2	AC105094.1	5.23234	3.03272	0.788658	3.84542	0.000120348	0.00255006		ARC3	IL4I1	78.7986	4.0863	0.476162	8.58174	9.34489e-18	1.52524e-14		ARC4	CTNNA2	4.67458	7.17109	1.81131	3.95906	7.52469e-05	0.00114308
ARC1	CYP2W1	1.80352	3.16892	0.743351	4.26302	2.0168e-05	0.0010131		ARC2	LINC00518	13.4611	3.00313	0.436796	6.87536	6.18322e-12	4.2135e-09		ARC3	SLC5A11	4.92646	4.0732	0.645829	6.30693	2.84621e-10	8.84855e-08		ARC4	LRRC31	8.31776	7.09332	1.04102	6.81379	9.50595e-12	1.59906e-09
ARC1	LINC00958	9.4447	3.13044	0.440763	7.10233	1.22674e-12	5.82334e-09		ARC2	ADCYAP1	13.0852	2.98258	0.704369	4.2344	2.29162e-05	0.000763949		ARC3	GBP5	106.979	4.04202	0.478682	8.44406	3.06506e-17	4.28802e-14		ARC4	MS4A7	53.1285	7.0132	0.603012	11.6303	2.89196e-31	1.16754e-27
ARC1	POTEE	11.5722	3.08833	0.789279	3.91285	9.12124e-05	0.00274476		ARC2	SNAI2	48.3379	2.94006	0.563715	5.2155	1.83321e-07	1.96637e-05		ARC3	IL2RA	15.6852	4.03848	0.665966	6.06409	1.32701e-09	3.33216e-07		ARC4	PGC	12.0972	6.92984	0.912619	7.59335	3.11734e-14	1.04878e-11
ARC1	SYT11	16.1409	3.07147	0.536745	5.7224	1.05031e-08	4.57567e-06		ARC2	LINC01563	2.33263	2.90815	0.749863	3.87824	0.000105213	0.00233494		ARC3	EBI3	3.2353	4.00156	0.627706	6.3749	1.83079e-10	5.87835e-08		ARC4	UGT2B15	4.55034	6.76603	1.15298	5.8683	4.40292e-09	3.3568e-07
ARC1	FGFR3	45.2991	3.04124	0.500818	6.07255	1.25897e-09	9.19433e-07		ARC2	DES	6.97883	2.89826	0.749919	3.86477	0.000111193	0.0024122		ARC3	CR1L	8.86525	3.99225	0.541085	7.37822	1.60418e-13	1.25678e-10		ARC4	CYP4Z1	38.2513	6.72313	0.87479	7.68542	1.52493e-14	6.03574e-12
ARC1	KLK13	2.51495	3.00552	0.652576	4.60563	4.11223e-06	0.000351389		ARC2	SLC26A7	21.2288	2.89413	0.56083	5.16045	2.46359e-07	2.4817e-05		ARC3	HS3ST3A1	4.3984	3.91738	0.843343	4.64506	3.39972e-06	0.000198767		ARC4	SMIM31	9.55206	6.71021	0.648931	10.3404	4.62592e-25	8.48898e-22
ARC1	CDH2	33.9318	3.00464	0.713016	4.21398	2.50905e-05	0.00117145		ARC2	PPP1R16B	3.88929	2.8873	0.583035	4.95219	7.33837e-07	5.70546e-05		ARC3	IL2RG	30.0089	3.82667	0.457712	8.36044	6.24838e-17	8.15872e-14		ARC4	AL121790.1	18.8712	6.66253	0.546942	12.1814	3.90368e-34	1.96999e-30
ARC1	CNR1	4.25262	2.95386	0.72828	4.05594	4.99325e-05	0.00178877		ARC2	HBB	129.558	2.86007	0.745011	3.83896	0.000123556	0.00259535		ARC3	AC012236.1	7.83089	3.77882	0.704579	5.36323	8.17454e-08	1.00067e-05		ARC4	MUC6	24.5462	6.57939	1.56832	4.19518	2.72657e-05	0.000494506
ARC1	KLK12	4.89542	2.94385	0.754838	3.89998	9.62024e-05	0.0028277		ARC2	ACTA2	289.932	2.84737	0.487795	5.83722	5.3079e-09	1.20075e-06		ARC3	AC120193.1	3.42987	3.77403	0.88396	4.26946	1.95944e-05	0.000804562		ARC4	AKR1B15	131.422	6.48421	0.63867	10.1527	3.22413e-24	5.42352e-21
ARC1	SMTNL2	8.6731	2.92577	0.670843	4.36133	1.29275e-05	0.000725519		ARC2	PTPRZ1	51.009	2.74296	0.652558	4.20339	2.62946e-05	0.000846138		ARC3	ADAMDEC1	3.57846	3.76612	0.582258	6.46814	9.92168e-11	3.66653e-08		ARC4	LINC02303	4.53941	6.46522	1.20159	5.38056	7.42534e-08	3.95483e-06
ARC1	AC011287.1	3.59972	2.91464	0.624621	4.66624	3.06755e-06	0.000286929		ARC2	AC087392.2	2.44922	2.73603	0.520215	5.25943	1.44505e-07	1.58675e-05		ARC3	IGHM	100.765	3.70526	0.5192	7.13648	9.5748e-13	5.51565e-10		ARC4	CLCA2	75.945	6.45831	1.26466	5.10676	3.27735e-07	1.34465e-05
ARC1	ALKAL2	125.673	2.89886	0.716145	4.04786	5.1687e-05	0.00182422		ARC2	RGR	13.9803	2.71741	0.613351	4.43043	9.40465e-06	0.000388988		ARC3	TSPAN11	5.05509	3.60562	0.690466	5.22201	1.76996e-07	1.88404e-05		ARC4	SRARP	11.5859	6.4552	1.03723	6.22351	4.86157e-10	4.76387e-08
ARC1	PLP1	3.99031	2.88498	0.757219	3.80996	0.000138987	0.0036351		ARC2	SPAAR	19.6756	2.70692	0.677601	3.99486	6.47319e-05	0.00160232		ARC3	UBD	149.021	3.57215	0.544484	6.56062	5.35833e-11	2.05781e-08		ARC4	DHRS2	39.4173	6.44849	0.955219	6.7508	1.47034e-11	2.35558e-09
ARC1	ADAMTS5	15.4796	2.87704	0.703476	4.08975	4.31832e-05	0.00164321		ARC2	MYOZ1	9.27417	2.66708	0.453179	5.88527	3.97415e-09	9.79544e-07		ARC3	PRSS1	8.35979	3.56215	0.839196	4.24472	2.18867e-05	0.000889364		ARC4	FCN2	8.61824	6.38561	0.986303	6.47428	9.52634e-11	1.16944e-08
ARC1	TMEFF1	4.22321	2.8643	0.543538	5.26974	1.36617e-07	3.05187e-05		ARC2	CMTM5	11.1887	2.65754	0.757738	3.5072	0.000452845	0.00662733		ARC3	BCAN	11.5161	3.56147	0.723792	4.92056	8.62949e-07	6.89866e-05		ARC4	AC010280.1	5.7848	6.31082	0.921929	6.84524	7.63494e-12	1.32861e-09
ARC1	CLDN11	14.6777	2.85687	0.460302	6.20651	5.41756e-10	6.0511e-07		ARC2	S100A1	3233.92	2.64116	0.409794	6.44509	1.15533e-10	4.97791e-08		ARC3	CD40	49.1102	3.50097	0.617946	5.6655	1.46598e-08	2.51866e-06		ARC4	TFF3	603.179	6.29616	1.13978	5.524	3.31361e-08	1.9388e-06
ARC1	FLRT1	2.12544	2.83824	0.692622	4.09781	4.17069e-05	0.00161618		ARC2	MOG	3.9802	2.56765	0.601068	4.27181	1.93895e-05	0.00067554		ARC3	CCL19	60.8657	3.42842	0.919604	3.72815	0.00019289	0.00441866		ARC4	CYP4F8	8.19589	6.24966	0.725045	8.61969	6.71346e-18	7.13252e-15
ARC1	KIAA0319	2.70844	2.77947	0.659941	4.2117	2.53457e-05	0.00117957		ARC2	SOX8	68.7661	2.51875	0.515946	4.8818	1.05119e-06	7.51701e-05		ARC3	LINC01914	6.49531	3.42433	0.687857	4.97826	6.41576e-07	5.46344e-05		ARC4	AC008268.1	4.47012	6.22347	0.928594	6.70204	2.05529e-11	3.1194e-09
ARC1	AKAP12	18.9905	2.77788	0.520047	5.3416	9.21317e-08	2.30184e-05		ARC2	MFGE8	1057.33	2.50177	0.323064	7.74387	9.64337e-15	1.48951e-11		ARC3	LINC00460	15.2622	3.42151	0.67843	5.04327	4.57633e-07	4.09279e-05		ARC4	DCD	6.91497	5.97063	1.63284	3.6566	0.000255581	0.00295993
ARC1	PLPPR4	2.6679	2.73461	0.714295	3.8284	0.000128977	0.00344714		ARC2	LINC01956	93.3327	2.49911	0.461516	5.41502	6.12835e-08	8.30338e-06		ARC3	MYBPC2	2.63799	3.37047	0.675409	4.99027	6.02957e-07	5.17961e-05		ARC4	AL033397.2	3.40417	5.92365	1.25375	4.72475	2.30397e-06	6.6535e-05
ARC1	LINC00987	12.2625	2.73104	0.596284	4.5801	4.64747e-06	0.000387044		ARC2	KCNMB1	27.5659	2.43981	0.367808	6.63337	3.28104e-11	1.6893e-08		ARC3	CAMK1G	1.47629	3.35125	0.810963	4.13244	3.58938e-05	0.00126442		ARC4	SPINK8	79.7742	5.89538	0.856394	6.88396	5.82127e-12	1.05863e-09
ARC1	AL096865.1	7.5967	2.7194	0.548539	4.95754	7.13903e-07	0.000102694		ARC2	S100B	363.734	2.41843	0.543649	4.44852	8.64659e-06	0.000366239		ARC3	CCL25	2.20476	3.33556	0.714925	4.66561	3.07708e-06	0.00018775		ARC4	HPGD	311.69	5.84424	1.10386	5.29439	1.19416e-07	5.80853e-06
ARC1	SLCO1A2	24.474	2.71173	0.717632	3.77872	0.000157638	0.00391391		ARC2	BPI	8.95295	2.40647	0.495266	4.85894	1.18016e-06	8.11368e-05		ARC3	CCL20	387.414	3.29459	0.642026	5.13155	2.87363e-07	2.80014e-05		ARC4	AC020571.1	2.56867	5.80162	0.980882	5.9147	3.32477e-09	2.62163e-07
ARC1	THSD7A	13.2204	2.71044	0.601463	4.50641	6.59332e-06	0.000485248		ARC2	CRLF1	90.0402	2.39972	0.527512	4.54914	5.38665e-06	0.000251945		ARC3	AC022509.2	42.1586	3.29243	0.58247	5.65254	1.58097e-08	2.66939e-06		ARC4	NDNF	7.95373	5.75467	1.17553	4.89538	9.81166e-07	3.30097e-05
ARC1	MMRN2	6.02691	2.67965	0.454946	5.89003	3.86129e-09	2.29119e-06		ARC2	OSR1	28.3749	2.35806	0.423385	5.56955	2.55401e-08	4.28797e-06		ARC3	AL391056.1	7.43066	3.28266	0.547833	5.99209	2.07167e-09	4.88864e-07		ARC4	AL133370.1	8.46845	5.74364	0.669814	8.57497	9.91102e-18	9.52685e-15
ARC1	SLC7A2	27.588	2.67961	0.657001	4.07855	4.53183e-05	0.00169725		ARC2	GHRL	26.7308	2.35152	0.392626	5.98922	2.10847e-09	5.61508e-07		ARC3	SERPINB7	30.0805	3.2789	0.806982	4.06316	4.84126e-05	0.00158035		ARC4	AL356234.2	11.2961	5.63523	1.01237	5.56635	2.6013e-08	1.56177e-06
ARC1	POU3F2	1.32912	2.67624	0.733131	3.65042	0.000261814	0.00535703		ARC2	OLIG1	4.53888	2.33014	0.574278	4.05752	4.95973e-05	0.0013073		ARC3	SELE	26.9856	3.27343	0.804846	4.06715	4.75922e-05	0.00156192		ARC4	LINC02169	2.24501	5.57321	1.32974	4.1912	2.77481e-05	0.000501453
ARC1	SLC5A8	18.757	2.66966	0.748588	3.56626	0.000362106	0.00660487		ARC2	AC087045.2	2.41033	2.30747	0.568347	4.05996	4.90812e-05	0.00129517		ARC3	RSPO3	24.4092	3.265	0.686422	4.75656	1.96924e-06	0.000131189		ARC4	AKR1B10	16.481	5.56594	0.870531	6.39373	1.61884e-10	1.8889e-08
ARC1	AC004540.2	7.52907	2.65465	0.776326	3.41951	0.000627349	0.00948355		ARC2	HRCT1	125.294	2.28756	0.460439	4.96822	6.75704e-07	5.34313e-05		ARC3	EXOC3L4	12.5549	3.2334	0.523264	6.17929	6.43909e-10	1.72762e-07		ARC4	TRGC1	4.34077	5.51828	1.02512	5.38304	7.32401e-08	3.92155e-06
ARC1	UCP1	1.75825	2.61193	0.704581	3.70707	0.000209675	0.00470047		ARC2	ACTA1	18.6849	2.28755	0.491059	4.65839	3.18686e-06	0.000167468		ARC3	MARCO	289.009	3.22247	0.503709	6.39749	1.5795e-10	5.26475e-08		ARC4	DNASE2B	6.10308	5.50155	0.887664	6.19779	5.72625e-10	5.47821e-08
ARC1	ESM1	3.43352	2.60269	0.739709	3.51854	0.000433935	0.00745661		ARC2	SEPT4	54.1074	2.27038	0.369069	6.15163	7.66883e-10	2.40107e-07		ARC3	COLEC10	3.07851	3.21478	0.572295	5.61735	1.93914e-08	3.19159e-06		ARC4	ANKRD30B	26.1217	5.44694	1.01093	5.38803	7.12358e-08	3.83457e-06
ARC1	PDE1A	2.94217	2.58889	0.495207	5.22789	1.71457e-07	3.69958e-05		ARC2	ACAN	3.05348	2.24576	0.52433	4.28311	1.843e-05	0.000648944		ARC3	GBP7	5.69792	3.20131	0.586501	5.45833	4.80646e-08	6.36077e-06		ARC4	PVALB	2.56187	5.43688	1.03652	5.24534	1.55992e-07	7.27219e-06
ARC1	LRRC17	7.24809	2.5648	0.417149	6.1484	7.82669e-10	7.5843e-07		ARC2	TAGLN	1241.74	2.23767	0.475013	4.71076	2.46798e-06	0.000140149		ARC3	KRTDAP	21.0389	3.20055	0.644129	4.96881	6.73667e-07	5.66285e-05		ARC4	AGR2	747.431	5.39587	0.715462	7.5418	4.63527e-14	1.47888e-11
ARC1	SLC24A5	1.94152	2.56167	0.562238	4.5562	5.20873e-06	0.000420865		ARC2	MESP2	51.2862	2.21558	0.432618	5.12134	3.03371e-07	2.94092e-05		ARC3	HLA-DQA1	463.931	3.19411	0.493808	6.46832	9.90998e-11	3.66653e-08		ARC4	PHGR1	4.31066	5.35947	0.912593	5.87279	4.28511e-09	3.3015e-07
ARC1	FOXQ1	111.956	2.55584	0.675849	3.78167	0.000155777	0.0039074		ARC2	VXN	45.4599	2.20389	0.483524	4.55798	5.16485e-06	0.000244713		ARC3	SERPINF1	44.9476	3.18578	0.437915	7.27489	3.46714e-13	2.26358e-10		ARC4	AC106712.1	2.02097	5.34655	1.41994	3.76535	0.000166319	0.00212892
ARC1	LBH	147.295	2.55409	0.44555	5.73244	9.89937e-09	4.47546e-06		ARC2	ROPN1B	333.025	2.19298	0.437351	5.01422	5.32494e-07	4.4062e-05		ARC3	FDCSP	5595.11	3.1815	0.924986	3.43951	0.000582773	0.00985681		ARC4	FAM177B	5.17495	5.26492	0.693109	7.59609	3.05218e-14	1.04426e-11
ARC1	MAL	8.50229	2.55067	0.611356	4.17215	3.01745e-05	0.00130811		ARC2	FRZB	63.0898	2.18662	0.553921	3.94753	7.89611e-05	0.00186679		ARC3	DOC2B	12.3907	3.17719	0.51935	6.11762	9.49812e-10	2.4653e-07		ARC4	RANBP3L	5.29767	5.20781	1.1795	4.41527	1.00883e-05	0.000219916
ARC1	PDK4	61.8912	2.53756	0.562724	4.50941	6.50067e-06	0.000482167		ARC2	SPDYC	10.9858	2.18072	0.625214	3.48796	0.000486713	0.0069989		ARC3	RFTN1	51.1115	3.15793	0.445768	7.08424	1.39808e-12	7.82363e-10		ARC4	SFTPA2	2.88988	5.20214	1.25204	4.15494	3.25373e-05	0.000572516
ARC1	VCAN	151.743	2.53272	0.676183	3.74561	0.000179955	0.00432834		ARC2	PMP22	289.863	2.17558	0.381302	5.70567	1.15884e-08	2.25623e-06		ARC3	FAM228A	2.3675	3.11182	0.7248	4.29335	1.75998e-05	0.000742907		ARC4	SIDT1-AS1	3.8036	5.19735	0.682614	7.61389	2.65969e-14	9.72068e-12
ARC1	AL009178.2	6.08589	2.46934	0.717176	3.44315	0.00057499	0.00902307		ARC2	RFLNA	20.1817	2.15107	0.636374	3.3802	0.000724323	0.00933361		ARC3	ORM2	193.113	3.05447	0.66078	4.62252	3.79104e-06	0.000212146		ARC4	DSCAM-AS1	1.77652	5.19221	1.39916	3.71094	0.000206492	0.00251251
ARC1	FKBP1B	13.2396	2.43528	0.41232	5.90627	3.49933e-09	2.1434e-06		ARC2	FHL1	12.3218	2.12815	0.583267	3.64868	0.000263593	0.00458154		ARC3	AC034213.1	10.7546	3.05038	0.535779	5.69337	1.24559e-08	2.17823e-06		ARC4	COL4A6	12.9059	5.12563	0.929979	5.51156	3.55677e-08	2.05722e-06
ARC1	CTNNA3	3.22767	2.43088	0.585112	4.15456	3.2592e-05	0.0013783		ARC2	FAM198A	37.0559	2.10012	0.364894	5.75543	8.64196e-09	1.80383e-06		ARC3	LRRC55	1.81848	3.04489	0.807273	3.77182	0.000162059	0.00389936		ARC4	AKR1C2	135.567	5.09736	0.925771	5.50607	3.66934e-08	2.11627e-06
ARC1	FCGBP	8.81909	2.40364	0.41713	5.76232	8.29651e-09	4.10513e-06		ARC2	CD8B	8.41826	2.07877	0.538553	3.85992	0.000113424	0.002442		ARC3	OSTN-AS1	1.25268	3.01577	0.831568	3.62661	0.00028717	0.0059143		ARC4	TSPAN8	266.774	5.02998	1.15397	4.35883	1.30761e-05	0.000272679
ARC1	NAALAD2	2.00466	2.40275	0.627975	3.82619	0.000130141	0.00345612		ARC2	SNX22	40.9992	2.07838	0.382474	5.43402	5.50972e-08	7.69004e-06		ARC3	C1S	451.664	3.00866	0.389996	7.71459	1.21374e-14	1.25117e-11		ARC4	WFDC6	2.96374	5.01826	1.10162	4.55535	5.22978e-06	0.000129532
ARC1	EDN1	615.9	2.40165	0.393541	6.10266	1.04316e-09	8.61199e-07		ARC2	SLC29A1	320.715	2.07506	0.308158	6.73375	1.65349e-11	9.82302e-09		ARC3	LBHD2	1.72422	2.9392	0.640559	4.58849	4.46466e-06	0.000244944		ARC4	DRAIC	15.9504	5.00542	0.44246	11.3127	1.13535e-29	3.27401e-26
ARC1	FCRL6	4.5244	2.39719	0.547624	4.37744	1.20082e-05	0.000690942		ARC2	AC009041.2	57.8972	2.06772	0.512557	4.03412	5.48067e-05	0.00141563		ARC3	CLIC2	28.7661	2.92841	0.314283	9.31774	1.18843e-20	3.32523e-17		ARC4	FSIP1	11.9256	4.97619	0.508655	9.78303	1.33157e-22	1.79194e-19
ARC1	DCDC2	20.6574	2.39447	0.50944	4.70021	2.59895e-06	0.00025973		ARC2	MYL9	474.682	2.06467	0.350322	5.89362	3.77833e-09	9.41293e-07		ARC3	KCNB2	3.97284	2.92396	0.726083	4.02703	5.6485e-05	0.00179597		ARC4	LINC01511	1.58658	4.97465	1.28006	3.88626	0.0001018	0.00144408
ARC1	LINC01549	4.66926	2.39309	0.579455	4.12989	3.62934e-05	0.00148842		ARC2	AARD	2385.83	2.02733	0.429062	4.72503	2.30079e-06	0.000133602		ARC3	AC243964.2	11.4883	2.90838	0.404391	7.19201	6.38465e-13	3.9078e-10		ARC4	PLA2G2A	123.841	4.94045	1.22242	4.04153	5.31032e-05	0.000856867
ARC1	PDE11A	4.72507	2.38797	0.485926	4.91426	8.91192e-07	0.000121741		ARC2	LYPD5	26.7301	2.02031	0.349319	5.78358	7.31287e-09	1.60384e-06		ARC3	CXCL10	1329.07	2.88067	0.47997	6.00177	1.95173e-09	4.66178e-07		ARC4	OTOR	1.47119	4.93167	0.894216	5.51508	3.48627e-08	2.02807e-06
ARC1	EGR3	178.208	2.38776	0.422239	5.65501	1.5584e-08	5.91816e-06		ARC2	AC080038.1	2.55129	2.01233	0.491571	4.09367	4.24604e-05	0.00116947		ARC3	GIMAP8	1.25234	2.87665	0.598696	4.80485	1.54867e-06	0.000106987		ARC4	ST6GALNAC1	10.051	4.91713	1.05095	4.67876	2.8862e-06	8.12565e-05
ARC1	CALCRL	7.34146	2.37747	0.657625	3.61524	0.000300068	0.00584979		ARC2	AC008780.2	1.20649	1.98867	0.515941	3.85446	0.000115985	0.0024836		ARC3	SULF1	26.4557	2.85033	0.628426	4.53566	5.74223e-06	0.00030252		ARC4	GNMT	22.088	4.88705	0.527995	9.25586	2.12509e-20	2.68107e-17
ARC1	PLAGL1	259.472	2.36203	0.483873	4.88151	1.05277e-06	0.000140509		ARC2	C1QL4	16.0008	1.98284	0.42211	4.69744	2.6344e-06	0.00014637		ARC3	AL031316.1	4.99026	2.84693	0.575495	4.94692	7.53954e-07	6.12736e-05		ARC4	CRYM	28.4807	4.87571	1.17947	4.13381	3.56802e-05	0.000618763
ARC1	SCN4B	3.24631	2.34543	0.613798	3.82117	0.000132819	0.0035174		ARC2	A2M	389.212	1.98022	0.565334	3.50274	0.00046049	0.00670204		ARC3	ITGAM	24.0531	2.84399	0.458642	6.20089	5.61452e-10	1.54882e-07		ARC4	SIDT1	24.8956	4.87153	0.559468	8.70743	3.10851e-18	3.48602e-15
ARC1	SLC39A2	14.0961	2.34014	0.564432	4.14601	3.38317e-05	0.00141733		ARC2	SLC28A1	7.84028	1.96429	0.384123	5.11369	3.15921e-07	2.99982e-05		ARC3	KHDC1L	1.41266	2.83854	0.633564	4.48028	7.4545e-06	0.00037323		ARC4	C2CD4B	68.3464	4.86787	0.688278	7.07253	1.52136e-12	3.23265e-10
ARC1	APCDD1L	44.0165	2.32404	0.658062	3.53164	0.000412984	0.00722076		ARC2	CALB2	222.333	1.9376	0.517159	3.74663	0.00017923	0.00349543		ARC3	GJB4	3.54978	2.82556	0.772673	3.65686	0.000255322	0.00542921		ARC4	CAPN13	29.8928	4.84828	0.734375	6.60191	4.05892e-11	5.61187e-09
ARC1	SCN9A	2.5539	2.32388	0.66142	3.51347	0.0004423	0.00752545		ARC2	TRAF3IP3	32.5976	1.93524	0.342924	5.64335	1.66772e-08	3.07614e-06		ARC3	TNFRSF11B	113.605	2.82027	0.724418	3.89316	9.89484e-05	0.00273143		ARC4	SDR16C5	50.9126	4.84339	1.0607	4.56624	4.9656e-06	0.000124362
ARC1	PDIA2	3.73438	2.27997	0.54428	4.18897	2.80224e-05	0.00126311		ARC2	MYO1H	4.11774	1.91443	0.439992	4.35105	1.35486e-05	0.000511554		ARC3	AC022893.2	1.04395	2.81659	0.792585	3.55368	0.000379884	0.00727312		ARC4	KCNE4	12.1794	4.82867	0.685774	7.04119	1.90605e-12	3.95962e-10
ARC1	FAM43A	53.2924	2.25847	0.400599	5.63774	1.72298e-08	6.41491e-06		ARC2	AL359555.4	45.5803	1.89933	0.485993	3.90814	9.3008e-05	0.00212935		ARC3	IDO1	295.84	2.8139	0.594363	4.73432	2.19791e-06	0.000143494		ARC4	STK32B	3.90864	4.79278	1.34578	3.56134	0.000368965	0.00395325
ARC1	ULBP1	21.5351	2.23843	0.409545	5.46565	4.61219e-08	1.38137e-05		ARC2	AC091043.1	2.27899	1.88995	0.560074	3.37446	0.000739595	0.00946723		ARC3	IGHG4	75.7945	2.80773	0.602411	4.66082	3.14947e-06	0.000190157		ARC4	APOD	3814.83	4.78938	1.01781	4.70558	2.53148e-06	7.22779e-05
ARC1	CAMK2B	11.1148	2.23682	0.495301	4.51607	6.29969e-06	0.000476568		ARC2	ROPN1	346.839	1.86531	0.420812	4.43266	9.30788e-06	0.000387171		ARC3	CXCL13	55.1018	2.80428	0.662781	4.23108	2.32574e-05	0.00093344		ARC4	HPD	5.24359	4.76236	0.591802	8.04723	8.46909e-16	4.07041e-13
ARC1	PELI2	17.1882	2.22895	0.503643	4.42565	9.61529e-06	0.000601119		ARC2	SHC4	81.8215	1.85679	0.500893	3.70696	0.000209764	0.00389319		ARC3	IRF8	22.7216	2.7825	0.462583	6.01513	1.79738e-09	4.40044e-07		ARC4	TMEM45B	34.1355	4.76231	0.585941	8.12762	4.37801e-16	2.45485e-13
ARC1	PCDH9	24.0479	2.20761	0.500489	4.41091	1.02935e-05	0.000628708		ARC2	ADHFE1	21.6418	1.85143	0.341402	5.42303	5.85967e-08	8.0333e-06		ARC3	CCL5	209.627	2.77173	0.431253	6.42717	1.30004e-10	4.5469e-08		ARC4	TBX22	2.05218	4.74148	1.28627	3.68623	0.000227603	0.00271376
ARC1	DPP6	2.82886	2.20212	0.522041	4.21828	2.46175e-05	0.0011579		ARC2	AC098936.1	3.79959	1.85055	0.373041	4.9607	7.02379e-07	5.51641e-05		ARC3	Z97200.1	10.774	2.76199	0.678897	4.06835	4.73477e-05	0.00155857		ARC4	CEACAM7	1.45437	4.64097	1.17415	3.95264	7.72946e-05	0.00116475
ARC1	THBS1	317.942	2.19075	0.36465	6.00781	1.88048e-09	1.19022e-06		ARC2	RASGEF1C	12.4828	1.84467	0.432734	4.26282	2.01861e-05	0.000693906		ARC3	FABP6	61.1402	2.75841	0.603299	4.57221	4.82612e-06	0.000262568		ARC4	FFAR2	14.6631	4.58219	0.853442	5.36907	7.91455e-08	4.14969e-06
ARC1	GRASP	15.3727	2.18692	0.458457	4.77016	1.84078e-06	0.000210559		ARC2	PCSK1N	618.94	1.83627	0.458402	4.0058	6.18082e-05	0.00155397		ARC3	AC025580.1	58.0928	2.74509	0.631228	4.34881	1.3688e-05	0.000606545		ARC4	MS4A14	1.19447	4.56764	1.40928	3.24111	0.00119065	0.00991112
ARC1	CR1	1.17055	2.18261	0.572332	3.81353	0.000136994	0.00360283		ARC2	FRG1-DT	5.49958	1.81059	0.452444	4.00179	6.28655e-05	0.00156954		ARC3	ERMN	3.75881	2.74024	0.733119	3.73778	0.000185652	0.00429666		ARC4	TSPAN1	111.477	4.54363	0.54463	8.34261	7.26708e-17	5.60939e-14
ARC1	TNNC1	7.79436	2.1714	0.551121	3.93997	8.1493e-05	0.00255345		ARC2	TPM2	907.915	1.78244	0.432403	4.12217	3.75321e-05	0.00106697		ARC3	C11orf16	5.93907	2.73331	0.627061	4.35892	1.30706e-05	0.0005805		ARC4	HGD	22.306	4.54	0.664293	6.83433	8.23916e-12	1.4215e-09
ARC1	AC009093.1	2.68456	2.17087	0.636018	3.41321	0.000642019	0.00963798		ARC2	LINC01508	11.5707	1.77965	0.358458	4.96474	6.87941e-07	5.4214e-05		ARC3	HCK	24.0927	2.72274	0.6061	4.49222	7.04841e-06	0.000356631		ARC4	AKR1D1	2.35753	4.53922	0.693675	6.54373	6.00033e-11	7.86511e-09
ARC1	FAM13C	5.87775	2.16063	0.627433	3.44361	0.000574013	0.00901519		ARC2	NALT1	3.28591	1.77378	0.382538	4.63687	3.53729e-06	0.000180917		ARC3	FYB1	68.1729	2.71714	0.468305	5.80207	6.55007e-09	1.26867e-06		ARC4	TBX10	1.02676	4.50433	1.30603	3.44887	0.000562944	0.00552435
ARC1	SYT1	24.4318	2.1554	0.62721	3.43649	0.000589308	0.00912707		ARC2	RAD51B	100.595	1.76372	0.331874	5.31444	1.06986e-07	1.25825e-05		ARC3	AC022509.1	12.1441	2.71382	0.547215	4.95932	7.07406e-07	5.92104e-05		ARC4	HOXB5	8.30647	4.49568	1.12407	3.99947	6.34845e-05	0.000990338
ARC1	HMCN1	9.01055	2.14187	0.598827	3.57677	0.000347869	0.00642543		ARC2	LIMS2	9.75518	1.74674	0.402858	4.33587	1.45186e-05	0.000541677		ARC3	ANKRD33B	17.0034	2.69643	0.437771	6.15945	7.29972e-10	1.93206e-07		ARC4	ABCC11	47.2464	4.4798	1.01199	4.42673	9.56734e-06	0.000211529
ARC1	POU3F1	33.4839	2.13896	0.450994	4.74278	2.10803e-06	0.000225176		ARC2	DIRAS1	30.3471	1.74311	0.302038	5.77116	7.87275e-09	1.67343e-06		ARC3	SOX18	72.3187	2.68125	0.547392	4.89822	9.67065e-07	7.51625e-05		ARC4	CYSLTR1	11.8303	4.47116	0.584047	7.65548	1.92596e-14	7.28269e-12
ARC1	LOXL4	39.35	2.12645	0.582965	3.64764	0.000264659	0.00539779		ARC2	ST3GAL6-AS1	4.8775	1.73465	0.341023	5.0866	3.64537e-07	3.35464e-05		ARC3	CTSS	560.381	2.67443	0.342049	7.81885	5.33062e-15	5.80031e-12		ARC4	C2CD4A	29.9026	4.47067	0.674894	6.62426	3.48999e-11	4.9265e-09
ARC1	LINC01198	95.7337	2.10956	0.520602	4.05216	5.0747e-05	0.00180109		ARC2	TRPM6	8.25435	1.73226	0.409832	4.22676	2.37085e-05	0.000779154		ARC3	NPB	158.341	2.66737	0.480276	5.55383	2.79484e-08	4.27654e-06		ARC4	SCUBE2	21.7433	4.45329	0.717168	6.20955	5.3135e-10	5.15665e-08
ARC1	IPCEF1	10.0233	2.10076	0.405738	5.17763	2.24728e-07	4.3991e-05		ARC2	PLA2G4A	25.0981	1.71464	0.507723	3.37713	0.000732473	0.00940724		ARC3	LINC00944	6.34856	2.62656	0.684389	3.83782	0.00012413	0.0032074		ARC4	TFF1	23.2034	4.44344	0.916006	4.85088	1.22913e-06	3.98893e-05
ARC1	THBS2	65.6933	2.0948	0.579948	3.61205	0.000303786	0.00589524		ARC2	MIA	465.511	1.70911	0.496506	3.44227	0.00057686	0.00788977		ARC3	TNFRSF1B	32.4443	2.61634	0.341094	7.67045	1.71399e-14	1.67851e-11		ARC4	HP	3.16077	4.43265	1.02446	4.32681	1.51286e-05	0.000307848
ARC1	COMP	6.49485	2.06116	0.524532	3.92953	8.51122e-05	0.0026193		ARC2	SLC15A1	31.9129	1.70662	0.500635	3.4089	0.000652253	0.00865524		ARC3	PAPPA	33.0543	2.61026	0.552644	4.72322	2.32136e-06	0.00014956		ARC4	HOXB6	18.9509	4.42965	0.904328	4.89827	9.66823e-07	3.25814e-05
ARC1	PRMT5-AS1	2.8563	2.05691	0.357216	5.75816	8.50333e-09	4.10513e-06		ARC2	ART3	159.994	1.70308	0.437031	3.89694	9.74177e-05	0.00219773		ARC3	AL109761.1	11.2936	2.56687	0.588231	4.3637	1.27879e-05	0.000571837		ARC4	ZBTB16	17.5903	4.42948	1.08864	4.06882	4.72519e-05	0.000774873
ARC1	Z93241.1	89.2699	2.05502	0.340922	6.02784	1.6617e-09	1.12687e-06		ARC2	LINC02473	13.9732	1.68551	0.451902	3.72982	0.00019162	0.0036645		ARC3	NPHS1	2.08893	2.55548	0.539666	4.7353	2.18732e-06	0.000143281		ARC4	AL354719.2	1.56604	4.37326	0.89644	4.87848	1.06909e-06	3.5378e-05
ARC1	TCF4	68.237	2.04029	0.572905	3.5613	0.000369024	0.00666067		ARC2	AL121761.2	13.8744	1.66875	0.363446	4.59145	4.4018e-06	0.000213806		ARC3	AP000919.3	1.15997	2.55022	0.700358	3.64131	0.000271255	0.00566396		ARC4	C9orf152	37.8924	4.35282	0.555972	7.82921	4.90956e-15	2.15444e-12
ARC1	SOX7	17.9088	2.02803	0.472574	4.29145	1.77509e-05	0.000927678		ARC2	FBLN2	118.199	1.66638	0.458598	3.63364	0.00027945	0.00478181		ARC3	CXCL9	97.575	2.54052	0.601701	4.22222	2.41903e-05	0.000962989		ARC4	PCAT18	10.7749	4.34617	1.02605	4.23581	2.27725e-05	0.000427615
ARC1	SLIT2	7.50633	2.01875	0.489871	4.12099	3.77253e-05	0.00151919		ARC2	KRTAP5-8	2.79801	1.6543	0.47608	3.47483	0.000511186	0.00724322		ARC3	EPSTI1	125.195	2.53866	0.483135	5.25455	1.48386e-07	1.63275e-05		ARC4	NPFFR2	1.24425	4.33326	1.24156	3.49018	0.000482691	0.00489383
ARC1	AC010336.3	3.52584	2.01625	0.503091	4.00772	6.13075e-05	0.00207876		ARC2	PPP1R14A	83.1284	1.65059	0.432029	3.82056	0.000133148	0.00275438		ARC3	GBP4	215.643	2.51714	0.38136	6.60042	4.09992e-11	1.60602e-08		ARC4	ACSM1	6.47413	4.31845	0.568509	7.59609	3.05207e-14	1.04426e-11
ARC1	SH3BGRL2	34.6476	2.01609	0.378975	5.31984	1.03859e-07	2.5283e-05		ARC2	MAPK15	31.2512	1.64844	0.325632	5.06228	4.14277e-07	3.6635e-05		ARC3	CLEC1A	2.31531	2.51205	0.519	4.84018	1.29724e-06	9.51598e-05		ARC4	LIN7A	9.16521	4.31235	1.02258	4.21712	2.47438e-05	0.000455729
ARC1	CXCL2	750.807	1.99453	0.54441	3.66366	0.000248635	0.00518507		ARC2	COPZ2	36.1557	1.64301	0.448862	3.6604	0.000251818	0.00442438		ARC3	HCN4	1.11596	2.49438	0.699817	3.56433	0.000364781	0.00708086		ARC4	LRFN2	3.16672	4.2965	0.879549	4.88489	1.03485e-06	3.45281e-05
ARC1	LY6G6C	8.2978	1.99305	0.42646	4.67347	2.96155e-06	0.00028401		ARC2	HACD1	98.7639	1.63601	0.328234	4.9843	6.21873e-07	5.02027e-05		ARC3	NCF4	26.889	2.48082	0.49158	5.04663	4.49665e-07	4.07738e-05		ARC4	SLC25A18	5.53903	4.29093	0.565463	7.58835	3.24015e-14	1.07222e-11
ARC1	RGS6	13.4204	1.98911	0.395052	5.03506	4.77692e-07	7.6868e-05		ARC2	KLRG2	46.1574	1.63521	0.346127	4.7243	2.30909e-06	0.000133748		ARC3	IL12RB1	2.66168	2.47287	0.424303	5.82807	5.60726e-09	1.12065e-06		ARC4	AC007255.1	1.79959	4.2876	0.688851	6.22428	4.83784e-10	4.76374e-08
ARC1	AL031772.1	2.73862	1.98851	0.446221	4.45633	8.33752e-06	0.000552976		ARC2	AQP1	48.1395	1.62011	0.418071	3.87519	0.00010654	0.00235152		ARC3	PRRX1	222.33	2.45278	0.6575	3.73046	0.00019113	0.00438346		ARC4	FIBCD1	27.4266	4.26045	0.791131	5.38527	7.23373e-08	3.88351e-06
ARC1	LMO3	52.7168	1.98315	0.487401	4.06882	4.72521e-05	0.00174302		ARC2	MSRB3	20.1002	1.61362	0.419269	3.84865	0.000118768	0.00252917		ARC3	AP001574.1	5.74693	2.43352	0.633906	3.83893	0.00012357	0.00319715		ARC4	GDF15	74.7484	4.25901	0.730432	5.83081	5.51595e-09	4.09357e-07
ARC1	AL137003.1	6.16504	1.98308	0.44683	4.43809	9.07593e-06	0.000580249		ARC2	ARSE	9.18922	1.60662	0.368995	4.35405	1.33643e-05	0.000505943		ARC3	TNFAIP6	136.256	2.4223	0.479113	5.05581	4.28575e-07	3.91383e-05		ARC4	ENPP3	28.1511	4.24732	0.699127	6.07518	1.23849e-09	1.12109e-07
ARC1	SOSTDC1	79.6554	1.98224	0.52459	3.77864	0.000157686	0.00391391		ARC2	FAM131C	11.699	1.59883	0.389648	4.10326	4.07377e-05	0.00113172		ARC3	FBXW10	1.78065	2.42029	0.520315	4.65158	3.29396e-06	0.000195261		ARC4	FBP1	113.857	4.24439	0.588812	7.2084	5.66138e-13	1.34448e-10
ARC1	PDE5A	39.2215	1.96584	0.362073	5.4294	5.65428e-08	1.60244e-05		ARC2	TGFB1I1	31.0169	1.59623	0.390931	4.08316	4.44273e-05	0.00121067		ARC3	GBP6	2.70275	2.39736	0.624399	3.83946	0.000123304	0.00319449		ARC4	GPX2	3.83356	4.21684	0.567714	7.42775	1.1046e-13	3.18534e-11
ARC1	RGCC	451.609	1.93496	0.386799	5.0025	5.6593e-07	8.8081e-05		ARC2	ZNF488	2.78231	1.58799	0.439964	3.60937	0.000306937	0.00509414		ARC3	CD274	22.3779	2.3704	0.445503	5.32074	1.03349e-07	1.21209e-05		ARC4	CAPN8	20.372	4.20412	0.698496	6.01882	1.75688e-09	1.50912e-07
ARC1	AREG	527.325	1.93429	0.499668	3.87114	0.000108325	0.00307917		ARC2	LSP1	71.7518	1.58358	0.443884	3.56754	0.000360344	0.00572052		ARC3	HLA-DOA	16.5313	2.34868	0.579894	4.05019	5.11754e-05	0.00166223		ARC4	AKR7A3	47.3149	4.19358	0.516962	8.11196	4.98114e-16	2.64247e-13
ARC1	PNMA3	9.34879	1.92141	0.525585	3.65575	0.00025643	0.00529826		ARC2	TBXA2R	2.14876	1.5833	0.448112	3.53326	0.000410472	0.00621584		ARC3	CYP1B1	673.12	2.34862	0.58458	4.01762	5.87877e-05	0.00184249		ARC4	HSD17B11	60.4737	4.19057	0.657549	6.37302	1.85347e-10	2.09018e-08
ARC1	CHST9	85.9093	1.9172	0.548583	3.49483	0.000474368	0.00791796		ARC2	PRPH	5.16666	1.57065	0.447499	3.50984	0.000448381	0.00660428		ARC3	TNFRSF9	3.43924	2.34629	0.469379	4.99872	5.77136e-07	5.04633e-05		ARC4	TFAP2B	138.688	4.1859	0.899317	4.65454	3.24709e-06	8.92994e-05
ARC1	ADAMTS9-AS2	2.20369	1.9135	0.544213	3.51609	0.000437955	0.00748055		ARC2	GNG7	60.0397	1.57033	0.38252	4.10522	4.03928e-05	0.0011269		ARC3	SPOCK2	36.23	2.344	0.387325	6.05177	1.43264e-09	3.55187e-07		ARC4	HRASLS2	31.7166	4.16392	0.568267	7.3274	2.34661e-13	6.31582e-11
ARC1	HMGCLL1	6.00741	1.9123	0.444466	4.30248	1.68899e-05	0.000900091		ARC2	OR7C1	2.86958	1.56317	0.427059	3.66032	0.000251904	0.00442438		ARC3	OASL	102.928	2.34028	0.404175	5.79025	7.02802e-09	1.33642e-06		ARC4	IYD	5.70761	4.15902	0.549374	7.57047	3.71868e-14	1.21073e-11
ARC1	SLC4A11	87.095	1.90932	0.49622	3.84773	0.000119215	0.00326333		ARC2	SERTAD4	240.873	1.56133	0.283217	5.51286	3.53042e-08	5.45309e-06		ARC3	UBASH3A	1.51259	2.31211	0.520355	4.44334	8.85727e-06	0.000424153		ARC4	GJB1	14.3567	4.1366	0.826846	5.00287	5.64834e-07	2.08651e-05
ARC1	FRAS1	17.3566	1.90821	0.469508	4.06427	4.81831e-05	0.00175268		ARC2	IL34	129.628	1.55752	0.342252	4.55081	5.34399e-06	0.000250638		ARC3	KLHDC7B	154.119	2.3113	0.566107	4.08281	4.44953e-05	0.00148972		ARC4	EPO	1.84634	4.12466	0.743386	5.54847	2.88173e-08	1.71594e-06
ARC1	MAFA	20.8571	1.89369	0.433999	4.36335	1.28084e-05	0.000721678		ARC2	MFAP3L	38.4352	1.5557	0.310168	5.01568	5.28466e-07	4.38854e-05		ARC3	XKR4	2.63963	2.31056	0.539364	4.28387	1.83671e-05	0.000768669		ARC4	AL391832.1	1.21578	4.11422	0.834102	4.93252	8.11769e-07	2.80109e-05
ARC1	PDGFA	88.5388	1.89133	0.357763	5.28654	1.24655e-07	2.8227e-05		ARC2	ZG16B	565.88	1.54618	0.449953	3.43631	0.000589704	0.00798997		ARC3	CCDC33	8.92208	2.30973	0.547245	4.22065	2.43596e-05	0.000965802		ARC4	AC012150.1	3.61387	4.1101	0.743684	5.52667	3.26368e-08	1.92072e-06
ARC1	ICAM5	8.70848	1.86549	0.466735	3.99691	6.4176e-05	0.00215448		ARC2	LINC01554	19.1607	1.51432	0.440505	3.43769	0.000586704	0.00796797		ARC3	GCSAM	1.63231	2.30628	0.623342	3.69987	0.00021571	0.00479556		ARC4	GSTM5	1.71086	4.1057	1.08421	3.7868	0.0001526	0.00197722
ARC1	COL12A1	41.001	1.84287	0.5037	3.65866	0.00025354	0.00524996		ARC2	AC020659.1	12.1177	1.5136	0.430693	3.51434	0.000440856	0.00654756		ARC3	CXCL11	129.98	2.29718	0.549024	4.18411	2.86291e-05	0.00107591		ARC4	C6orf223	20.8053	4.10363	0.793415	5.17212	2.31456e-07	1.01349e-05
ARC1	LINC01979	2.19598	1.83719	0.462636	3.97112	7.15341e-05	0.00233383		ARC2	CAPS	725.655	1.50501	0.370071	4.0668	4.76624e-05	0.00126937		ARC3	DLGAP1-AS5	14.7503	2.29532	0.659591	3.47991	0.000501577	0.00882649		ARC4	ABCA12	12.7315	4.08815	0.562566	7.26698	3.67603e-13	9.16104e-11
ARC1	FOSL1	45.8427	1.82559	0.439808	4.15089	3.31192e-05	0.00139438		ARC2	CHI3L2	1145.26	1.50404	0.410778	3.66144	0.000250801	0.00442081		ARC3	ANKRD22	28.8385	2.28837	0.443461	5.16025	2.46619e-07	2.47706e-05		ARC4	THRSP	24.1563	4.05632	0.83609	4.85153	1.22512e-06	3.98556e-05
ARC1	HEY1	74.624	1.8224	0.496724	3.66884	0.000243653	0.00512509		ARC2	TINCR	164.929	1.50348	0.361207	4.16237	3.14964e-05	0.000960186		ARC3	IGLC3	134.45	2.28638	0.513551	4.4521	8.50365e-06	0.000412258		ARC4	PRR15	28.3716	4.04172	0.674593	5.99135	2.08104e-09	1.73586e-07
ARC1	ERICH5	22.2015	1.82118	0.502521	3.62408	0.000289996	0.00569903		ARC2	TRIM58	8.73288	1.48851	0.403399	3.68991	0.000224334	0.00407827		ARC3	TRABD2A	8.09526	2.28416	0.393779	5.80062	6.60697e-09	1.26867e-06		ARC4	FAM198B-AS1	4.20889	4.03435	1.07416	3.75584	0.000172763	0.0021892
ARC1	CATSPERG	37.8357	1.81643	0.297598	6.10363	1.03689e-09	8.61199e-07		ARC2	TMPRSS12	4.7607	1.48642	0.3834	3.87695	0.000105774	0.00234289		ARC3	WDR49	1.64423	2.27744	0.598858	3.80297	0.000142971	0.00356049		ARC4	TEKT5	4.47642	4.02662	0.643487	6.2575	3.91196e-10	3.94834e-08
ARC1	ANKRD18A	16.8103	1.79527	0.511425	3.51032	0.000447565	0.0075946		ARC2	SLC43A3	180.983	1.48087	0.261271	5.66794	1.44523e-08	2.76731e-06		ARC3	CLEC7A	174.606	2.26169	0.414262	5.45956	4.77326e-08	6.36077e-06		ARC4	PNMT	28.7735	3.99175	0.695881	5.73625	9.67932e-09	6.73748e-07
ARC1	SV2A	9.59228	1.79397	0.474087	3.78406	0.000154293	0.00389589		ARC2	RFLNB	24.0945	1.47734	0.331314	4.45904	8.23278e-06	0.000353887		ARC3	ANPEP	145.558	2.25454	0.63657	3.54169	0.000397568	0.00749147		ARC4	ANKS4B	1.35278	3.98471	0.749956	5.31326	1.07683e-07	5.34076e-06
ARC1	AC025263.1	37.15	1.77945	0.406031	4.38256	1.17295e-05	0.000685291		ARC2	NDST1-AS1	5.77068	1.46823	0.387356	3.79039	0.000150408	0.00302764		ARC3	AC147651.4	1.28157	2.2144	0.635658	3.48363	0.000494662	0.00874409		ARC4	AP000808.1	2.16196	3.9265	0.782929	5.01514	5.29945e-07	1.9958e-05
ARC1	MATN1	2.5417	1.77665	0.471125	3.77107	0.000162547	0.00400317		ARC2	SERPINB5	174.088	1.45443	0.408173	3.56327	0.000366268	0.00577772		ARC3	CCL2	113.842	2.19643	0.522826	4.20108	2.65649e-05	0.00102826		ARC4	MS4A15	8.3188	3.90918	1.01468	3.85262	0.000116861	0.00159066
ARC1	AL355922.2	5.94158	1.77539	0.407117	4.3609	1.2953e-05	0.000725519		ARC2	MYBL1	107.883	1.451	0.32535	4.45982	8.2029e-06	0.000353887		ARC3	HLA-DRB5	391.18	2.19267	0.617656	3.54998	0.000385257	0.00732587		ARC4	LFNG	28.9214	3.9081	0.534249	7.31513	2.57129e-13	6.82948e-11
ARC1	AL355297.3	2.09574	1.76474	0.495404	3.56223	0.000367722	0.00665892		ARC2	NCMAP	29.8244	1.45029	0.411746	3.52229	0.000427832	0.00640562		ARC3	HLA-DPA1	739.548	2.19247	0.423236	5.18026	2.21573e-07	2.27211e-05		ARC4	OLFML3	36.9722	3.89568	0.724689	5.37566	7.63018e-08	4.0426e-06
ARC1	PEX5L	4.73858	1.76453	0.489264	3.6065	0.000310356	0.00597671		ARC2	ST3GAL6	80.0056	1.4389	0.296749	4.84886	1.24172e-06	8.41214e-05		ARC3	IL27	1.7514	2.18971	0.480709	4.55516	5.23449e-06	0.000282432		ARC4	PAX2	2.81942	3.88199	0.9868	3.93392	8.35717e-05	0.0012402
ARC1	SLC2A3	19.4908	1.74793	0.378501	4.61803	3.87396e-06	0.000337426		ARC2	ADORA1	31.209	1.4357	0.371211	3.86762	0.000109905	0.00239772		ARC3	NKG7	21.3871	2.18341	0.385587	5.66254	1.49144e-08	2.54012e-06		ARC4	ABCC2	4.6157	3.87999	0.570874	6.79657	1.0714e-11	1.77272e-09
ARC1	CACHD1	33.2887	1.74452	0.384874	4.5327	5.82341e-06	0.000451326		ARC2	AC064807.2	3.45438	1.41286	0.323548	4.36678	1.26093e-05	0.0004861		ARC3	IFIT3	316.208	2.17292	0.387338	5.60988	2.02467e-08	3.30461e-06		ARC4	AADAC	1.44433	3.84591	1.07547	3.57604	0.000348843	0.00378182
ARC1	AC087241.3	11.1834	1.73623	0.310458	5.59249	2.2384e-08	8.17362e-06		ARC2	DNM3	15.3678	1.39336	0.329632	4.22702	2.36806e-05	0.000779154		ARC3	AC099063.4	3.50313	2.16498	0.433545	4.99367	5.92427e-07	5.11158e-05		ARC4	ACOX2	23.0551	3.83229	0.734627	5.21665	1.82188e-07	8.283e-06
ARC1	DAAM2	20.1541	1.73252	0.409387	4.23199	2.31631e-05	0.00111812		ARC2	MDFI	326.467	1.3816	0.385844	3.58071	0.000342666	0.0055057		ARC3	IL15RA	45.3419	2.16389	0.309512	6.99131	2.72327e-12	1.44157e-09		ARC4	AKR1C1	63.6807	3.81921	0.596804	6.39944	1.55952e-10	1.84096e-08
ARC1	SHANK2-AS1	11.3906	1.73193	0.433694	3.99344	6.51222e-05	0.00217318		ARC2	AL445483.1	10.5603	1.37772	0.380876	3.61723	0.000297767	0.00498592		ARC3	HLA-DOB	34.2239	2.16192	0.367899	5.87641	4.19254e-09	8.92556e-07		ARC4	FOXA1	158.314	3.81451	0.614581	6.20669	5.41134e-10	5.22648e-08
ARC1	TF	70.4018	1.72872	0.492949	3.5069	0.00045336	0.00764511		ARC2	ALDOC	47.3424	1.36633	0.364975	3.74361	0.000181396	0.00351109		ARC3	CALHM6	38.3751	2.15155	0.497226	4.3271	1.51085e-05	0.000648938		ARC4	TMC5	199.655	3.8091	0.831189	4.58271	4.58984e-06	0.000116688
ARC1	CHN1	29.0445	1.72311	0.473096	3.6422	0.000270318	0.00548963		ARC2	RTN4RL2	27.319	1.36471	0.301996	4.51896	6.21454e-06	0.000284555		ARC3	KCNJ2	30.069	2.14463	0.536022	4.00102	6.307e-05	0.00193619		ARC4	PTPRN2	12.6239	3.80747	0.995098	3.82623	0.000130122	0.00173835
ARC1	XCL1	4.79834	1.71175	0.484381	3.53391	0.000409468	0.00716588		ARC2	APBA1	22.5867	1.35784	0.391778	3.46583	0.000528592	0.00739997		ARC3	CD74	2384.86	2.13325	0.373661	5.70906	1.136e-08	2.00447e-06		ARC4	PFKFB1	0.981896	3.79442	0.745661	5.08866	3.60602e-07	1.44714e-05
ARC1	PLAC9	6.02242	1.71046	0.463331	3.69166	0.000222794	0.00487936		ARC2	SFMBT2	51.9232	1.35723	0.375171	3.61762	0.000297325	0.00498592		ARC3	JCHAIN	11.968	2.13219	0.420149	5.07484	3.87814e-07	3.58289e-05		ARC4	BCAS1	24.6099	3.78967	0.615547	6.1566	7.43232e-10	7.01069e-08
ARC1	EPHA2	65.39	1.69473	0.311691	5.43721	5.41223e-08	1.55708e-05		ARC2	SUSD3	24.153	1.35224	0.375371	3.60241	0.000315284	0.00518995		ARC3	ICAM2	35.463	2.12134	0.42826	4.9534	7.29285e-07	6.01482e-05		ARC4	REEP6	75.9972	3.78832	0.558686	6.78076	1.19542e-11	1.96185e-09
ARC1	NBEA	34.3725	1.68001	0.486987	3.4498	0.000560997	0.00889909		ARC2	TMEM52	35.6675	1.3445	0.312201	4.30651	1.6585e-05	0.000605129		ARC3	RNF150	84.0953	2.11388	0.43902	4.815	1.47198e-06	0.000104837		ARC4	SYTL5	3.92624	3.76074	1.1582	3.24706	0.00116605	0.00975459
ARC1	RBFOX3	2.81109	1.67776	0.463998	3.61589	0.000299322	0.00584123		ARC2	AC020907.1	14.6351	1.33956	0.344217	3.89162	9.9577e-05	0.00223124		ARC3	CD38	4.70379	2.1036	0.472195	4.45494	8.39154e-06	0.000409609		ARC4	GNA14	9.2357	3.73095	0.764676	4.87912	1.06559e-06	3.5378e-05
ARC1	OXCT2	2.92319	1.67468	0.411417	4.07053	4.69068e-05	0.00173958		ARC2	RASGRP2	10.1217	1.33212	0.369875	3.60153	0.000316344	0.00519544		ARC3	USP30-AS1	13.8476	2.09449	0.430336	4.8671	1.13246e-06	8.56382e-05		ARC4	AC131097.2	2.57535	3.72009	0.91158	4.08092	4.4858e-05	0.000743435
ARC1	KIT	180.572	1.67344	0.465143	3.59768	0.000321071	0.00611316		ARC2	RBP7	217.27	1.32594	0.384852	3.44532	0.000570374	0.00781953		ARC3	GZMA	7.4644	2.07606	0.413721	5.01802	5.22069e-07	4.62681e-05		ARC4	ALDH3B2	164.281	3.6984	0.440922	8.38788	4.94983e-17	3.99669e-14
ARC1	ATF3	2562.97	1.6679	0.336746	4.95299	7.30817e-07	0.000104024		ARC2	PALM2	16.5585	1.32271	0.369372	3.58097	0.000342325	0.00550413		ARC3	U62317.5	36.9232	2.07533	0.480069	4.32297	1.5394e-05	0.000659751		ARC4	TTC6	14.965	3.68224	0.794109	4.63694	3.53598e-06	9.60665e-05
ARC1	ZC3H12D	3.73129	1.66264	0.423396	3.92693	8.6038e-05	0.00263436		ARC2	CD164L2	23.2987	1.30941	0.370176	3.53727	0.000404289	0.00617873		ARC3	IL15	54.2442	2.06888	0.375219	5.5138	3.51171e-08	5.02047e-06		ARC4	HEPACAM2	2.01925	3.67877	0.875846	4.20025	2.66625e-05	0.000486187
ARC1	CLCF1	40.9935	1.66251	0.466906	3.56069	0.000369883	0.0066692		ARC2	SERTAD4-AS1	130.732	1.30701	0.320955	4.07225	4.65618e-05	0.00125441		ARC3	PRSS12	28.6315	2.06555	0.515213	4.00913	6.09435e-05	0.0019007		ARC4	GLYATL1	11.1405	3.67821	0.650357	5.65568	1.55233e-08	1.00113e-06
ARC1	SESN3	157.806	1.66029	0.36997	4.48762	7.20243e-06	0.000515578		ARC2	LGALS1	3881.51	1.3037	0.312689	4.1693	3.05534e-05	0.000937605		ARC3	HLA-DRA	2461.9	2.06411	0.425402	4.85213	1.2214e-06	9.06146e-05		ARC4	NR2F1	74.6208	3.67525	0.739145	4.9723	6.61632e-07	2.3555e-05
ARC1	AC016575.1	3.43867	1.64549	0.450421	3.65323	0.000258962	0.00532738		ARC2	RRS1-AS1	7.22675	1.27407	0.328781	3.87513	0.000106569	0.00235152		ARC3	PTGS1	14.7662	2.05755	0.522486	3.938	8.21651e-05	0.00236767		ARC4	SIGLEC15	5.46126	3.64825	0.638703	5.71196	1.1168e-08	7.59051e-07
ARC1	AL355297.4	4.63504	1.63721	0.360734	4.53856	5.66408e-06	0.000448015		ARC2	FAM27C	32.1944	1.27275	0.347094	3.66688	0.000245526	0.00434244		ARC3	IL23A	23.2142	2.04003	0.426931	4.77837	1.7672e-06	0.000118536		ARC4	VEGFC	8.09064	3.64807	0.832865	4.38014	1.18602e-05	0.000251216
ARC1	IER3	2537.22	1.6368	0.344512	4.75106	2.02356e-06	0.000224207		ARC2	SEPT3	43.0738	1.25881	0.339953	3.70288	0.000213163	0.00394786		ARC3	ARHGAP26-AS1	3.18644	2.02843	0.583321	3.47739	0.000506321	0.00887807		ARC4	SNPH	15.9007	3.64516	0.690255	5.2809	1.28554e-07	6.16386e-06
ARC1	KISS1	18.0554	1.63085	0.426186	3.82663	0.00012991	0.0034556		ARC2	LINC00885	25.3184	1.24243	0.308137	4.03207	5.52877e-05	0.00142646		ARC3	MOXD1	37.4996	2.02666	0.57627	3.51686	0.000436683	0.00800831		ARC4	RAD21L1	1.29826	3.6426	0.779362	4.67383	2.95633e-06	8.26543e-05
ARC1	AL009178.3	13.5919	1.62983	0.38926	4.187	2.82662e-05	0.00126884		ARC2	MARVELD1	60.3997	1.24006	0.27261	4.54885	5.39399e-06	0.000251945		ARC3	AC022613.1	8.91794	2.02623	0.575985	3.51786	0.000435048	0.00798844		ARC4	DEGS2	91.5973	3.63932	0.482649	7.5403	4.6888e-14	1.47888e-11
ARC1	OLFML2A	7.57854	1.62608	0.476878	3.40985	0.000649979	0.00969506		ARC2	CA3-AS1	12.5863	1.23473	0.365166	3.38128	0.000721495	0.0093179		ARC3	HLA-DMB	72.3764	2.01357	0.353969	5.68855	1.28121e-08	2.22069e-06		ARC4	KCNMA1	77.4191	3.6388	0.731285	4.97591	6.49426e-07	2.32806e-05
ARC1	NPFFR1	3.59101	1.62142	0.383115	4.2322	2.31416e-05	0.00111812		ARC2	GLIS2-AS1	7.25543	1.2313	0.353482	3.48334	0.000495191	0.00708352		ARC3	EPHX3	26.8812	1.99768	0.507077	3.9396	8.16179e-05	0.0023587		ARC4	AC126178.1	4.73663	3.63516	0.923752	3.93521	8.31225e-05	0.00123757
ARC1	AC022075.1	61.9908	1.61876	0.456874	3.54313	0.00039541	0.00700377		ARC2	PLEKHB1	155.465	1.22421	0.33138	3.6943	0.000220495	0.00403378		ARC3	AC016705.2	16.4962	1.99577	0.498297	4.00517	6.19718e-05	0.00192054		ARC4	PPEF1	1.49001	3.62952	0.845687	4.29181	1.77226e-05	0.000351769
ARC1	AL357556.4	4.27321	1.60835	0.366443	4.38907	1.13834e-05	0.000669189		ARC2	AC022784.3	12.4067	1.21462	0.312337	3.88882	0.000100733	0.00224935		ARC3	AC011511.2	1.04985	1.99433	0.580162	3.43754	0.000587031	0.00990317		ARC4	FAM198B	13.2009	3.61091	0.78246	4.61482	3.9343e-06	0.000104513
ARC1	ENO2	44.1742	1.60741	0.408468	3.93523	8.31163e-05	0.00257176		ARC2	AP000350.5	2.33322	1.20433	0.31151	3.8661	0.00011059	0.00240362		ARC3	HLA-DRB1	2037.33	1.98494	0.434249	4.57098	4.8546e-06	0.000263385		ARC4	UNC5A	3.94753	3.6062	0.834977	4.31892	1.56795e-05	0.000316267
ARC1	EFNB2	194.169	1.60409	0.356476	4.49986	6.79971e-06	0.000496588		ARC2	AP000251.1	20.6238	1.19683	0.309816	3.86302	0.000111993	0.00242276		ARC3	JSRP1	6.83149	1.98367	0.423217	4.68711	2.77088e-06	0.000173388		ARC4	TDO2	10.1695	3.58839	1.00417	3.57348	0.000352266	0.00381074
ARC1	RUNX2	21.9092	1.59678	0.434068	3.67863	0.000234492	0.00501546		ARC2	PLP2	818.709	1.19639	0.207086	5.77724	7.59371e-09	1.64429e-06		ARC3	Z84484.1	4.79198	1.97217	0.432456	4.56041	5.10542e-06	0.000276229		ARC4	JAKMIP1	4.29402	3.56717	0.789317	4.51931	6.20417e-06	0.00014927
ARC1	PRX	14.9232	1.5942	0.422136	3.77652	0.000159033	0.00393705		ARC2	VGF	49.9693	1.19126	0.339468	3.5092	0.000449454	0.00660749		ARC3	AC087645.2	4.32352	1.96918	0.475	4.14564	3.38872e-05	0.0012156		ARC4	TMEM238L	9.6501	3.54759	0.896434	3.95745	7.57555e-05	0.00114893
ARC1	HDAC9	50.6216	1.5913	0.444752	3.57795	0.000346302	0.00640677		ARC2	RUSC2	25.0537	1.19033	0.264544	4.49954	6.81009e-06	0.00030817		ARC3	APOBEC3G	42.2103	1.96448	0.439237	4.47247	7.73199e-06	0.000381458		ARC4	TTC36	17.2825	3.54019	0.337905	10.4769	1.10298e-25	2.22647e-22
ARC1	AC098934.4	2.22294	1.58978	0.408119	3.89538	9.80464e-05	0.00286858		ARC2	AIF1L	274.259	1.18874	0.224256	5.3008	1.15296e-07	1.31591e-05		ARC3	ALPL	42.1414	1.96369	0.492178	3.98981	6.61268e-05	0.00200489		ARC4	HAAO	33.2967	3.53334	0.57561	6.13843	8.3341e-10	7.78853e-08
ARC1	BTG2	986.15	1.58472	0.373219	4.24608	2.17542e-05	0.00107013		ARC2	KANSL1-AS1	65.9836	1.18507	0.318269	3.72347	0.000196501	0.00371956		ARC3	C2	53.8256	1.96094	0.433039	4.52831	5.94571e-06	0.00031054		ARC4	MSX2	23.9846	3.51021	0.961168	3.65202	0.000260184	0.00300462
ARC1	AP000787.1	9.88069	1.58231	0.340295	4.64981	3.32236e-06	0.000301842		ARC2	C2CD4D	59.9341	1.17991	0.227487	5.18672	2.1403e-07	2.20394e-05		ARC3	HLA-DPB1	597.207	1.94338	0.392507	4.9512	7.37579e-07	6.04445e-05		ARC4	RAB3B	23.378	3.5035	0.560482	6.25086	4.08189e-10	4.09936e-08
ARC1	NCALD	157.099	1.57624	0.39348	4.00589	6.17849e-05	0.00209122		ARC2	SLC16A7	14.9658	1.17181	0.34337	3.41266	0.000643317	0.00854747		ARC3	GRIP2	2.54828	1.93008	0.543607	3.5505	0.000384499	0.00731857		ARC4	RHOH	11.2769	3.5008	0.492663	7.10587	1.19567e-12	2.65228e-10
ARC1	IL18	74.2055	1.57572	0.447217	3.52339	0.000426058	0.00738455		ARC2	PIP4P2	75.5131	1.17171	0.331348	3.53619	0.000405938	0.00619893		ARC3	HAND2-AS1	6.7874	1.92459	0.543875	3.53867	0.000402149	0.00753011		ARC4	CHAD	1.60647	3.49233	0.898433	3.88713	0.000101437	0.00144096
ARC1	ID4	913.266	1.57407	0.440498	3.57339	0.000352394	0.00649006		ARC2	YBX2	23.8349	1.16658	0.324132	3.59908	0.000319343	0.00523375		ARC3	PGLYRP4	12.5261	1.91795	0.513195	3.73727	0.000186032	0.00429674		ARC4	LHX1	4.23021	3.48826	0.994581	3.50727	0.00045273	0.00463899
ARC1	AASS	12.195	1.5732	0.431117	3.64912	0.00026314	0.00537837		ARC2	GGH	431.578	1.16031	0.237033	4.89515	9.82294e-07	7.12728e-05		ARC3	LAMP3	31.9769	1.91747	0.379297	5.05534	4.2963e-07	3.91383e-05		ARC4	ECM1	25.5439	3.48262	0.467513	7.44926	9.38677e-14	2.82808e-11
ARC1	FYN	57.6492	1.57187	0.424282	3.70478	0.000211572	0.00473185		ARC2	DGAT2	140.071	1.15905	0.215523	5.37786	7.5378e-08	9.75661e-06		ARC3	MGAT3	15.0991	1.88335	0.525776	3.58203	0.000340936	0.00670438		ARC4	AL606807.1	1.90725	3.46002	0.859701	4.02467	5.70543e-05	0.000906807
ARC1	KCNQ1OT1	1957.16	1.57033	0.45241	3.47103	0.000518466	0.00841421		ARC2	MAGIX	74.9842	1.15892	0.220894	5.24652	1.55001e-07	1.68602e-05		ARC3	IFI44L	420.948	1.88258	0.391379	4.81012	1.50838e-06	0.000105123		ARC4	ABLIM3	5.4236	3.44352	0.644661	5.3416	9.21292e-08	4.70815e-06
ARC1	CCDC181	4.18825	1.56938	0.456391	3.43867	0.00058458	0.00909091		ARC2	DHDH	29.1017	1.1467	0.340068	3.37197	0.000746316	0.00952694		ARC3	SAMD9L	164.534	1.87733	0.35029	5.35935	8.35214e-08	1.0109e-05		ARC4	SCGB2B2	2.5584	3.43997	0.780763	4.40591	1.05342e-05	0.00022767
ARC1	AC005899.8	6.28474	1.56432	0.397227	3.9381	8.21283e-05	0.00255551		ARC2	RSU1	400.474	1.13778	0.178159	6.38631	1.69934e-10	6.67322e-08		ARC3	PKD1L1	1.78353	1.87497	0.497973	3.76519	0.00016642	0.00397015		ARC4	PLA2G10	6.34637	3.4311	0.591635	5.79934	6.65749e-09	4.85155e-07
ARC1	CLEC4A	4.11917	1.56074	0.444916	3.50795	0.000451579	0.00764021		ARC2	ATP2A1-AS1	20.7503	1.13419	0.253228	4.47895	7.50121e-06	0.000332603		ARC3	BTN3A3	61.9673	1.86832	0.336588	5.55077	2.84418e-08	4.2892e-06		ARC4	SOWAHA	2.69315	3.41735	0.730516	4.678	2.89683e-06	8.14421e-05
ARC1	ITPR2	549.493	1.54352	0.323539	4.77074	1.83547e-06	0.000210559		ARC2	TMEM121	70.2813	1.1118	0.301422	3.68853	0.000225557	0.00408562		ARC3	PARVG	12.9428	1.86754	0.393884	4.74135	2.12299e-06	0.000139611		ARC4	NAT2	2.22806	3.41497	0.772813	4.41889	9.92103e-06	0.000216871
ARC1	AC009962.1	3.74212	1.54093	0.405225	3.80265	0.000143156	0.00372873		ARC2	CPNE2	77.6128	1.11082	0.245024	4.53352	5.801e-06	0.000266988		ARC3	AC092306.1	11.8394	1.8673	0.347789	5.36905	7.91522e-08	9.75016e-06		ARC4	PON3	107.484	3.39838	0.587901	5.78053	7.44639e-09	5.34921e-07
ARC1	ANKRD53	4.42369	1.54056	0.410461	3.75326	0.00017455	0.0042329		ARC2	AL022328.4	10.1252	1.10767	0.262571	4.21853	2.45895e-05	0.000802414		ARC3	PARP14	621.628	1.867	0.290275	6.43184	1.26066e-10	4.48932e-08		ARC4	SLC12A3	0.974863	3.3787	0.969977	3.48328	0.000495318	0.00499881
ARC1	CREB5	116.922	1.53565	0.420177	3.65477	0.000257412	0.00530699		ARC2	CLUL1	19.6795	1.08524	0.30518	3.55605	0.000376466	0.00587363		ARC3	AC084024.3	1.82893	1.85703	0.530208	3.50246	0.000460975	0.00832134		ARC4	COL13A1	4.48352	3.37535	0.73205	4.61083	4.01073e-06	0.000106108
ARC1	HSPA1B	5316	1.53318	0.292274	5.2457	1.55694e-07	3.39806e-05		ARC2	PDLIM7	108.172	1.08144	0.224212	4.8233	1.41203e-06	9.18972e-05		ARC3	ZNF683	2.34299	1.85159	0.516566	3.58442	0.000337829	0.00667026		ARC4	MLPH	238.747	3.3557	0.530727	6.32285	2.56789e-10	2.78686e-08
ARC1	ZBTB12	6.84417	1.53314	0.284863	5.38201	7.36574e-08	1.99801e-05		ARC2	CGREF1	70.5079	1.07159	0.316533	3.3854	0.000710747	0.00920989		ARC3	BIRC3	371.925	1.84718	0.407263	4.53559	5.74414e-06	0.00030252		ARC4	DIO1	8.50151	3.35205	0.91475	3.66445	0.000247874	0.00289057
ARC1	AL023806.1	6.51309	1.52894	0.341881	4.47214	7.74417e-06	0.000536665		ARC2	SLC35B2	263.105	1.06632	0.199603	5.34218	9.1836e-08	1.13178e-05		ARC3	IGKC	909.903	1.84595	0.461501	3.99989	6.33711e-05	0.00194239		ARC4	DLG3-AS1	3.36604	3.35134	0.649898	5.15672	2.51314e-07	1.09097e-05
ARC1	NR3C2	17.8912	1.52832	0.380099	4.02084	5.79914e-05	0.00199354		ARC2	ARHGEF9	276.95	1.05358	0.226643	4.64862	3.34156e-06	0.000173589		ARC3	BATF2	29.2221	1.84458	0.382157	4.82674	1.38784e-06	0.000100304		ARC4	DISP3	1.2055	3.34285	0.858901	3.89201	9.94151e-05	0.00142321
ARC1	TSPYL2	162.779	1.52823	0.234951	6.50446	7.79753e-11	1.05757e-07		ARC2	CA11	29.8757	1.03975	0.273656	3.79947	0.000145006	0.00295223		ARC3	NCEH1	117.506	1.84203	0.392948	4.68772	2.76264e-06	0.000173388		ARC4	GGT1	50.5138	3.32295	0.484781	6.85453	7.15449e-12	1.25583e-09
ARC1	NFATC2	21.3159	1.52229	0.394175	3.86197	0.000112476	0.00313962		ARC2	VIM-AS1	70.7762	1.03922	0.295364	3.51843	0.000434109	0.00646401		ARC3	APOL1	89.5619	1.83983	0.382473	4.81034	1.50672e-06	0.000105123		ARC4	AL356515.1	1.0813	3.31706	0.974192	3.40494	0.000661795	0.00625714
ARC1	RSPH4A	2.40046	1.52212	0.429506	3.5439	0.000394257	0.00699746		ARC2	RGMA	95.6245	1.03121	0.303934	3.39288	0.000691612	0.00905828		ARC3	FAS	78.5607	1.83012	0.330417	5.5388	3.04543e-08	4.51877e-06		ARC4	SCGB1B2P	8.29513	3.30936	0.521062	6.35118	2.13664e-10	2.34403e-08
ARC1	MET	98.4976	1.50872	0.395833	3.81152	0.000138117	0.00362735		ARC2	AL139412.1	17.4377	1.02819	0.256383	4.01038	6.06215e-05	0.00153		ARC3	DRAM1	84.3201	1.81977	0.309645	5.87698	4.17819e-09	8.92556e-07		ARC4	CLDN14	11.0822	3.30471	0.730932	4.52123	6.14828e-06	0.000148279
ARC1	NDRG2	789.129	1.50374	0.382075	3.93572	8.29481e-05	0.00257176		ARC2	AL139289.2	32.9644	1.0236	0.2481	4.12576	3.69514e-05	0.00105564		ARC3	IL12A	11.8866	1.81495	0.487147	3.72567	0.000194796	0.00443666		ARC4	MPV17L	99.4886	3.30228	0.390021	8.46692	2.51962e-17	2.21135e-14
ARC1	PALMD	282.575	1.4988	0.43272	3.46366	0.00053288	0.00856034		ARC2	CCDC107	427.845	1.02165	0.170682	5.98567	2.15497e-09	5.6737e-07		ARC3	HCLS1	27.5795	1.81337	0.459702	3.94467	7.99115e-05	0.00232096		ARC4	ERBB4	15.593	3.2961	0.716153	4.60251	4.17431e-06	0.000109574
ARC1	AL356488.2	1.40581	1.49405	0.393062	3.80104	0.000144091	0.00374281		ARC2	PRCP	139.393	1.01438	0.19538	5.19181	2.08263e-07	2.16379e-05		ARC3	AC022390.1	3.8534	1.80028	0.429691	4.1897	2.79319e-05	0.00106435		ARC4	TMPRSS11E	9.00607	3.27996	0.942877	3.47868	0.000503896	0.00505549
ARC1	ALDH1A3	167.08	1.4926	0.402831	3.70528	0.000211161	0.00472822		ARC2	CHST3	50.3297	0.996808	0.274075	3.63699	0.000275838	0.00473054		ARC3	IFIH1	349.013	1.79911	0.246629	7.29481	2.99092e-13	2.02e-10		ARC4	MAOA	25.0927	3.26623	0.657063	4.97096	6.66225e-07	2.36352e-05
ARC1	PHACTR2	234.425	1.49169	0.271166	5.50101	3.77611e-08	1.17542e-05		ARC2	PRAF2	88.5492	0.984542	0.225457	4.36686	1.26043e-05	0.0004861		ARC3	ZBP1	21.2743	1.7939	0.428733	4.18419	2.86182e-05	0.00107591		ARC4	SEMA5A	8.72638	3.2639	0.868243	3.7592	0.000170457	0.00217088
ARC1	PLCG2	945.291	1.48872	0.322071	4.62235	3.79416e-06	0.000333134		ARC2	CD72	8.93613	0.974683	0.240564	4.05166	5.08566e-05	0.00132991		ARC3	PSMB9	950.144	1.79019	0.31987	5.59661	2.18578e-08	3.50907e-06		ARC4	ZNF385B	13.2629	3.24855	0.839171	3.87114	0.000108328	0.00150808
ARC1	DNAJC25-GNG10	3.64085	1.47264	0.333722	4.41277	1.02056e-05	0.000627131		ARC2	PADI2	209.726	0.972536	0.261252	3.72259	0.000197189	0.00372844		ARC3	TNFAIP2	524.053	1.77338	0.390444	4.54195	5.57361e-06	0.000296643		ARC4	FMO1	4.75995	3.2443	0.735432	4.41142	1.02696e-05	0.000222906
ARC1	CPLX1	8.07778	1.47124	0.387896	3.79287	0.000148915	0.00381824		ARC2	AC109322.1	56.1481	0.972266	0.22242	4.37131	1.23505e-05	0.000478509		ARC3	LINC02532	19.9984	1.76914	0.490523	3.60665	0.000310178	0.00626304		ARC4	EDARADD	18.5508	3.24049	0.75465	4.29403	1.75457e-05	0.000349288
ARC1	AC011446.2	11.8599	1.47118	0.321721	4.57284	4.81162e-06	0.000398965		ARC2	AC064807.1	89.527	0.969374	0.225315	4.30231	1.69027e-05	0.000612354		ARC3	ROBO1	44.9478	1.76646	0.433032	4.07929	4.51739e-05	0.00150472		ARC4	LINC00276	2.34331	3.23012	0.629664	5.12991	2.89877e-07	1.22672e-05
ARC1	AL137784.2	5.75302	1.46963	0.342488	4.29104	1.77836e-05	0.000927678		ARC2	CD58	121.408	0.967939	0.189138	5.11762	3.09417e-07	2.95966e-05		ARC3	AC244034.2	3.04152	1.75777	0.420144	4.18374	2.86747e-05	0.00107591		ARC4	TMEM86A	19.5849	3.21775	0.429659	7.48906	6.93668e-14	2.14863e-11
ARC1	CFAP69	15.2809	1.46642	0.316436	4.63416	3.58389e-06	0.000316516		ARC2	CTSF	213.3	0.965192	0.251804	3.83311	0.000126531	0.00264585		ARC3	FBXO2	204.462	1.75754	0.386584	4.54633	5.45898e-06	0.000291334		ARC4	VSIG10L2	4.90641	3.21765	0.718755	4.4767	7.5807e-06	0.000174884
ARC1	DENND2C	32.3292	1.46509	0.396434	3.69568	0.000219303	0.00483604		ARC2	GPAA1	690.688	0.961727	0.177199	5.4274	5.71806e-08	7.88581e-06		ARC3	RENBP	68.9581	1.75689	0.455306	3.8587	0.000113992	0.0030459		ARC4	BMP4	16.0355	3.21412	0.719912	4.46459	8.02209e-06	0.000182976
ARC1	FOXO1	41.9723	1.46343	0.30257	4.83666	1.32042e-06	0.000164948		ARC2	AP002387.2	95.8184	0.959908	0.270033	3.55478	0.000378291	0.00589813		ARC3	LAPTM5	25.1007	1.75162	0.343664	5.09689	3.45277e-07	3.25124e-05		ARC4	CYP4B1	27.8759	3.21061	0.833033	3.85412	0.000116146	0.00158455
ARC1	LRRC4	11.846	1.46104	0.414578	3.52416	0.00042482	0.00738012		ARC2	AL139353.1	20.255	0.956797	0.260374	3.67471	0.000238122	0.00424715		ARC3	PAPLN	15.801	1.75021	0.353366	4.95297	7.30893e-07	6.01482e-05		ARC4	LINC01213	5.08973	3.20955	0.549349	5.84246	5.14354e-09	3.85976e-07
ARC1	CDKN1A	244.678	1.4596	0.355651	4.10403	4.06022e-05	0.00159712		ARC2	SLC25A35	22.0067	0.954986	0.279242	3.41992	0.000626389	0.00835029		ARC3	APOE	1020.88	1.74493	0.425277	4.10304	4.07755e-05	0.00139865		ARC4	GATA2	21.4554	3.20763	0.854753	3.7527	0.000174943	0.00221127
ARC1	AC044849.1	25.6878	1.44815	0.342798	4.2245	2.39467e-05	0.00113762		ARC2	CARD19	257.295	0.95248	0.172049	5.53611	3.09271e-08	4.90788e-06		ARC3	HLA-DQB1	428.005	1.7404	0.419416	4.14957	3.33093e-05	0.00120017		ARC4	SPDEF	253.055	3.20174	0.600185	5.33459	9.57591e-08	4.85201e-06
ARC1	AC092718.1	3.95659	1.43922	0.348172	4.13364	3.57056e-05	0.00147067		ARC2	CTIF	56.0444	0.940534	0.220398	4.26743	1.97735e-05	0.000684802		ARC3	SERPINF2	24.2349	1.73753	0.422277	4.11468	3.87716e-05	0.00134404		ARC4	CIB3	1.98851	3.19885	0.749324	4.26898	1.96372e-05	0.000381886
ARC1	MARCH1	5.02837	1.4392	0.411652	3.49616	0.000472012	0.00791357		ARC2	SCARB1	153.464	0.926336	0.226042	4.09808	4.16595e-05	0.0011518		ARC3	TTC39C-AS1	2.23898	1.7255	0.433237	3.98281	6.81065e-05	0.00205591		ARC4	CCRL2	1.43068	3.19501	0.642557	4.97233	6.6152e-07	2.3555e-05
ARC1	TIGD3	5.32721	1.43797	0.322533	4.45836	8.259e-06	0.00055256		ARC2	FBXL22	32.5232	0.894581	0.246386	3.6308	0.00028254	0.00482044		ARC3	EGOT	48.3778	1.72548	0.43056	4.00751	6.13614e-05	0.00191069		ARC4	SLC27A2	11.4254	3.19323	0.669621	4.76871	1.85414e-06	5.59456e-05
ARC1	RASL11B	20.6417	1.43363	0.386697	3.70737	0.000209419	0.00470029		ARC2	PFN2	558.928	0.886635	0.258183	3.43413	0.000594449	0.00803547		ARC3	SLC2A6	46.3413	1.72536	0.326507	5.28429	1.26197e-07	1.42051e-05		ARC4	CCDC81	4.07475	3.15822	0.469711	6.72375	1.77111e-11	2.77145e-09
ARC1	LCA5	36.2191	1.43319	0.298259	4.80517	1.5462e-06	0.000184649		ARC2	CITED4	1538.97	0.885986	0.233618	3.79245	0.000149167	0.00300794		ARC3	ETV7	124.167	1.72317	0.334174	5.15651	2.516e-07	2.50144e-05		ARC4	AC144450.1	19.7946	3.14723	0.589789	5.3362	9.4917e-08	4.82619e-06
ARC1	HSPA1A	13012.1	1.43307	0.37051	3.86785	0.000109801	0.00309461		ARC2	DHRS11	82.2927	0.882371	0.17592	5.01575	5.28261e-07	4.38854e-05		ARC3	IL7	11.6927	1.70686	0.439632	3.88247	0.000103399	0.00281665		ARC4	HOXB2	65.9669	3.14466	0.802257	3.91977	8.86341e-05	0.00129556
ARC1	TSPYL4	99.2129	1.42925	0.232581	6.14516	7.98852e-10	7.5843e-07		ARC2	SUN2	185.322	0.877503	0.175266	5.0067	5.53697e-07	4.56534e-05		ARC3	WARS	473.768	1.70513	0.270574	6.30191	2.94005e-10	8.99748e-08		ARC4	SLC4A8	15.1203	3.13842	0.466896	6.72187	1.79403e-11	2.78571e-09
ARC1	EPHA4	60.8071	1.42549	0.348909	4.08557	4.39696e-05	0.00165983		ARC2	AC109460.1	3.45238	0.873709	0.260296	3.3566	0.000789076	0.00995215		ARC3	IL7R	9.56759	1.70051	0.42673	3.98499	6.74818e-05	0.00204281		ARC4	IQGAP2	145.386	3.13478	0.615143	5.09601	3.46881e-07	1.40323e-05
ARC1	CASTOR2	13.676	1.42474	0.27141	5.24941	1.52585e-07	3.36893e-05		ARC2	AC097534.2	35.7848	0.866972	0.197758	4.384	1.16518e-05	0.000456786		ARC3	SLCO2B1	4.54479	1.69651	0.461988	3.67219	0.000240484	0.00515331		ARC4	FBN2	29.6141	3.13182	0.833983	3.75526	0.000173161	0.00219279
ARC1	BARX2	162.116	1.41797	0.366059	3.87362	0.000107231	0.00305264		ARC2	SMTN	113.939	0.864897	0.223131	3.87619	0.000106107	0.00234768		ARC3	SLC9A9	9.90273	1.69316	0.453407	3.73431	0.000188232	0.0043373		ARC4	AC092338.1	1.89697	3.10009	0.471017	6.58168	4.65148e-11	6.30167e-09
ARC1	ARL4C	501.421	1.41521	0.333831	4.23931	2.24205e-05	0.00109722		ARC2	MFSD3	156.436	0.861932	0.205267	4.19908	2.68008e-05	0.000858847		ARC3	PDCD1LG2	9.0852	1.67881	0.473131	3.54829	0.000387748	0.00736361		ARC4	AP001528.2	9.59701	3.09071	0.523207	5.90724	3.47878e-09	2.7324e-07
ARC1	TMEM88	9.49263	1.41499	0.321944	4.39516	1.10692e-05	0.00065274		ARC2	AC138696.2	16.8811	0.861315	0.233102	3.69502	0.000219871	0.00402702		ARC3	GJB3	50.9475	1.67629	0.439139	3.81721	0.00013497	0.00341896		ARC4	PLEKHD1	3.50938	3.08287	0.466017	6.61536	3.70637e-11	5.19561e-09
ARC1	AL627171.2	4.37131	1.41128	0.344715	4.09403	4.23936e-05	0.00163246		ARC2	SYNGR1	238.772	0.857199	0.23304	3.67834	0.000234755	0.00420616		ARC3	DOCK10	8.41453	1.6691	0.447211	3.73224	0.000189784	0.00435845		ARC4	ABCC3	46.68	3.07988	0.624902	4.92858	8.28287e-07	2.84835e-05
ARC1	TNNC2	24.4911	1.40448	0.411073	3.41661	0.000634067	0.00954772		ARC2	CTXN1	303.318	0.854964	0.225167	3.79702	0.000146449	0.00296857		ARC3	MICB	20.874	1.66608	0.370491	4.49695	6.89357e-06	0.000351608		ARC4	RND1	101.342	3.07977	0.460943	6.68146	2.36573e-11	3.56378e-09
ARC1	ACSM3	27.3697	1.40246	0.382681	3.66483	0.000247502	0.00517515		ARC2	RHPN1-AS1	14.039	0.853194	0.234326	3.64106	0.000271515	0.00468081		ARC3	XAF1	262.558	1.63905	0.352629	4.64809	3.35031e-06	0.000197054		ARC4	LDLRAD1	2.72769	3.07297	0.685923	4.48005	7.46269e-06	0.000172754
ARC1	CYR61	1241.31	1.40229	0.318783	4.39888	1.08811e-05	0.000647683		ARC2	YIPF2	413.973	0.8494	0.156928	5.41268	6.20899e-08	8.36372e-06		ARC3	ITGA5	20.7136	1.63757	0.390782	4.19049	2.78347e-05	0.00106435		ARC4	CA12	36.2027	3.06477	0.673704	4.54913	5.3867e-06	0.000132929
ARC1	BX323046.1	3.46293	1.39404	0.356239	3.91323	9.10715e-05	0.00274476		ARC2	RASSF1-AS1	12.4553	0.849263	0.240294	3.53427	0.000408904	0.0062124		ARC3	LINC02068	4.75321	1.63121	0.443337	3.67939	0.000233791	0.00504298		ARC4	SLC22A4	9.62937	3.06404	0.397957	7.69943	1.36677e-14	5.63055e-12
ARC1	AC097662.1	3.11477	1.39155	0.384471	3.61939	0.0002953	0.00578654		ARC2	AC002470.1	14.5914	0.847031	0.22527	3.76007	0.000169868	0.00334403		ARC3	IL18BP	23.3477	1.6211	0.261691	6.19471	5.83927e-10	1.58844e-07		ARC4	AFF3	37.8229	3.0519	0.677253	4.50629	6.59712e-06	0.000156302
ARC1	EHF	770.776	1.38889	0.306302	4.5344	5.77672e-06	0.000451326		ARC2	CDIP1	41.4767	0.842365	0.228358	3.68879	0.00022532	0.00408485		ARC3	CDC42EP4	442.603	1.6174	0.23308	6.93924	3.94222e-12	2.0319e-09		ARC4	ZNF350-AS1	7.85958	3.0493	0.872735	3.49395	0.000475924	0.00483736
ARC1	GPC2	36.8172	1.3875	0.317178	4.37451	1.21707e-05	0.000698178		ARC2	GNB4	239.329	0.829272	0.213739	3.87983	0.000104528	0.00232418		ARC3	GNLY	24.729	1.60318	0.360453	4.44768	8.68039e-06	0.000418754		ARC4	DNAH8	1.00905	3.04323	0.897793	3.38968	0.000699748	0.00654546
ARC1	CEACAM1	160.23	1.38095	0.385132	3.58565	0.000336238	0.00628273		ARC2	ZHX1-C8orf76	31.1612	0.82806	0.20692	4.00184	6.28528e-05	0.00156954		ARC3	GZMB	7.32156	1.58973	0.423207	3.75639	0.000172381	0.00407701		ARC4	FMO5	28.3811	3.04083	0.466042	6.5248	6.80907e-11	8.75464e-09
ARC1	TGFB2	99.2515	1.37962	0.381964	3.61191	0.000303952	0.00589524		ARC2	TSPAN33	106.128	0.824758	0.238568	3.45711	0.000545993	0.00756134		ARC3	C1R	331.387	1.5883	0.35369	4.49066	7.10036e-06	0.000357501		ARC4	VSTM2L	21.1565	3.02823	0.645269	4.69298	2.69253e-06	7.64436e-05
ARC1	AL591846.2	23.9805	1.36307	0.345736	3.94251	8.06318e-05	0.00253064		ARC2	TLDC1	173.91	0.819002	0.230758	3.54918	0.000386429	0.00598475		ARC3	PARM1	23.797	1.58658	0.454083	3.49402	0.000475799	0.0085105		ARC4	PLA2G4F	2.61195	3.02648	0.606778	4.98779	6.10741e-07	2.20544e-05
ARC1	AL139274.2	21.2213	1.36209	0.326802	4.16792	3.07395e-05	0.00132616		ARC2	NDUFB9	2462.59	0.818651	0.150586	5.43645	5.4354e-08	7.63229e-06		ARC3	SH2B3	16.4256	1.58317	0.254963	6.2094	5.31875e-10	1.50975e-07		ARC4	AC116407.1	12.9506	3.01753	0.486682	6.20021	5.63885e-10	5.42028e-08
ARC1	FOXC1	945.457	1.35909	0.370478	3.66848	0.000244	0.00512509		ARC2	MYORG	30.489	0.813512	0.234032	3.47607	0.00050882	0.00722357		ARC3	TRIM22	122.974	1.57955	0.310532	5.08658	3.64587e-07	3.38426e-05		ARC4	C1QTNF2	13.4991	3.00604	0.657664	4.57079	4.85893e-06	0.000122297
ARC1	FBXO30	68.228	1.35486	0.211796	6.397	1.58457e-10	2.00585e-07		ARC2	TPD52	1015.59	0.81308	0.162871	4.99216	5.97074e-07	4.85785e-05		ARC3	CGAS	120.751	1.57763	0.247334	6.37856	1.78761e-10	5.83534e-08		ARC4	AC239803.3	1.74729	3.00075	0.684601	4.3832	1.16948e-05	0.000248757
ARC1	TSC22D1-AS1	5.99702	1.35409	0.357891	3.78352	0.000154629	0.00389919		ARC2	NRBP2	138.57	0.805332	0.193795	4.15559	3.24445e-05	0.000973437		ARC3	AC119674.1	3.72322	1.57691	0.405611	3.88774	0.000101182	0.00277946		ARC4	C16orf54	1.23567	2.99981	0.666093	4.50358	6.68174e-06	0.000157567
ARC1	LINC00926	8.88667	1.35255	0.269458	5.01952	5.18005e-07	8.19657e-05		ARC2	BX537318.1	11.6258	0.804956	0.200015	4.02448	5.71007e-05	0.00146023		ARC3	TAP1	696.514	1.56616	0.284203	5.51069	3.57427e-08	5.06518e-06		ARC4	SLC44A4	92.8156	2.98232	0.855881	3.4845	0.000493052	0.00498136
ARC1	PPP1R9A	260.432	1.35186	0.255733	5.28622	1.24872e-07	2.8227e-05		ARC2	BOP1	283.76	0.803451	0.188009	4.27347	1.92456e-05	0.000671538		ARC3	CMPK2	93.3304	1.56386	0.326602	4.78828	1.68218e-06	0.000113221		ARC4	FAM131B	0.932694	2.96135	0.82225	3.60152	0.000316367	0.0035012
ARC1	RGL1	47.1083	1.34395	0.283383	4.74251	2.11088e-06	0.000225176		ARC2	PDLIM2	244.018	0.799765	0.230955	3.46286	0.000534475	0.00744633		ARC3	OAS3	103.114	1.55922	0.293485	5.31277	1.07971e-07	1.25603e-05		ARC4	CAMP	18.3179	2.95693	0.678307	4.35928	1.30493e-05	0.000272402
ARC1	DST	650.83	1.34104	0.257501	5.20791	1.90979e-07	3.85778e-05		ARC2	SLC2A11	86.4846	0.798607	0.194573	4.10441	4.05347e-05	0.00112879		ARC3	BTN3A2	202.543	1.55884	0.289943	5.37636	7.6008e-08	9.4221e-06		ARC4	EPGN	3.02352	2.95371	0.870194	3.39431	0.000688006	0.00646259
ARC1	AP003696.1	6.86492	1.33475	0.363406	3.67289	0.000239822	0.0050823		ARC2	MRPL15	785.427	0.798595	0.172864	4.61979	3.8412e-06	0.000193892		ARC3	BTN3A1	92.5255	1.55806	0.284432	5.47779	4.30675e-08	5.85777e-06		ARC4	AC093904.4	2.63359	2.95349	0.638364	4.62666	3.71604e-06	9.94854e-05
ARC1	UTRN	192.488	1.33348	0.256193	5.20498	1.94015e-07	3.87785e-05		ARC2	PCBP4	90.8767	0.789322	0.162908	4.8452	1.26487e-06	8.52776e-05		ARC3	SAMD9	139.955	1.55343	0.324209	4.79146	1.65568e-06	0.000112214		ARC4	CRAT	93.2041	2.94879	0.401246	7.34908	1.99582e-13	5.51885e-11
ARC1	TMEM217	18.4643	1.3332	0.337176	3.95402	7.68495e-05	0.00244626		ARC2	MPST	386.644	0.786128	0.211071	3.72448	0.00019572	0.00371084		ARC3	HERC5	137.734	1.5519	0.336088	4.61755	3.88305e-06	0.000216677		ARC4	DDC	7.55404	2.94228	0.633537	4.64421	3.41373e-06	9.33733e-05
ARC1	DNAJB1	2998.15	1.33303	0.281904	4.72868	2.2599e-06	0.000233967		ARC2	ARHGAP8	54.9991	0.783511	0.224385	3.49181	0.000479759	0.00690836		ARC3	IFIT1	258.434	1.54895	0.416619	3.71792	0.000200873	0.00452218		ARC4	REG4	1.16268	2.9421	0.853523	3.44701	0.000566825	0.00555433
ARC1	AC013400.1	4.87502	1.33179	0.328185	4.05806	4.94825e-05	0.00178626		ARC2	KLHDC8B	60.9956	0.777593	0.22702	3.42522	0.000614291	0.00824595		ARC3	GIMAP2	14.7585	1.54598	0.390521	3.95877	7.53371e-05	0.00222222		ARC4	AC044839.1	3.4317	2.93444	0.616442	4.76028	1.93327e-06	5.78148e-05
ARC1	MFSD4A	43.7715	1.33036	0.363031	3.66458	0.000247747	0.00517515		ARC2	GBA	165.366	0.773815	0.183479	4.21747	2.47063e-05	0.000805092		ARC3	C5AR1	11.0885	1.54464	0.443928	3.47949	0.000502375	0.0088326		ARC4	ALOX15	4.15951	2.92576	0.67129	4.35841	1.3101e-05	0.000272918
ARC1	NDUFV2-AS1	44.9559	1.32885	0.26867	4.94603	7.57404e-07	0.000105747		ARC2	GLMP	193.01	0.771952	0.183546	4.20576	2.60208e-05	0.000839659		ARC3	TLR6	28.9467	1.54092	0.316491	4.86875	1.12304e-06	8.55868e-05		ARC4	TMEM63C	9.32141	2.92074	0.477773	6.11323	9.76363e-10	9.04076e-08
ARC1	AC025259.3	11.4988	1.32664	0.358325	3.70235	0.000213614	0.00476068		ARC2	HDAC11	76.6081	0.771587	0.192465	4.00898	6.09827e-05	0.00153744		ARC3	CIITA	68.2338	1.53976	0.373996	4.11706	3.83734e-05	0.00133733		ARC4	TRIM36	30.1686	2.91452	0.494014	5.89968	3.64211e-09	2.84959e-07
ARC1	KDM6B	243.496	1.3228	0.215874	6.12764	8.91925e-10	8.0647e-07		ARC2	PCAT6	119.195	0.766063	0.198338	3.86241	0.000112273	0.00242654		ARC3	ICAM1	300.662	1.53366	0.376918	4.06895	4.72247e-05	0.00155714		ARC4	AMBP	2.23959	2.90776	0.635321	4.57683	4.72071e-06	0.000119865
ARC1	SHANK2	146.603	1.32171	0.317757	4.15951	3.18925e-05	0.00135351		ARC2	PLOD1	253.415	0.765351	0.217996	3.51084	0.000446685	0.00659188		ARC3	OAS2	98.0845	1.53264	0.382049	4.01162	6.03029e-05	0.00188372		ARC4	AC020656.2	1.14572	2.89362	0.854688	3.38559	0.000710258	0.00660356
ARC1	RBM44	1.55505	1.32034	0.383644	3.44158	0.000578331	0.00904405		ARC2	GSN	937.17	0.763595	0.213779	3.57189	0.000354409	0.00564769		ARC3	ERAP2	60.9112	1.52438	0.425311	3.58415	0.000338179	0.00667026		ARC4	SLCO2A1	6.27802	2.88129	0.748778	3.84799	0.000119093	0.0016156
ARC1	MACC1	191.595	1.32011	0.376363	3.50754	0.000452264	0.00764021		ARC2	CHMP4C	414.44	0.759455	0.196395	3.86698	0.000110194	0.00239951		ARC3	RAB42	48.8561	1.5238	0.372188	4.09417	4.23691e-05	0.0014407		ARC4	CCNO	50.49	2.87053	0.530865	5.40728	6.39882e-08	3.49099e-06
ARC1	LINC01465	5.63553	1.31915	0.278723	4.73284	2.214e-06	0.000233553		ARC2	PEX11B	96.1814	0.755209	0.175637	4.29983	1.70932e-05	0.000615912		ARC3	AL031731.1	2.66279	1.5215	0.411971	3.69321	0.000221439	0.00487863		ARC4	GALNT6	179.326	2.86815	0.429728	6.67434	2.48346e-11	3.68612e-09
ARC1	ARHGAP19	21.8189	1.31816	0.277488	4.75032	2.03095e-06	0.000224207		ARC2	LINC01209	5.70527	0.75103	0.216855	3.46329	0.000533617	0.00744633		ARC3	ARNT2	35.7612	1.51851	0.403044	3.76761	0.000164819	0.00394638		ARC4	MZB1	12.8423	2.86506	0.508056	5.63926	1.70782e-08	1.09441e-06
ARC1	JARID2-AS1	5.17137	1.31737	0.367235	3.58728	0.000334142	0.00627065		ARC2	KIFC2	91.3418	0.749532	0.214201	3.49919	0.000466667	0.00675763		ARC3	BAHCC1	44.3744	1.51708	0.312545	4.85394	1.2103e-06	9.01988e-05		ARC4	TMEM210	3.43875	2.85317	0.557798	5.11506	3.13641e-07	1.30271e-05
ARC1	RNF217-AS1	8.10307	1.315	0.369102	3.56271	0.000367045	0.00665658		ARC2	KLHDC3	391.19	0.746815	0.168091	4.44291	8.87489e-06	0.00037454		ARC3	CYP1B1-AS1	7.5853	1.51444	0.410906	3.68562	0.000228147	0.00499273		ARC4	ACP5	39.2282	2.85175	0.470541	6.06057	1.35641e-09	1.21153e-07
ARC1	PPP1R15A	1198.51	1.31494	0.269459	4.87993	1.06122e-06	0.000140509		ARC2	C9orf40	128.774	0.744889	0.206691	3.60388	0.000313505	0.00516614		ARC3	HLA-DMA	352.984	1.50971	0.335609	4.49842	6.8461e-06	0.000350098		ARC4	AC109826.1	6.32853	2.85131	0.712825	4.00001	6.33396e-05	0.000988842
ARC1	C2orf81	8.17096	1.31274	0.360167	3.64482	0.000267579	0.00544565		ARC2	PMVK	532.17	0.741333	0.140547	5.27461	1.33039e-07	1.48191e-05		ARC3	IFIT2	246.291	1.49714	0.388243	3.85619	0.000115167	0.00306061		ARC4	GALNT7	196.811	2.84902	0.343623	8.29113	1.12175e-16	7.80818e-14
ARC1	LINC01136	4.77336	1.3081	0.334922	3.90569	9.39571e-05	0.00279913		ARC2	DBNDD1	100.874	0.73996	0.178995	4.13397	3.56556e-05	0.00103134		ARC3	CCBE1	3.82775	1.49704	0.3898	3.84053	0.000122767	0.003189		ARC4	AC009119.1	9.0414	2.8452	0.691393	4.11517	3.86896e-05	0.000657779
ARC1	CPAMD8	42.9379	1.30612	0.359321	3.63498	0.000278004	0.00559782		ARC2	HSD11B1L	129.378	0.738394	0.217395	3.39655	0.000682404	0.00896801		ARC3	TAPBPL	146.755	1.49077	0.253396	5.88315	4.02526e-09	8.75986e-07		ARC4	SLC7A8	39.9941	2.8389	0.567862	4.99928	5.75444e-07	2.11969e-05
ARC1	HIST1H2BE	28.1035	1.30289	0.284448	4.5804	4.64093e-06	0.000387044		ARC2	SQLE	734.855	0.730929	0.197557	3.69983	0.000215742	0.00397972		ARC3	IFI44	303.156	1.49053	0.305947	4.87184	1.10564e-06	8.49221e-05		ARC4	B4GALNT2	5.43144	2.83694	0.776707	3.65252	0.000259679	0.00300051
ARC1	CSRNP1	131.072	1.30111	0.300145	4.33494	1.45801e-05	0.000795536		ARC2	SLC52A2	598.657	0.725322	0.154662	4.68972	2.73573e-06	0.000151275		ARC3	TMEM140	21.6515	1.48679	0.391133	3.80123	0.000143978	0.00356727		ARC4	FCGBP	15.7288	2.83481	0.615415	4.60634	4.0982e-06	0.000107717
ARC1	AL512408.1	2.40086	1.29983	0.331502	3.92104	8.8169e-05	0.00269156		ARC2	DHCR7	390.092	0.718984	0.209196	3.43689	0.000588427	0.007982		ARC3	SAMHD1	216.758	1.48163	0.272438	5.43842	5.37557e-08	6.97128e-06		ARC4	ALCAM	360.035	2.81961	0.504517	5.58872	2.28747e-08	1.42515e-06
ARC1	NYNRIN	33.4849	1.29972	0.381526	3.40664	0.000657669	0.00977902		ARC2	PPM1F	64.8951	0.7154	0.181358	3.94469	7.99047e-05	0.00188333		ARC3	SLC7A7	4.72795	1.48072	0.417455	3.54702	0.000389613	0.00738719		ARC4	CCDC152	8.72071	2.80913	0.728054	3.85841	0.000114129	0.00157042
ARC1	ARG2	67.7896	1.29302	0.324277	3.98739	6.68039e-05	0.00221374		ARC2	NAA80	18.9388	0.704651	0.187405	3.76005	0.000169879	0.00334403		ARC3	APOL3	63.7228	1.47669	0.383995	3.84561	0.000120255	0.00313207		ARC4	CRIP1	616.028	2.80802	0.589427	4.76399	1.89805e-06	5.71e-05
ARC1	AL512274.1	67.5298	1.29197	0.319608	4.04237	5.29133e-05	0.00186059		ARC2	TSPO	3282.9	0.703328	0.151802	4.6332	3.60065e-06	0.000182946		ARC3	LGALS9	120.291	1.47427	0.339468	4.34288	1.4063e-05	0.000616192		ARC4	FSIP2	24.2947	2.78912	0.571694	4.87869	1.06792e-06	3.5378e-05
ARC1	LTBP1	229.32	1.29089	0.317344	4.0678	4.74601e-05	0.00174302		ARC2	PRADC1	136.016	0.703229	0.197965	3.55228	0.000381906	0.00593851		ARC3	SPX	9.59998	1.46613	0.415019	3.53269	0.00041136	0.00765358		ARC4	NOSTRIN	46.7765	2.77904	0.554021	5.01612	5.27244e-07	1.98934e-05
ARC1	ZFP36	1678.67	1.28712	0.330072	3.89953	9.6381e-05	0.00282857		ARC2	RNF167	213.215	0.694863	0.13033	5.33157	9.73674e-08	1.17495e-05		ARC3	GREB1	14.8655	1.46064	0.39459	3.70168	0.00021418	0.00476696		ARC4	LRRC26	107.931	2.77832	0.528089	5.26109	1.43206e-07	6.76992e-06
ARC1	UTP20	145.19	1.28465	0.224923	5.71149	1.1199e-08	4.7255e-06		ARC2	TBCB	863.328	0.693311	0.148122	4.68067	2.85933e-06	0.00015542		ARC3	ADA	49.9781	1.45977	0.313269	4.65981	3.16507e-06	0.000190157		ARC4	EFCC1	4.0792	2.76857	0.652702	4.2417	2.21831e-05	0.000419733
ARC1	CYP51A1-AS1	3.63464	1.28446	0.316882	4.05342	5.04737e-05	0.00179812		ARC2	DTNB	204.079	0.693153	0.191905	3.61195	0.000303902	0.00505827		ARC3	IL32	1220.8	1.4591	0.406161	3.59241	0.000327637	0.00651482		ARC4	ADGRV1	25.0401	2.76208	0.51015	5.41426	6.15435e-08	3.39431e-06
ARC1	PPM1L	72.4258	1.28156	0.276121	4.64131	3.46214e-06	0.000309172		ARC2	SLC41A3	133.53	0.693007	0.134055	5.16958	2.34617e-07	2.37688e-05		ARC3	OSMR	120.417	1.4557	0.359737	4.04656	5.19764e-05	0.00167989		ARC4	SLC49A3	38.2063	2.75071	0.607585	4.52729	5.97445e-06	0.000145127
ARC1	HSPA1L	13.6239	1.27841	0.353751	3.61386	0.000301672	0.005869		ARC2	ARHGEF2	188.929	0.692907	0.184963	3.74619	0.000179544	0.00349861		ARC3	HSH2D	25.1974	1.45499	0.368604	3.9473	7.90371e-05	0.0023089		ARC4	SMPD3	4.87989	2.74859	0.491586	5.59127	2.25414e-08	1.40873e-06
ARC1	NRG4	4.90979	1.27296	0.340225	3.74152	0.000182913	0.00435905		ARC2	SLC35A2	221.786	0.691135	0.17344	3.98487	6.75176e-05	0.00165012		ARC3	RELB	184.357	1.45375	0.219925	6.61019	3.8382e-11	1.53418e-08		ARC4	LINC00862	8.13367	2.73471	0.526475	5.19438	2.05398e-07	9.13254e-06
ARC1	MYEF2	137.185	1.27202	0.29553	4.30418	1.67607e-05	0.000896483		ARC2	LYPLA1	826.405	0.690501	0.180444	3.82668	0.000129884	0.00270862		ARC3	CCDC28B	132.536	1.45287	0.301628	4.81676	1.45908e-06	0.00010468		ARC4	FZD4	16.5814	2.7338	0.385458	7.09234	1.31865e-12	2.86218e-10
ARC1	GHET1	4.91327	1.27161	0.300005	4.23862	2.24897e-05	0.00109777		ARC2	GLI4	159.108	0.685295	0.179277	3.82254	0.000132085	0.00273482		ARC3	RASSF4	191.348	1.45229	0.358377	4.0524	5.06948e-05	0.00164935		ARC4	AC007325.2	3.07231	2.72711	0.71117	3.83468	0.000125726	0.00169194
ARC1	TYW1B	38.2047	1.27122	0.209019	6.0818	1.18837e-09	9.02591e-07		ARC2	OTUD6B-AS1	627.98	0.684326	0.174686	3.91746	8.94859e-05	0.00206093		ARC3	SNX10	80.5368	1.44487	0.301504	4.7922	1.64965e-06	0.000112214		ARC4	PKIB	223.506	2.71585	0.42113	6.44895	1.12625e-10	1.35325e-08
ARC1	ITPKC	189.123	1.26746	0.290806	4.35844	1.30993e-05	0.000731557		ARC2	CYB5R3	422.741	0.68122	0.126903	5.36804	7.95971e-08	1.02455e-05		ARC3	SASH3	2.35387	1.44281	0.415195	3.47502	0.000510814	0.00894885		ARC4	CXCL17	483.132	2.71582	0.772516	3.51555	0.000438846	0.00453819
ARC1	ITGB8	481.109	1.26299	0.299168	4.22168	2.42487e-05	0.00114821		ARC2	AC005229.4	31.9198	0.678486	0.179854	3.77243	0.000161666	0.00320963		ARC3	IL27RA	177.504	1.44098	0.380375	3.78832	0.000151672	0.00371796		ARC4	TSC22D3	284.651	2.71191	0.325215	8.33883	7.50289e-17	5.60939e-14
ARC1	GDPD5	37.1891	1.262	0.312455	4.03899	5.36817e-05	0.00188064		ARC2	COX6C	6399.44	0.677753	0.163723	4.13963	3.47862e-05	0.00102052		ARC3	CSF1	91.7582	1.43906	0.348996	4.12343	3.73278e-05	0.00130554		ARC4	SPTSSB	77.3612	2.7006	0.788277	3.42596	0.000612638	0.00588611
ARC1	AC024940.1	23.6993	1.25968	0.322991	3.90005	9.61712e-05	0.0028277		ARC2	PTDSS1	177.206	0.67773	0.177519	3.81779	0.000134651	0.002783		ARC3	NPL	32.2725	1.42227	0.336316	4.22897	2.34766e-05	0.000938852		ARC4	SULT2B1	47.3906	2.69605	0.453005	5.95149	2.65717e-09	2.16281e-07
ARC1	AC008972.2	3.2245	1.25643	0.233324	5.38492	7.24779e-08	1.99451e-05		ARC2	YIPF3	728.269	0.675307	0.171888	3.92876	8.5384e-05	0.00198621		ARC3	ARNTL2	73.828	1.41547	0.365616	3.87147	0.000108182	0.00292256		ARC4	TMPRSS4	14.2571	2.69396	0.831448	3.24008	0.00119495	0.00994278
ARC1	KLF5	443.276	1.25514	0.269767	4.65268	3.27651e-06	0.000300062		ARC2	CCDC14	366.64	0.674031	0.165531	4.07194	4.66228e-05	0.00125459		ARC3	RGS1	47.2525	1.41014	0.398828	3.53572	0.000406666	0.00757853		ARC4	PAX9	15.5955	2.69221	0.657735	4.09316	4.25539e-05	0.000713449
ARC1	KANSL1L	92.7056	1.25458	0.254551	4.92861	8.28163e-07	0.00011395		ARC2	TMEM68	168.47	0.668122	0.192327	3.47389	0.000512971	0.00724814		ARC3	APOC1	101.228	1.39101	0.398048	3.49457	0.000474818	0.00850071		ARC4	AC106739.2	9.7421	2.67587	0.654404	4.08902	4.33207e-05	0.000722704
ARC1	LINC01970	14.3632	1.25439	0.323144	3.88184	0.00010367	0.00297805		ARC2	ATP6V1H	266.922	0.66805	0.184053	3.62965	0.000283802	0.00483486		ARC3	PCDHGA12	4.34572	1.38867	0.369739	3.75582	0.000172772	0.00407701		ARC4	POF1B	17.1865	2.67522	0.765391	3.49524	0.000473643	0.00482222
ARC1	KCNAB3	6.91729	1.25209	0.323504	3.8704	0.000108656	0.00308396		ARC2	WRB	184.503	0.667277	0.161669	4.12744	3.66826e-05	0.00105145		ARC3	GFPT2	32.959	1.37765	0.36518	3.77253	0.000161602	0.00389796		ARC4	CPE	71.0138	2.67346	0.611531	4.37174	1.23261e-05	0.000259722
ARC1	ITGA2	145.903	1.23922	0.299257	4.14098	3.45826e-05	0.00144003		ARC2	NT5DC2	338.286	0.665009	0.175097	3.79795	0.000145898	0.00296258		ARC3	IKZF1	13.552	1.37642	0.358489	3.83951	0.000123281	0.00319449		ARC4	FAIM2	9.68023	2.67295	0.629424	4.24666	2.16981e-05	0.000413814
ARC1	SSFA2	281.602	1.237	0.2536	4.87776	1.07298e-06	0.000140509		ARC2	HGH1	80.3774	0.663589	0.149787	4.43021	9.41424e-06	0.000388988		ARC3	CD53	7.63639	1.37635	0.332676	4.13722	3.51537e-05	0.00124395		ARC4	KCNK12	25.0385	2.65759	0.547674	4.8525	1.21916e-06	3.97576e-05
ARC1	IFNLR1	10.5968	1.23652	0.33328	3.71015	0.000207136	0.0046767		ARC2	TAX1BP3	212.596	0.663364	0.192323	3.44923	0.000562192	0.00774401		ARC3	ALOX5AP	11.5138	1.374	0.387968	3.54155	0.000397791	0.00749147		ARC4	CROT	88.7384	2.6519	0.462876	5.72918	1.00914e-08	6.97622e-07
ARC1	CEP85L	41.9986	1.23614	0.316787	3.90211	9.53579e-05	0.00281595		ARC2	HSF1	341.483	0.662408	0.148552	4.4591	8.23049e-06	0.000353887		ARC3	LAP3	655.768	1.3517	0.169077	7.99459	1.30004e-15	1.49779e-12		ARC4	DHCR24	438.481	2.65002	0.385518	6.87392	6.24621e-12	1.11581e-09
ARC1	HOXC13	33.6191	1.23409	0.300724	4.10374	4.06521e-05	0.00159712		ARC2	POMGNT2	37.2544	0.66206	0.15948	4.15137	3.30491e-05	0.000984588		ARC3	NCKAP1L	2.14599	1.35118	0.37653	3.58852	0.000332564	0.00659272		ARC4	DDO	3.07816	2.64769	0.74757	3.54173	0.000397505	0.00418573
ARC1	FZD1	152.226	1.23163	0.295021	4.17472	2.98354e-05	0.00130222		ARC2	RPUSD3	231.831	0.659598	0.184529	3.5745	0.000350895	0.00560681		ARC3	DDR1-DT	1.74143	1.35061	0.381307	3.54205	0.000397035	0.00749147		ARC4	CMBL	130.41	2.64482	0.403443	6.55562	5.54125e-11	7.40766e-09
ARC1	CLIP4	78.6167	1.23153	0.354566	3.47335	0.000514	0.00837317		ARC2	PMM1	191.531	0.658347	0.159095	4.13807	3.50238e-05	0.00102329		ARC3	AC005840.4	2.1842	1.34587	0.352263	3.82065	0.000133102	0.00338563		ARC4	AADAT	37.9577	2.64431	0.478071	5.5312	3.18043e-08	1.8772e-06
ARC1	HIST1H2AK	18.1913	1.23081	0.309667	3.97464	7.04871e-05	0.00230363		ARC2	IER3IP1	511.797	0.653621	0.155141	4.21307	2.51926e-05	0.000818636		ARC3	CD37	20.5446	1.34148	0.350058	3.83215	0.000127027	0.00325223		ARC4	PLEK2	35.4727	2.63471	0.390721	6.7432	1.5494e-11	2.46269e-09
ARC1	FZD7	261.109	1.22962	0.317329	3.87489	0.000106672	0.00304128		ARC2	PRDX4	1652.69	0.648904	0.136413	4.7569	1.96588e-06	0.000118923		ARC3	TRIM16L	45.5752	1.33679	0.242102	5.5216	3.35931e-08	4.8919e-06		ARC4	LRG1	51.8257	2.6245	0.679471	3.86257	0.000112201	0.00155188
ARC1	FAM124A	12.8782	1.22726	0.359814	3.41082	0.00064768	0.00968746		ARC2	BOLA1	260.259	0.645473	0.144401	4.47	7.82201e-06	0.000342527		ARC3	AC007529.1	7.74364	1.32747	0.38487	3.44914	0.00056237	0.0096028		ARC4	DNAAF3	4.57495	2.61575	0.635977	4.11296	3.90611e-05	0.000663152
ARC1	AC073046.1	3.25234	1.22726	0.318519	3.85302	0.000116669	0.00321994		ARC2	PTS	561.831	0.645158	0.167891	3.84271	0.000121684	0.00256066		ARC3	PLEKHF1	135.292	1.31694	0.297799	4.42222	9.76905e-06	0.000458841		ARC4	RGMB-AS1	11.3632	2.60869	0.374821	6.95983	3.40693e-12	6.54974e-10
ARC1	BEND7	147.119	1.22719	0.334569	3.66796	0.00024449	0.00512969		ARC2	RITA1	112.604	0.644121	0.170467	3.77856	0.000157737	0.00314783		ARC3	BTN2A2	72.498	1.30941	0.268993	4.86782	1.12833e-06	8.56382e-05		ARC4	CCDC160	38.0571	2.6076	0.487404	5.34998	8.79623e-08	4.51808e-06
ARC1	IGF1R	136.359	1.22541	0.331821	3.69299	0.000221632	0.00487213		ARC2	MAF1	639.838	0.6432	0.136671	4.70619	2.52392e-06	0.000141934		ARC3	MOB3B	73.0281	1.3082	0.320815	4.07774	4.54757e-05	0.00151124		ARC4	LINC01695	1.70533	2.60267	0.657154	3.96051	7.47898e-05	0.00113854
ARC1	AC098818.2	17.5557	1.22523	0.314643	3.89403	9.8593e-05	0.00287872		ARC2	ACAT1	235.518	0.641263	0.159295	4.02563	5.68234e-05	0.00145474		ARC3	IKBKE	68.174	1.30378	0.272106	4.79145	1.65577e-06	0.000112214		ARC4	ATP13A4	20.3751	2.59967	0.545224	4.76808	1.85989e-06	5.60355e-05
ARC1	TBC1D32	54.4512	1.22185	0.227607	5.36824	7.95106e-08	2.09687e-05		ARC2	TMED3	830.527	0.629408	0.184764	3.40655	0.000657889	0.00869541		ARC3	IL3RA	4.86623	1.28999	0.374911	3.4408	0.000580003	0.00984397		ARC4	ALS2CR12	2.00135	2.58893	0.579643	4.46643	7.95373e-06	0.000181828
ARC1	PRDM11	18.2782	1.22079	0.272182	4.4852	7.28449e-06	0.000516112		ARC2	NARS2	78.2845	0.627819	0.173242	3.62395	0.000290139	0.00491392		ARC3	PRR5L	9.24516	1.2887	0.331908	3.8827	0.000103304	0.00281665		ARC4	AC106795.2	12.4531	2.5879	0.558642	4.63247	3.61321e-06	9.71189e-05
ARC1	NAIP	43.1638	1.21884	0.332101	3.67009	0.000242464	0.00511546		ARC2	SUMF2	410.787	0.623287	0.168314	3.70311	0.000212969	0.00394743		ARC3	HLA-B	8904.37	1.28867	0.277715	4.64025	3.47983e-06	0.00020164		ARC4	SLC8A2	1.56503	2.57855	0.734611	3.51009	0.000447951	0.00460523
ARC1	PYGM	10.2713	1.21548	0.321582	3.77968	0.000157028	0.00391391		ARC2	DNPH1	917.516	0.62122	0.172958	3.59175	0.000328468	0.00532313		ARC3	USP18	142.943	1.2874	0.228032	5.64572	1.64495e-08	2.75368e-06		ARC4	NDUFA4L2	205.804	2.57551	0.789167	3.26358	0.00110013	0.00931509
ARC1	SGMS2	71.6437	1.21399	0.319647	3.79792	0.000145914	0.00377468		ARC2	GRINA	602.701	0.616674	0.177517	3.4739	0.00051296	0.00724814		ARC3	ASB9	22.1396	1.28691	0.356793	3.60687	0.000309909	0.00626304		ARC4	SYTL2	83.9185	2.56487	0.443441	5.78401	7.294e-09	5.25846e-07
ARC1	KPNA5	91.0461	1.21385	0.239336	5.07173	3.94214e-07	6.56609e-05		ARC2	MON1A	28.9857	0.613599	0.159655	3.84328	0.000121403	0.00255963		ARC3	JAK3	10.0558	1.28043	0.343535	3.72724	0.000193591	0.00442953		ARC4	MAMDC2	6.17242	2.55701	0.529337	4.83058	1.36136e-06	4.35507e-05
ARC1	ASIC1	11.4794	1.21056	0.333675	3.62795	0.000285683	0.00566484		ARC2	PVR	48.0637	0.611565	0.178299	3.43	0.000603578	0.00813514		ARC3	TAP2	276.688	1.28041	0.258685	4.94968	7.43349e-07	6.06634e-05		ARC4	LDHD	10.6979	2.54937	0.745323	3.4205	0.000625073	0.00598847
ARC1	MBOAT1	45.7709	1.2057	0.345576	3.48897	0.00048489	0.00802012		ARC2	TIMM10	616.52	0.611052	0.18107	3.37467	0.000739043	0.00946539		ARC3	TLR1	41.9971	1.27174	0.318093	3.99801	6.38772e-05	0.00194875		ARC4	SELENOP	813.805	2.54806	0.555827	4.58426	4.55591e-06	0.000115972
ARC1	CAVIN4	6.87716	1.20494	0.33207	3.62856	0.000285012	0.00566484		ARC2	DUS2	30.4746	0.610885	0.163397	3.73866	0.000185003	0.00357194		ARC3	DDX58	199.706	1.26511	0.248637	5.0882	3.61484e-07	3.37144e-05		ARC4	CAPN9	5.80301	2.5452	0.57269	4.44429	8.81824e-06	0.000197564
ARC1	ZNF625-ZNF20	1.52256	1.20385	0.33981	3.54272	0.000396016	0.00700798		ARC2	DEXI	152.015	0.609356	0.123144	4.94832	7.48566e-07	5.78117e-05		ARC3	LRRC49	18.6034	1.26276	0.318683	3.96242	7.41938e-05	0.00219666		ARC4	SCD	681.418	2.53609	0.476245	5.32519	1.00847e-07	5.08923e-06
ARC1	SAMD4A	50.4579	1.20366	0.34172	3.52238	0.000427699	0.00738466		ARC2	SPNS1	164.913	0.60721	0.142705	4.255	2.09051e-05	0.000713328		ARC3	UBE2L6	497.154	1.25871	0.290401	4.33438	1.4617e-05	0.000634474		ARC4	GPR39	9.5676	2.53419	0.535679	4.73079	2.23645e-06	6.50504e-05
ARC1	SCX	85.6261	1.20356	0.344512	3.49352	0.000476696	0.0079386		ARC2	UBE2V2	770.613	0.60503	0.162935	3.71333	0.000204553	0.00382819		ARC3	CEACAM19	19.4483	1.25061	0.3277	3.81632	0.000135455	0.00341896		ARC4	ACSBG1	2.00927	2.53386	0.656006	3.86255	0.000112208	0.00155188
ARC1	HIST2H2BF	64.7907	1.20354	0.296982	4.05255	5.06619e-05	0.00180109		ARC2	EXOSC4	515.242	0.60423	0.161893	3.73227	0.000189764	0.00364261		ARC3	NFE2L3	207.156	1.24571	0.26868	4.6364	3.54527e-06	0.000203034		ARC4	UBXN10	7.12232	2.52737	0.595462	4.24439	2.19192e-05	0.000417022
ARC1	LGR4	86.7568	1.20323	0.317	3.79568	0.00014724	0.00379348		ARC2	TMEM42	77.8562	0.601915	0.143929	4.18203	2.88921e-05	0.000900145		ARC3	OAS1	160.428	1.24463	0.349004	3.56625	0.000362128	0.00704333		ARC4	XBP1	1758.38	2.52643	0.256483	9.85028	6.83566e-23	9.85604e-20
ARC1	ANKRD36C	433.295	1.19805	0.321962	3.7211	0.000198358	0.00454334		ARC2	CYC1	1377.27	0.601656	0.17036	3.53168	0.000412932	0.00624596		ARC3	TMC8	18.4892	1.24098	0.342487	3.62345	0.000290701	0.00595571		ARC4	HSPA2	179.241	2.50437	0.479741	5.22024	1.78687e-07	8.16076e-06
ARC1	PLCE1	54.8946	1.19743	0.257384	4.65231	3.28244e-06	0.000300062		ARC2	PHF5A	309.161	0.598531	0.16602	3.60517	0.000311943	0.00514772		ARC3	HLA-A	6227.73	1.23863	0.311708	3.9737	7.07643e-05	0.00210637		ARC4	TNIK	47.0568	2.50378	0.544425	4.59895	4.24633e-06	0.00011132
ARC1	KRBA2	19.0257	1.19545	0.232292	5.14632	2.65649e-07	4.90943e-05		ARC2	TMEM65	208.312	0.597466	0.150649	3.96595	7.31057e-05	0.00175522		ARC3	CDCA7	112.16	1.2349	0.307345	4.01797	5.87026e-05	0.00184249		ARC4	MSMB	55.8	2.49184	0.702781	3.54568	0.000391601	0.00413867
ARC1	IER2	6679.13	1.19295	0.26808	4.44998	8.58786e-06	0.000558446		ARC2	TMEM14A	398.271	0.594956	0.162633	3.65828	0.000253911	0.0044399		ARC3	RASGEF1A	74.4168	1.22581	0.341996	3.58429	0.000337994	0.00667026		ARC4	UBXN10-AS1	11.8021	2.48371	0.554065	4.48271	7.37016e-06	0.000170938
ARC1	AC009831.1	10.6372	1.1887	0.282923	4.20149	2.65164e-05	0.00122207		ARC2	VPS28	1514.85	0.592943	0.175972	3.36954	0.000752936	0.00959031		ARC3	CBLN3	5.4349	1.21325	0.300936	4.03157	5.54045e-05	0.00177603		ARC4	BHLHE40-AS1	6.55441	2.47408	0.420216	5.88765	3.91731e-09	3.04134e-07
ARC1	BAIAP2	199.463	1.18832	0.227495	5.2235	1.75571e-07	3.71706e-05		ARC2	MRPS18A	312.372	0.591255	0.148243	3.98842	6.65147e-05	0.00163843		ARC3	APOL2	86.6166	1.20663	0.274578	4.39448	1.11037e-05	0.000511713		ARC4	PRRG3	6.90695	2.46715	0.561203	4.39618	1.10173e-05	0.000237349
ARC1	RBMS2	50.4779	1.18568	0.244142	4.8565	1.1948e-06	0.000154061		ARC2	SNX12	99.1778	0.584958	0.135542	4.31568	1.59109e-05	0.000586073		ARC3	MX1	748.227	1.20451	0.316816	3.80193	0.000143574	0.00356406		ARC4	ACPP	9.116	2.46417	0.704534	3.49758	0.0004695	0.00478653
ARC1	AL078644.2	4.16218	1.18386	0.28416	4.16616	3.09769e-05	0.00132774		ARC2	VKORC1	666.158	0.584581	0.136207	4.29186	1.77182e-05	0.000629623		ARC3	HLA-F	627.212	1.19347	0.30949	3.85625	0.000115138	0.00306061		ARC4	LINC00504	12.5224	2.45383	0.349876	7.01342	2.32555e-12	4.64788e-10
ARC1	DUSP8	130.98	1.1807	0.269694	4.37791	1.19821e-05	0.000690942		ARC2	ROGDI	128.005	0.584157	0.164029	3.56131	0.000369005	0.00579232		ARC3	AC007529.2	6.33502	1.19214	0.340337	3.50283	0.000460351	0.00831774		ARC4	TLL2	2.19428	2.45271	0.696067	3.52367	0.000425619	0.0044166
ARC1	CNKSR3	191.004	1.18022	0.264479	4.46244	8.10311e-06	0.000551476		ARC2	FKBP8	800.755	0.58194	0.124338	4.68031	2.86435e-06	0.00015542		ARC3	ELF4	29.3192	1.19004	0.263676	4.51328	6.38313e-06	0.000329		ARC4	EYS	5.62961	2.44782	0.564722	4.33455	1.46056e-05	0.000300232
ARC1	AL158212.2	18.7157	1.17786	0.299452	3.9334	8.37515e-05	0.00258581		ARC2	SHARPIN	450.027	0.580444	0.159325	3.64314	0.000269335	0.00465689		ARC3	PLA2G4C	28.5472	1.18593	0.34382	3.44927	0.000562114	0.0096028		ARC4	SLC40A1	97.6763	2.44032	0.509692	4.78783	1.68592e-06	5.18854e-05
ARC1	GAB2	33.4634	1.17748	0.29739	3.95937	7.51479e-05	0.0024134		ARC2	FMC1	399.886	0.578913	0.159055	3.6397	0.000272959	0.00469851		ARC3	IFI35	114.977	1.1763	0.301048	3.90736	9.33109e-05	0.00261832		ARC4	SH2D4A	123.048	2.43804	0.34962	6.97338	3.09419e-12	6.05125e-10
ARC1	TIPARP	246.828	1.1762	0.287668	4.08875	4.3371e-05	0.00164656		ARC2	CREB3	250.056	0.578081	0.144135	4.0107	6.05399e-05	0.00152961		ARC3	PARP9	285.579	1.17627	0.235463	4.99557	5.86631e-07	5.08396e-05		ARC4	AQP3	320.999	2.42463	0.629143	3.85386	0.000116271	0.00158477
ARC1	AL022069.1	14.633	1.16969	0.293955	3.97913	6.91681e-05	0.0022762		ARC2	PRR5	94.217	0.577532	0.170464	3.38799	0.00070406	0.00914883		ARC3	PSME2	1384.99	1.17189	0.197483	5.93412	2.95434e-09	6.65099e-07		ARC4	GCHFR	183.011	2.42306	0.338618	7.15574	8.3221e-13	1.88753e-10
ARC1	EML6	9.92832	1.16914	0.329906	3.54386	0.000394317	0.00699746		ARC2	SIRT2	172.232	0.576212	0.152698	3.77354	0.00016095	0.0032009		ARC3	DTX3L	183.664	1.15842	0.206582	5.60756	2.05201e-08	3.32155e-06		ARC4	GPR160	155.623	2.41856	0.528989	4.57204	4.83007e-06	0.000121875
ARC1	MAP4K5	203.325	1.16874	0.178201	6.55856	5.43292e-11	8.59669e-08		ARC2	MRPS17	181.884	0.574878	0.15437	3.72402	0.000196076	0.00371455		ARC3	AC091057.6	9.83689	1.15626	0.314029	3.682	0.000231411	0.00501928		ARC4	SLC2A10	80.2601	2.41268	0.371728	6.49044	8.55862e-11	1.06645e-08
ARC1	CYP51A1	79.7738	1.15355	0.304473	3.78868	0.000151448	0.00384965		ARC2	BCKDK	184.922	0.570731	0.13729	4.15712	3.22282e-05	0.000971325		ARC3	FBXO6	123.977	1.15602	0.219197	5.27391	1.33551e-07	1.49356e-05		ARC4	SPRY4	24.4211	2.41171	0.477322	5.05258	4.35882e-07	1.68881e-05
ARC1	RNF227	17.8474	1.14629	0.214364	5.34743	8.92141e-08	2.25866e-05		ARC2	MRPL14	1486.81	0.56869	0.142641	3.98686	6.69545e-05	0.00164678		ARC3	ANO9	46.4205	1.14666	0.289622	3.95917	7.52101e-05	0.00222182		ARC4	NXPH4	61.9234	2.40312	0.543173	4.42423	9.67888e-06	0.000212804
ARC1	GPLD1	5.97469	1.14407	0.317863	3.59926	0.000319119	0.00610214		ARC2	MRPL24	359.614	0.566872	0.143742	3.94368	8.02409e-05	0.00188741		ARC3	DDX60	104.749	1.13809	0.306589	3.71211	0.000205542	0.00460612		ARC4	SULT1C2	4.8304	2.40185	0.647233	3.71095	0.000206479	0.00251251
ARC1	HIP1R	127.987	1.14355	0.248207	4.60723	4.08074e-06	0.000351389		ARC2	ALOX12-AS1	32.9145	0.566509	0.159548	3.5507	0.000384208	0.0059623		ARC3	TYMP	1328.03	1.13549	0.274032	4.14364	3.41842e-05	0.00122401		ARC4	REEP1	13.9029	2.40179	0.493931	4.86261	1.1585e-06	3.80869e-05
ARC1	AFDN	769.164	1.14056	0.226208	5.04207	4.60511e-07	7.47366e-05		ARC2	CUTA	1874.04	0.563676	0.113355	4.97266	6.60394e-07	5.23995e-05		ARC3	SLC51A	12.9813	1.1318	0.304853	3.71259	0.000205149	0.00460258		ARC4	OLFML2B	10.6373	2.40066	0.720606	3.33144	0.000863966	0.007708
ARC1	AC011498.1	9.82113	1.13924	0.300667	3.78904	0.000151232	0.00384931		ARC2	SLC25A11	320.973	0.56224	0.112395	5.00235	5.66342e-07	4.65304e-05		ARC3	RNF213	921.484	1.11937	0.219884	5.09072	3.56706e-07	3.3428e-05		ARC4	ENPP1	59.3513	2.39743	0.461703	5.19259	2.07388e-07	9.18057e-06
ARC1	FAM184A	48.4156	1.13833	0.313975	3.62553	0.000288367	0.00568		ARC2	PFN1	3583.8	0.560667	0.116735	4.80292	1.56365e-06	9.92554e-05		ARC3	B2M	16505.7	1.1066	0.223831	4.94389	7.65795e-07	6.19788e-05		ARC4	ST3GAL5	17.0143	2.38645	0.523837	4.55571	5.22085e-06	0.00012947
ARC1	GOLGA6L4	20.0993	1.13665	0.256235	4.43598	9.16551e-06	0.000584009		ARC2	MIEN1	502.363	0.560548	0.135541	4.13564	3.53962e-05	0.00103027		ARC3	STAT1	821.997	1.1037	0.228275	4.83496	1.33173e-06	9.66045e-05		ARC4	OXER1	4.54377	2.38492	0.618807	3.85406	0.000116176	0.00158455
ARC1	AC100812.1	5.17701	1.13499	0.324336	3.49942	0.000466263	0.00784181		ARC2	OAZ2	253.926	0.556216	0.150883	3.6864	0.000227449	0.00410739		ARC3	WIPF3	38.3078	1.1029	0.293856	3.75321	0.000174584	0.00411439		ARC4	NUDT8	359.703	2.37982	0.351417	6.77207	1.26952e-11	2.06665e-09
ARC1	AC007952.4	182.676	1.13496	0.306126	3.70748	0.000209329	0.00470029		ARC2	SMYD2	203.354	0.552051	0.154163	3.58096	0.00034233	0.00550413		ARC3	CEP135	93.465	1.09974	0.213176	5.15886	2.48457e-07	2.4828e-05		ARC4	ABCC6	14.9429	2.37973	0.539265	4.41292	1.01987e-05	0.000222082
ARC1	AL078581.1	2.49674	1.13473	0.324472	3.49715	0.000470249	0.00790185		ARC2	MEA1	512.494	0.550899	0.147554	3.73355	0.000188803	0.00362718		ARC3	FUT4	20.8634	1.09836	0.286477	3.83403	0.000126062	0.00324582		ARC4	SEMA3C	135.35	2.37117	0.462452	5.12739	2.9379e-07	1.23809e-05
ARC1	SGK1	263.806	1.1325	0.313892	3.60792	0.000308661	0.00595011		ARC2	PACSIN3	292.634	0.549882	0.157964	3.48105	0.00049945	0.00711382		ARC3	PATL2	7.93299	1.09734	0.315093	3.48258	0.000496614	0.00875489		ARC4	IL20RA	46.8769	2.36421	0.578723	4.08522	4.40348e-05	0.000733405
ARC1	MPRIP-AS1	10.3297	1.13218	0.326051	3.4724	0.000515829	0.00838576		ARC2	HDHD2	84.2321	0.549832	0.162127	3.39137	0.000695442	0.0090827		ARC3	PARP12	134.243	1.09375	0.204091	5.35915	8.36133e-08	1.0109e-05		ARC4	NPNT	72.9329	2.36231	0.520163	4.54147	5.58626e-06	0.000137517
ARC1	MAFF	492.95	1.13164	0.268555	4.21381	2.51096e-05	0.00117145		ARC2	YIF1B	202.914	0.548952	0.151662	3.61957	0.000295097	0.00498331		ARC3	SOD2	1455.87	1.08767	0.300239	3.62269	0.000291558	0.00596703		ARC4	FGFR4	24.1314	2.3559	0.396074	5.94812	2.71232e-09	2.18131e-07
ARC1	GDF11	40.9166	1.13163	0.30677	3.68886	0.00022526	0.00491636		ARC2	TOM1	113.435	0.548786	0.156694	3.50227	0.000461308	0.00670938		ARC3	RAD51AP1	225.191	1.08271	0.264048	4.10043	4.12379e-05	0.00140957		ARC4	LINC00160	2.12642	2.35298	0.685597	3.43202	0.000599114	0.00577541
ARC1	AL359711.2	8.36221	1.13077	0.278822	4.05552	5.00229e-05	0.00178877		ARC2	ELOVL1	338.663	0.545164	0.131885	4.13364	3.57069e-05	0.00103154		ARC3	MLKL	35.677	1.08196	0.275774	3.92334	8.73291e-05	0.00248248		ARC4	FKBP5	308.269	2.34764	0.40876	5.74332	9.28378e-09	6.48451e-07
ARC1	AL132780.2	11.5233	1.12969	0.298718	3.78179	0.000155704	0.0039074		ARC2	NSMCE2	276.709	0.543184	0.131334	4.13591	3.53557e-05	0.00103027		ARC3	PPP1R18	92.409	1.07223	0.214079	5.00855	5.48411e-07	4.83837e-05		ARC4	NUP62CL	13.43	2.34464	0.452655	5.17976	2.22177e-07	9.79229e-06
ARC1	HOMER2	170.991	1.12891	0.261312	4.32015	1.55923e-05	0.000843495		ARC2	MRPL2	424.912	0.541081	0.137258	3.94208	8.07766e-05	0.00189809		ARC3	AC114490.3	8.00479	1.06895	0.257637	4.14906	3.33841e-05	0.00120017		ARC4	NAT1	18.8278	2.34338	0.473291	4.95123	7.37452e-07	2.57993e-05
ARC1	PELI1	255.014	1.12805	0.256251	4.40214	1.07189e-05	0.000646129		ARC2	SAYSD1	257.576	0.537597	0.142276	3.77856	0.000157738	0.00314783		ARC3	IFIT5	73.0778	1.06663	0.253385	4.20952	2.55911e-05	0.000999593		ARC4	TSPAN15	259.419	2.3423	0.33792	6.93153	4.16321e-12	7.70996e-10
ARC1	HIST1H2BF	60.6891	1.12769	0.320379	3.51988	0.000431742	0.00743259		ARC2	CCDC71	29.5332	0.532062	0.155495	3.42173	0.000622242	0.00830935		ARC3	PSMB8	1030.01	1.06006	0.263854	4.0176	5.87949e-05	0.00184249		ARC4	RNF39	45.4379	2.33794	0.496693	4.707	2.51384e-06	7.18758e-05
ARC1	CAST	1153.01	1.11739	0.232042	4.81545	1.46868e-06	0.000177843		ARC2	POLR2F	1067.03	0.529294	0.130941	4.04224	5.29425e-05	0.00137738		ARC3	AC010226.1	11.6765	1.05521	0.290374	3.63395	0.00027911	0.00579095		ARC4	LINC01091	2.9138	2.3323	0.578498	4.03165	5.53855e-05	0.000886418
ARC1	AC073263.2	7.17173	1.11548	0.298383	3.73841	0.000185187	0.00437899		ARC2	PRR14	105.063	0.525233	0.147956	3.54992	0.000385351	0.00597204		ARC3	PML	176.29	1.04946	0.168185	6.23991	4.37819e-10	1.29926e-07		ARC4	SORD	242.369	2.33117	0.337821	6.90059	5.1786e-12	9.5032e-10
ARC1	TET2	165.345	1.11196	0.209199	5.31532	1.06473e-07	2.54496e-05		ARC2	NUP93	130.254	0.523573	0.139317	3.75815	0.000171174	0.00335811		ARC3	AC096992.2	18.427	1.04904	0.239882	4.37315	1.22468e-05	0.000551418		ARC4	CST6	134.322	2.32829	0.620032	3.75511	0.000173264	0.00219279
ARC1	ZDHHC14	80.7705	1.10878	0.287842	3.85204	0.000117136	0.00322346		ARC2	CBY1	234.04	0.517435	0.142105	3.64122	0.000271352	0.00468081		ARC3	PRSS36	30.184	1.03929	0.272108	3.81942	0.000133768	0.00339375		ARC4	KYAT1	13.8526	2.32273	0.380792	6.09974	1.06243e-09	9.74826e-08
ARC1	AP001437.1	6.62232	1.10796	0.283815	3.90381	9.46919e-05	0.00280501		ARC2	TUBG1	170.454	0.514668	0.151164	3.40471	0.000662354	0.0087442		ARC3	TRIM38	308.853	1.03817	0.233553	4.44511	8.78475e-06	0.000422747		ARC4	TBC1D9	78.4045	2.31946	0.351145	6.60543	3.96356e-11	5.51782e-09
ARC1	FAM117B	50.992	1.10646	0.208941	5.29558	1.18639e-07	2.74722e-05		ARC2	CERS2	446.207	0.513123	0.143632	3.57248	0.00035361	0.00564242		ARC3	RNF207	47.2172	1.0269	0.264397	3.88392	0.000102786	0.00280776		ARC4	TMEM37	14.0909	2.30775	0.521466	4.4255	9.62203e-06	0.000212506
ARC1	PER2	144.226	1.10643	0.259795	4.25888	2.05454e-05	0.00102356		ARC2	APH1A	953.475	0.513099	0.122229	4.19785	2.69466e-05	0.000861139		ARC3	ARHGAP42	41.8092	1.0033	0.281421	3.56511	0.000363699	0.00706688		ARC4	AC078864.2	1.31168	2.3054	0.702125	3.28346	0.0010254	0.00881172
ARC1	PLEKHH1	23.9455	1.10579	0.305706	3.61717	0.000297842	0.00581834		ARC2	BCL7C	596.766	0.510837	0.125414	4.0732	4.63711e-05	0.00125072		ARC3	DDX60L	56.3661	1.00231	0.27069	3.7028	0.000213235	0.00475512		ARC4	INPP4B	44.7236	2.30497	0.604958	3.81013	0.000138894	0.00183249
ARC1	MIR22HG	97.5712	1.10003	0.307219	3.58061	0.000342798	0.00636892		ARC2	POLDIP3	148.483	0.510004	0.109354	4.66377	3.10472e-06	0.000165662		ARC3	AL138724.1	28.5286	0.999595	0.253247	3.94711	7.91011e-05	0.0023089		ARC4	LYZ	62.0541	2.29284	0.492526	4.65528	3.23543e-06	8.91001e-05
ARC1	AC211476.2	4.91013	1.09853	0.29366	3.74081	0.000183425	0.00435905		ARC2	MTDH	2658.57	0.509917	0.146001	3.49255	0.000478429	0.00689421		ARC3	FMNL3	11.9176	0.984011	0.269208	3.65521	0.000256975	0.00543926		ARC4	FASN	579.958	2.28697	0.305443	7.4874	7.02516e-14	2.14863e-11
ARC1	PRAG1	64.7463	1.09475	0.248433	4.40663	1.04991e-05	0.000634892		ARC2	PEBP1	3221.01	0.508276	0.122639	4.14448	3.4059e-05	0.00100574		ARC3	MICAL2	57.0458	0.98294	0.272935	3.60138	0.000316538	0.00634565		ARC4	SLC23A1	3.23775	2.28452	0.668383	3.41798	0.000630867	0.00603539
ARC1	EZR	1202.72	1.09398	0.20043	5.45815	4.81116e-08	1.40545e-05		ARC2	MRPS14	366.418	0.503556	0.13641	3.69148	0.000222952	0.00406419		ARC3	TNS3	108.747	0.973907	0.273515	3.56071	0.000369858	0.00711681		ARC4	FAM83E	9.84563	2.27212	0.549687	4.13349	3.573e-05	0.000619095
ARC1	SASH1	133.239	1.09373	0.245691	4.45164	8.52151e-06	0.000557953		ARC2	NR2C2AP	219.016	0.499818	0.127957	3.90613	9.37851e-05	0.00213926		ARC3	BCL3	196.844	0.973404	0.243385	3.99945	6.34905e-05	0.00194301		ARC4	TMEM74B	11.7609	2.26975	0.637273	3.56166	0.000368519	0.00395266
ARC1	EFCAB13	11.0708	1.08994	0.319632	3.40999	0.000649659	0.00969506		ARC2	TMEM147	957.524	0.497737	0.144645	3.4411	0.00057935	0.00790982		ARC3	ERAP1	40.888	0.956795	0.233691	4.09427	4.23503e-05	0.0014407		ARC4	AL355916.1	4.46357	2.26893	0.485535	4.67305	2.96763e-06	8.27411e-05
ARC1	TNFRSF13C	9.71127	1.08949	0.313517	3.47506	0.000510737	0.00833151		ARC2	DNAL4	121.36	0.49764	0.134949	3.68762	0.00022636	0.00409409		ARC3	MTCP1	3.59301	0.954368	0.25912	3.68311	0.000230403	0.00500852		ARC4	ARHGEF38	53.7956	2.25095	0.451172	4.98911	6.06585e-07	2.1983e-05
ARC1	PGBD1	24.4927	1.08737	0.312881	3.47535	0.000510191	0.00832975		ARC2	ATP6AP1	412.045	0.493244	0.140759	3.50418	0.000458018	0.00668166		ARC3	PLSCR1	624.463	0.954226	0.251218	3.79839	0.000145636	0.00360086		ARC4	SYT17	19.2655	2.24798	0.602893	3.72866	0.000192502	0.00238249
ARC1	MYH10	149.742	1.08659	0.253171	4.29191	1.77145e-05	0.000927678		ARC2	RAB4A	685.81	0.493019	0.138076	3.57064	0.000356108	0.00565889		ARC3	WASHC2A	132.941	0.954113	0.194663	4.90137	9.5171e-07	7.45608e-05		ARC4	HRC	1.84333	2.24751	0.631053	3.56152	0.000368714	0.00395266
ARC1	KLHL11	11.6333	1.08468	0.231995	4.67543	2.93337e-06	0.000282735		ARC2	ZNF706	1834.71	0.489126	0.144432	3.38654	0.000707806	0.00918721		ARC3	SLC25A22	77.6855	0.950573	0.197493	4.81321	1.48526e-06	0.000105019		ARC4	ECI2	217.45	2.24607	0.460581	4.8766	1.0793e-06	3.56576e-05
ARC1	TUT4	307.01	1.08215	0.220961	4.89748	9.70751e-07	0.000130728		ARC2	ENY2	2220.07	0.485601	0.137259	3.53783	0.000403423	0.00617635		ARC3	FAAH2	40.2079	0.946253	0.249572	3.7915	0.000149739	0.00367979		ARC4	CAMK2N1	412.719	2.244	0.580384	3.86641	0.000110451	0.00153234
ARC1	LATS1	105.849	1.07538	0.184447	5.83029	5.53306e-09	3.18369e-06		ARC2	MLST8	161.183	0.479312	0.12929	3.70727	0.000209504	0.00389319		ARC3	PSMB8-AS1	48.9994	0.942887	0.255132	3.69568	0.000219296	0.00484777		ARC4	SOCS2	47.5353	2.24204	0.552915	4.05494	5.01476e-05	0.000815697
ARC1	FZD3	88.5601	1.06908	0.28696	3.72554	0.0001949	0.00450762		ARC2	TRMT2A	94.7862	0.478241	0.13262	3.6061	0.000310835	0.00513599		ARC3	POLD1	54.9794	0.923991	0.207467	4.45368	8.44105e-06	0.000410239		ARC4	ZNF385A	35.3669	2.23566	0.341366	6.54916	5.78604e-11	7.63379e-09
ARC1	PLK2	460.008	1.06768	0.305929	3.48996	0.000483101	0.00801146		ARC2	MRPL13	1107.85	0.47503	0.134439	3.53342	0.000410213	0.00621584		ARC3	SELENOM	1949.88	0.919225	0.263357	3.49042	0.000482265	0.00857914		ARC4	DLL4	6.7358	2.23415	0.632954	3.52972	0.000415993	0.00433518
ARC1	CLK1	411.511	1.06718	0.199145	5.3588	8.37754e-08	2.14963e-05		ARC2	TATDN1	689.873	0.474241	0.140426	3.37716	0.000732373	0.00940724		ARC3	KIF24	12.7317	0.918399	0.225236	4.07749	4.55239e-05	0.00151124		ARC4	SLC1A1	16.723	2.22996	0.682821	3.2658	0.00109154	0.00926567
ARC1	KLF10	460.736	1.06443	0.275135	3.86877	0.000109386	0.0030908		ARC2	GIPC1	645.868	0.469617	0.137028	3.42716	0.000609924	0.00820635		ARC3	TRIM21	32.9629	0.912045	0.256051	3.56197	0.00036808	0.00710968		ARC4	SC5D	132.404	2.22713	0.316339	7.04033	1.91781e-12	3.95962e-10
ARC1	MOK	116.175	1.06349	0.238464	4.45974	8.20601e-06	0.000552538		ARC2	TSR3	361.635	0.464411	0.108099	4.29615	1.73793e-05	0.00062361		ARC3	AL445524.1	246.106	0.911784	0.222763	4.09306	4.25716e-05	0.00144365		ARC4	TEX9	70.9831	2.22525	0.432199	5.14868	2.62332e-07	1.12669e-05
ARC1	AC092329.3	4.14716	1.05986	0.302192	3.50723	0.000452798	0.00764242		ARC2	YIF1A	825.534	0.463241	0.13204	3.50833	0.000450935	0.00661666		ARC3	FRMD4A	226.421	0.911443	0.255995	3.5604	0.00037029	0.00711728		ARC4	SNED1	10.2214	2.224	0.491558	4.52439	6.05689e-06	0.00014658
ARC1	NFKBIA	2347.45	1.05969	0.282833	3.74669	0.000179185	0.00432445		ARC2	HAGH	258.165	0.459163	0.132703	3.46008	0.000540017	0.00749649		ARC3	TAPBP	910.261	0.909663	0.178067	5.10855	3.24635e-07	3.09359e-05		ARC4	PSCA	95.5023	2.21116	0.627534	3.52357	0.000425776	0.0044166
ARC1	FOS	6860.02	1.05556	0.290452	3.63421	0.000278834	0.00560763		ARC2	MRPL55	739.428	0.456658	0.122374	3.73165	0.000190233	0.00364859		ARC3	AC008079.2	18.444	0.900782	0.251594	3.5803	0.000343201	0.00672866		ARC4	KCND3	4.59449	2.20573	0.601178	3.66901	0.000243495	0.00285269
ARC1	DSC2	1438.11	1.0548	0.273414	3.8579	0.000114365	0.00317946		ARC2	THAP11	132.673	0.448382	0.116282	3.856	0.000115259	0.00247262		ARC3	ABHD17C	93.0275	0.894847	0.224765	3.98125	6.8553e-05	0.00206249		ARC4	AC004982.1	5.83419	2.20252	0.413882	5.3216	1.02856e-07	5.16479e-06
ARC1	UBR5-AS1	31.9155	1.04403	0.252421	4.13606	3.53324e-05	0.00146455		ARC2	MRPL28	318.303	0.448026	0.11648	3.84639	0.000119869	0.00254794		ARC3	TRAF2	111.912	0.894503	0.192316	4.65121	3.29988e-06	0.000195261		ARC4	TP53TG1	165.426	2.19972	0.435342	5.05285	4.35277e-07	1.68881e-05
ARC1	PTPN21	29.4193	1.04305	0.258637	4.03289	5.50962e-05	0.00192664		ARC2	C1orf43	1246.44	0.446574	0.111293	4.01259	6.00552e-05	0.00152234		ARC3	PLGRKT	432.661	0.89321	0.221603	4.03068	5.56162e-05	0.001777		ARC4	MAPK10	62.6753	2.19397	0.553529	3.96361	7.38251e-05	0.00112811
ARC1	NFKBIZ	528.674	1.04258	0.279373	3.73185	0.000190075	0.0044393		ARC2	SNAPIN	310.415	0.437574	0.129817	3.37069	0.000749797	0.00956084		ARC3	RNF145	273.171	0.89034	0.233571	3.81187	0.000137921	0.00347214		ARC4	AC005920.1	4.37541	2.18877	0.517993	4.22549	2.38423e-05	0.000442354
ARC1	HECA	124.418	1.04235	0.18885	5.51946	3.40043e-08	1.11323e-05		ARC2	MTCH1	1395.97	0.429903	0.123985	3.46739	0.00052553	0.00737493		ARC3	C9orf72	56.2164	0.88432	0.229727	3.84943	0.000118391	0.0031125		ARC4	PRSS23	75.729	2.18463	0.478871	4.56203	5.06605e-06	0.000126407
ARC1	LINC00167	5.10003	1.04202	0.283507	3.67547	0.00023741	0.00505374		ARC2	LAMTOR5	1349.84	0.425391	0.125481	3.39008	0.000698723	0.00911526		ARC3	MELK	93.7369	0.88197	0.251145	3.51179	0.000445096	0.00813973		ARC4	RARRES3	1187.8	2.18408	0.484449	4.50837	6.53274e-06	0.000155141
ARC1	ZNF697	10.9783	1.0412	0.292922	3.55452	0.000378674	0.00674509		ARC2	VPS25	307.79	0.420874	0.120863	3.48224	0.000497234	0.0071026		ARC3	TRAF1	20.7828	0.881752	0.247608	3.56108	0.000369338	0.00711681		ARC4	LINC01238	4.46898	2.18395	0.529332	4.12586	3.6935e-05	0.000636153
ARC1	FOSB	2518.21	1.03992	0.302412	3.43876	0.000584383	0.00909091		ARC2	ADIPOR1	472.239	0.419225	0.12246	3.42335	0.000618554	0.00827919		ARC3	KLHL5	100.928	0.879182	0.21681	4.05508	5.01169e-05	0.00163326		ARC4	TAT-AS1	3.7586	2.18154	0.425881	5.12242	3.01642e-07	1.26327e-05
ARC1	BAG3	268.952	1.03696	0.287137	3.61137	0.000304586	0.0058955		ARC2	COMMD7	472.108	0.411481	0.120791	3.40655	0.000657907	0.00869541		ARC3	ADAR	786.94	0.874822	0.159315	5.49115	3.99335e-08	5.46949e-06		ARC4	CITED1	7.54863	2.18098	0.656178	3.32376	0.000888115	0.00788368
ARC1	AC072061.1	11.1383	1.03428	0.252648	4.09376	4.24436e-05	0.00163246		ARC2	SNU13	1587.18	0.409594	0.115478	3.54695	0.000389715	0.00601954		ARC3	PGS1	89.3368	0.861355	0.173137	4.97499	6.52527e-07	5.53264e-05		ARC4	ALDH4A1	32.0685	2.17684	0.319287	6.81782	9.24352e-12	1.56798e-09
ARC1	AFDN-DT	32.2151	1.0335	0.285709	3.61732	0.000297666	0.00581834		ARC2	TMEM186	113.912	0.406867	0.11624	3.50023	0.000464862	0.00674246		ARC3	C19orf66	154.013	0.854072	0.234758	3.63809	0.000274669	0.00572914		ARC4	FAM221B	3.64042	2.17259	0.483221	4.49605	6.92261e-06	0.000162299
ARC1	GADD45B	1514.29	1.03238	0.302616	3.41152	0.000646022	0.00968166		ARC2	NELFE	499.982	0.397266	0.112029	3.54609	0.000390995	0.00603126		ARC3	LPIN2	133.938	0.848906	0.235215	3.60907	0.000307295	0.00622408		ARC4	FAP	7.62715	2.17191	0.592374	3.66645	0.000245937	0.0028762
ARC1	GPC1	120.763	1.03082	0.300293	3.43273	0.000597543	0.00916443		ARC2	TIMM22	126.89	0.367672	0.10744	3.42211	0.00062138	0.00830741		ARC3	AC116366.3	14.0628	0.845964	0.23032	3.67299	0.00023973	0.00514278		ARC4	MN1	9.20486	2.17177	0.656496	3.30812	0.00093926	0.0082232
ARC1	INTS6	435.507	1.03018	0.220705	4.66767	3.04638e-06	0.000286724		ARC2	ATXN10	388.405	0.356434	0.0912596	3.90572	9.39456e-05	0.00213926		ARC3	EIF2S3	800.066	0.830801	0.151038	5.50061	3.78487e-08	5.25748e-06		ARC4	RET	11.8781	2.16203	0.627993	3.44277	0.000575795	0.00561797
ARC1	PAXBP1-AS1	8.38372	1.02781	0.278514	3.69032	0.000223968	0.00489943		ARC2	ELAVL1	421.802	0.348285	0.10286	3.38602	0.000709147	0.00919945		ARC3	CENPK	90.3921	0.826809	0.229836	3.59739	0.000321427	0.00640434		ARC4	PLAU	59.4178	2.1615	0.594469	3.63602	0.00027688	0.00314702
ARC1	JUN	9615.84	1.02533	0.267835	3.82821	0.000129077	0.00344714		ARC2	NTF3	4.93527	2.87716	0.992639	2.8985	0.00374957	0.0294288		ARC3	ATP11C	144.147	0.826009	0.188606	4.37954	1.18929e-05	0.000539201		ARC4	AC084782.3	1.01556	2.15837	0.659785	3.27132	0.00107048	0.00911373
ARC1	DUSP16	116.619	1.0234	0.249579	4.10049	4.12275e-05	0.00160745		ARC2	COL2A1	106.376	2.8588	0.915579	3.1224	0.00179385	0.0179569		ARC3	PIR	141.024	0.825892	0.223287	3.69879	0.000216633	0.00480518		ARC4	PLIN1	1.83335	2.15672	0.523057	4.12329	3.735e-05	0.000641238
ARC1	RUNX1	393.182	1.02293	0.225657	4.53313	5.81152e-06	0.000451326		ARC2	TMEM100	6.49886	2.71744	0.923391	2.94289	0.00325166	0.0266292		ARC3	KPNA2	659.448	0.824312	0.175931	4.68544	2.79358e-06	0.000174252		ARC4	DNAJC22	38.0399	2.15593	0.461312	4.67347	2.96151e-06	8.26848e-05
ARC1	RASGEF1B	169.881	1.02179	0.259387	3.93924	8.17389e-05	0.00255382		ARC2	AL110505.1	2.07769	2.58369	0.807166	3.20094	0.00136981	0.0147408		ARC3	EIF2AK2	685.658	0.819365	0.174025	4.70833	2.49751e-06	0.000159857		ARC4	AC127521.1	10.7838	2.1553	0.445825	4.83441	1.33544e-06	4.27893e-05
ARC1	ARID5B	588.607	1.02074	0.260831	3.91341	9.10011e-05	0.00274476		ARC2	ACTL8	85.0911	2.40336	0.742083	3.23867	0.00120089	0.0133997		ARC3	OTULIN	202.71	0.807572	0.167696	4.8157	1.46686e-06	0.000104837		ARC4	MGLL	125.4	2.14662	0.475506	4.51439	6.34981e-06	0.000152049
ARC1	AC009053.2	13.3517	1.0207	0.273395	3.73342	0.000188896	0.00443778		ARC2	AP003100.1	2.0998	2.34325	0.862681	2.71624	0.00660284	0.0431541		ARC3	GSDMD	363.942	0.804522	0.220369	3.6508	0.000261423	0.00550563		ARC4	GALNT10	46.5244	2.14534	0.331294	6.47565	9.44074e-11	1.16915e-08
ARC1	PPP1R10	709.891	1.0183	0.200728	5.07301	3.91577e-07	6.56609e-05		ARC2	PRSS21	109.025	2.29887	0.817263	2.81288	0.00490993	0.0353067		ARC3	NCK1	444.9	0.801232	0.166513	4.81183	1.49555e-06	0.000105091		ARC4	COL1A1	119.493	2.14188	0.587111	3.64818	0.000264109	0.00303605
ARC1	AL021453.1	46.0438	1.01689	0.257505	3.94901	7.8474e-05	0.00248096		ARC2	LINP1	29.9957	2.19638	0.762637	2.87998	0.00397702	0.0306634		ARC3	MAP3K14	29.0568	0.788103	0.222614	3.54023	0.000399778	0.00750723		ARC4	LYPD6	10.3069	2.13845	0.657529	3.25225	0.00114496	0.00963409
ARC1	HEXIM1	234.363	1.0128	0.242131	4.18285	2.87874e-05	0.00128615		ARC2	AC016723.1	1.1767	2.13276	0.695841	3.06501	0.00217663	0.0203513		ARC3	FNBP1	262.13	0.787218	0.201439	3.90798	9.30725e-05	0.00261538		ARC4	AZGP1	5430.72	2.13652	0.622968	3.42958	0.000604509	0.00581631
ARC1	FAM221A	44.1743	1.00814	0.287746	3.50357	0.000459064	0.00772758		ARC2	NRXN2	2.43282	2.11399	0.763677	2.76817	0.00563719	0.0387102		ARC3	SLC5A6	334.269	0.785604	0.212627	3.69476	0.000220094	0.00485445		ARC4	TMCC3	15.2425	2.13316	0.550422	3.8755	0.000106404	0.00149194
ARC1	HES1	2965.99	1.00385	0.292347	3.43377	0.000595245	0.00914501		ARC2	LEFTY2	7.38765	2.10317	0.717554	2.93103	0.00337844	0.0274265		ARC3	TRIM69	104.433	0.776513	0.193793	4.00692	6.1515e-05	0.00191243		ARC4	CDYL2	13.0424	2.12917	0.590873	3.60343	0.000314044	0.00348122
ARC1	MSANTD2	29.3301	0.998906	0.211984	4.71218	2.45084e-06	0.000248858		ARC2	SMYD1	1.8744	2.06953	0.672465	3.07753	0.00208723	0.0198355		ARC3	PSMA4	1573.14	0.77233	0.180619	4.27603	1.90259e-05	0.000786831		ARC4	FAR2	57.9444	2.12843	0.596082	3.5707	0.000356029	0.0038391
ARC1	ARHGEF17	57.2836	0.998857	0.227011	4.40003	1.08236e-05	0.000647683		ARC2	BARX1	45.0799	2.05573	0.72866	2.82125	0.00478376	0.0347772		ARC3	TDRD7	39.7541	0.765496	0.218299	3.50664	0.000453795	0.00823729		ARC4	MSMO1	337.729	2.12668	0.296032	7.18396	6.77188e-13	1.55338e-10
ARC1	AC079601.1	3.9739	0.995833	0.280784	3.54662	0.000390211	0.00694407		ARC2	HAO1	6.77521	2.02415	0.68893	2.93811	0.0033022	0.0269526		ARC3	RCL1	116.009	0.762728	0.207361	3.67826	0.000234829	0.00505981		ARC4	RAET1E	3.85657	2.12438	0.613135	3.46478	0.000530665	0.00526906
ARC1	ZNF219	64.2102	0.995197	0.223809	4.44662	8.723e-06	0.000565298		ARC2	HBA2	37.3307	1.99531	0.68232	2.9243	0.00345232	0.0278398		ARC3	SPATS2L	520.04	0.760374	0.205644	3.69753	0.000217704	0.00481802		ARC4	SEC14L2	63.9261	2.12426	0.350624	6.05852	1.37378e-09	1.22163e-07
ARC1	ESYT3	12.7137	0.991521	0.288412	3.43787	0.000586312	0.00910405		ARC2	GIPC3	3.49829	1.99248	0.594365	3.35228	0.000801498	0.0100833		ARC3	AIFM2	79.3017	0.747781	0.204757	3.65204	0.00026017	0.00548513		ARC4	AMACR	10.4175	2.11941	0.318159	6.66149	2.71072e-11	3.9366e-09
ARC1	CITED2	733.438	0.991162	0.240096	4.1282	3.65621e-05	0.00149174		ARC2	ALX4	9.09809	1.945	0.686118	2.83479	0.00458553	0.0338674		ARC3	PARPBP	61.9841	0.74768	0.191823	3.89776	9.70865e-05	0.00270489		ARC4	HSD17B6	16.4614	2.11432	0.431259	4.90266	9.45481e-07	3.20226e-05
ARC1	CCNJ	33.4167	0.991107	0.217803	4.55047	5.3527e-06	0.000430666		ARC2	AL451060.1	4.57319	1.93153	0.626494	3.08308	0.0020487	0.0196223		ARC3	CEP131	48.7092	0.74763	0.21673	3.44959	0.000561429	0.0096028		ARC4	DUSP4	173.093	2.10897	0.578741	3.64407	0.000268359	0.00307266
ARC1	LRCH1	44.9673	0.990646	0.253742	3.90414	9.45593e-05	0.00280501		ARC2	SFTA2	6.33762	1.87726	0.708947	2.64796	0.00809794	0.049609		ARC3	SP100	363.781	0.74651	0.213335	3.49923	0.000466595	0.00839186		ARC4	INPP5J	11.7918	2.10765	0.396738	5.31245	1.08162e-07	5.35137e-06
ARC1	ADARB1	60.4664	0.989319	0.254978	3.88002	0.000104447	0.00299584		ARC2	NEGR1	4.26009	1.85341	0.585065	3.16788	0.00153557	0.0160476		ARC3	MAGOHB	626.057	0.74128	0.187409	3.95542	7.64018e-05	0.00225023		ARC4	AC092338.2	5.59897	2.10017	0.413073	5.08426	3.69071e-07	1.47234e-05
ARC1	AKAP13	425.175	0.987699	0.205091	4.81591	1.4653e-06	0.000177843		ARC2	CDHR1	2.2092	1.85303	0.620444	2.98662	0.00282082	0.0241789		ARC3	NMI	398.122	0.739498	0.178932	4.13285	3.58286e-05	0.0012644		ARC4	PAPSS2	144.841	2.09966	0.545219	3.85104	0.000117618	0.00159881
ARC1	C6orf132	310.217	0.987418	0.260257	3.794	0.000148237	0.00380882		ARC2	PHF24	5.74505	1.84871	0.61602	3.00105	0.00269046	0.0234608		ARC3	ACTR3C	56.9194	0.73249	0.177357	4.13003	3.62713e-05	0.00127314		ARC4	SLC16A6	4.42161	2.09673	0.501673	4.17948	2.92177e-05	0.000522399
ARC1	ZKSCAN8	41.6286	0.986025	0.253542	3.88899	0.00010066	0.00290919		ARC2	CALCB	10.5528	1.82387	0.648852	2.81092	0.00494005	0.0354243		ARC3	TCOF1	194.087	0.721081	0.155731	4.63031	3.65123e-06	0.000207196		ARC4	ELOVL7	35.8384	2.09299	0.408066	5.12906	2.91196e-07	1.22972e-05
ARC1	ARHGAP18	164.781	0.983041	0.285554	3.44257	0.000576206	0.00902722		ARC2	AL122034.1	3.64993	1.81851	0.576642	3.15363	0.00161256	0.0166125		ARC3	TRIM14	138.745	0.708035	0.197518	3.58466	0.000337522	0.00667026		ARC4	EPB41L4A	32.2183	2.09217	0.416058	5.02855	4.94205e-07	1.89298e-05
ARC1	TIAM2	44.942	0.982359	0.267432	3.6733	0.000239434	0.00507974		ARC2	LINC01785	2.04018	1.80306	0.577895	3.12005	0.00180817	0.0180484		ARC3	PSME1	1180.22	0.701416	0.187937	3.7322	0.000189817	0.00435845		ARC4	CORO6	2.8195	2.0905	0.563322	3.71102	0.000206422	0.00251251
ARC1	KLHL15	84.3294	0.977642	0.274583	3.56046	0.000370199	0.0066692		ARC2	CDH13	5.56975	1.77816	0.653602	2.72056	0.00651713	0.0427023		ARC3	RFX5	94.8217	0.69528	0.176489	3.9395	8.16501e-05	0.0023587		ARC4	MUC1	905.168	2.07569	0.489187	4.24315	2.20407e-05	0.000418153
ARC1	TNKS	100.791	0.97649	0.208669	4.67962	2.87406e-06	0.000281996		ARC2	SLC39A12	3.5417	1.7598	0.587136	2.99726	0.00272423	0.0236099		ARC3	MCM6	163.852	0.693618	0.18024	3.8483	0.00011894	0.00312273		ARC4	GLYATL2	297.888	2.07091	0.60702	3.4116	0.000645831	0.00614361
ARC1	RTKN2	85.1393	0.973466	0.282055	3.45133	0.000557825	0.008871		ARC2	LGR6	19.9145	1.75402	0.560546	3.12913	0.00175325	0.0176774		ARC3	TRIM25	137.54	0.689212	0.148864	4.6298	3.66025e-06	0.000207196		ARC4	TMEM62	55.9546	2.07075	0.270545	7.654	1.94821e-14	7.28269e-12
ARC1	RAPGEF2	69.0235	0.97299	0.210529	4.62164	3.80714e-06	0.000333134		ARC2	PCAT5	1.31376	1.74662	0.612742	2.85049	0.00436513	0.0326877		ARC3	CXorf38	115.846	0.685622	0.166912	4.10769	3.99641e-05	0.00137685		ARC4	NQO1	723.842	2.06397	0.480786	4.29291	1.7635e-05	0.000350374
ARC1	TCTE3	45.0891	0.972027	0.233271	4.16695	3.08701e-05	0.00132616		ARC2	RADIL	9.06653	1.7461	0.560377	3.11594	0.00183357	0.0182327		ARC3	TRAF3	75.1524	0.683488	0.150703	4.53533	5.75145e-06	0.00030252		ARC4	VMO1	30.9931	2.06081	0.633893	3.25105	0.00114981	0.00965813
ARC1	PCNX2	72.5734	0.971231	0.236391	4.10858	3.98093e-05	0.00158882		ARC2	CNTFR	40.6069	1.7454	0.593323	2.94174	0.0032637	0.0266819		ARC3	MED14	100.435	0.66904	0.157012	4.26107	2.03449e-05	0.000831889		ARC4	HOPX	111.791	2.05422	0.54725	3.75371	0.000174237	0.00220373
ARC1	AL138885.3	28.7192	0.969414	0.259145	3.74082	0.00018342	0.00435905		ARC2	SOX15	16.4995	1.73413	0.544375	3.18554	0.00144485	0.01537		ARC3	TNIP1	181.267	0.666721	0.152314	4.37729	1.20161e-05	0.000543529		ARC4	AC023509.2	6.58947	2.05087	0.550775	3.72361	0.00019639	0.00241875
ARC1	MAP3K4	103.702	0.969325	0.180688	5.36464	8.11123e-08	2.10981e-05		ARC2	CRISPLD1	236.947	1.72708	0.518397	3.33157	0.000863564	0.0106023		ARC3	VRK2	193.71	0.65201	0.158175	4.12207	3.75476e-05	0.00131089		ARC4	ABHD6	13.915	2.04774	0.32645	6.27276	3.54699e-10	3.6345e-08
ARC1	HSPH1	1253.4	0.968982	0.217514	4.45481	8.39679e-06	0.000552976		ARC2	MFAP5	13.1811	1.68519	0.585577	2.87783	0.00400419	0.0307807		ARC3	CLPTM1	312.349	0.637708	0.159559	3.99668	6.42361e-05	0.00195665		ARC4	LINC01285	16.7605	2.04452	0.429894	4.75588	1.97588e-06	5.88277e-05
ARC1	ZNF614	33.7778	0.967522	0.216063	4.47797	7.53579e-06	0.000526065		ARC2	RPRML	11.7354	1.64618	0.59527	2.76543	0.00568484	0.0388611		ARC3	NPLOC4	265.001	0.637303	0.16251	3.92162	8.79555e-05	0.00249666		ARC4	SLC3A1	6.74098	2.04425	0.523754	3.90306	9.49826e-05	0.00137131
ARC1	GPAM	44.4639	0.965017	0.216032	4.46701	7.9322e-06	0.000543742		ARC2	OPRK1	16.6114	1.63817	0.605334	2.70623	0.00680527	0.04403		ARC3	RABGGTB	348.57	0.634153	0.151802	4.17749	2.94749e-05	0.00109961		ARC4	MNX1	27.8808	2.04038	0.61439	3.32098	0.000897032	0.00794536
ARC1	CCDC34	329.61	0.964314	0.261125	3.69292	0.000221694	0.00487213		ARC2	EN1	512.02	1.62899	0.503441	3.23571	0.00121342	0.0134838		ARC3	PCGF5	146.173	0.627703	0.173592	3.61597	0.00029923	0.00607958		ARC4	CYB5A	1162.09	2.03675	0.312717	6.51306	7.36327e-11	9.40728e-09
ARC1	SERTAD1	590.624	0.963653	0.27358	3.52238	0.000427689	0.00738466		ARC2	NT5DC4	12.0046	1.61279	0.520787	3.09683	0.00195602	0.0190096		ARC3	AC074032.1	32.7422	0.621648	0.170007	3.65661	0.000255577	0.00542921		ARC4	SLC9A2	10.9532	2.03328	0.585621	3.472	0.000516591	0.00514958
ARC1	CHKA	255.226	0.963287	0.213071	4.52097	6.1558e-06	0.000471681		ARC2	SOD3	286.554	1.60712	0.537205	2.99163	0.00277488	0.0239179		ARC3	C1orf112	55.9902	0.611586	0.174968	3.49541	0.000473329	0.0084818		ARC4	SLC37A2	7.00825	2.03077	0.430367	4.71868	2.37375e-06	6.83546e-05
ARC1	PER1	39.218	0.961736	0.249544	3.85397	0.000116219	0.00321363		ARC2	AP000527.1	18.4203	1.58137	0.534972	2.95599	0.00311666	0.025891		ARC3	TUBA1C	1397.41	0.600497	0.150298	3.99537	6.45945e-05	0.00196451		ARC4	DNMBP	28.9341	2.02989	0.460029	4.41252	1.02174e-05	0.000222251
ARC1	DOPEY1	58.2618	0.960503	0.210259	4.56818	4.91966e-06	0.000402649		ARC2	OBP2B	158.862	1.57223	0.577236	2.72372	0.00645507	0.0424749		ARC3	ADPGK	139.928	0.595308	0.138751	4.29048	1.78287e-05	0.000749341		ARC4	ETNK2	55.9894	2.02722	0.3996	5.07311	3.91362e-07	1.53697e-05
ARC1	CPLANE1	125.013	0.960004	0.223819	4.2892	1.79318e-05	0.0009303		ARC2	SNCA	12.3346	1.56574	0.529101	2.95925	0.0030839	0.025748		ARC3	NEDD1	70.2695	0.590117	0.170906	3.45287	0.000554655	0.00952936		ARC4	KCNJ11	2.45841	2.02557	0.534905	3.78679	0.000152606	0.00197722
ARC1	AL356599.1	22.2895	0.958266	0.272617	3.51507	0.000439644	0.00749367		ARC2	AC239800.2	15.6902	1.56136	0.500577	3.11912	0.0018139	0.0180758		ARC3	MITD1	218.918	0.582801	0.125383	4.64817	3.34893e-06	0.000197054		ARC4	COL4A5	50.3405	2.0243	0.552704	3.66254	0.000249722	0.00290374
ARC1	FAXDC2	22.1497	0.957785	0.265205	3.61149	0.000304448	0.0058955		ARC2	AC008592.5	5.5311	1.55775	0.51012	3.0537	0.00226037	0.0208824		ARC3	CCDC137	270.051	0.559158	0.152548	3.66545	0.000246907	0.00526215		ARC4	LYPD6B	46.0767	2.01346	0.534593	3.76635	0.000165653	0.00212175
ARC1	STAG3	44.8026	0.957558	0.202528	4.72802	2.26722e-06	0.000233967		ARC2	NPY1R	42.9882	1.55297	0.560026	2.77303	0.00555374	0.0383163		ARC3	NME1	1292.96	0.553751	0.155908	3.55178	0.000382632	0.0072972		ARC4	SPRED2	52.554	2.01285	0.320977	6.27103	3.58671e-10	3.65484e-08
ARC1	SOS2	153.232	0.956891	0.17135	5.58442	2.34483e-08	8.40069e-06		ARC2	HYAL1	2.3452	1.54952	0.468555	3.30702	0.000942949	0.0113551		ARC3	METTL4	84.2451	0.550582	0.159655	3.44857	0.000563568	0.00960665		ARC4	PCSK4	7.97206	2.01142	0.49994	4.02332	5.73826e-05	0.000909789
ARC1	TRA2A	557.809	0.953714	0.144549	6.59785	4.17166e-11	7.92115e-08		ARC2	MEF2C	73.1451	1.5393	0.497342	3.09505	0.00196779	0.019084		ARC3	NUB1	458.614	0.528998	0.145585	3.63361	0.000279488	0.00579264		ARC4	AKR1C3	163.215	2.01061	0.613113	3.27934	0.00104051	0.00891118
ARC1	PCM1	445.656	0.953613	0.204989	4.65202	3.28697e-06	0.000300062		ARC2	GFRA3	12.4869	1.53435	0.544526	2.81777	0.00483588	0.0349811		ARC3	SLC25A28	88.4942	0.518991	0.143322	3.62115	0.000293298	0.00599639		ARC4	C2orf72	18.8973	2.00346	0.535718	3.73977	0.000184191	0.00230222
ARC1	POMZP3	36.0054	0.952563	0.21535	4.42333	9.71927e-06	0.00060508		ARC2	RNF222	5.94701	1.52532	0.488589	3.1219	0.0017969	0.0179753		ARC3	PATL1	105.647	0.509927	0.13407	3.80343	0.000142706	0.00356049		ARC4	CACNA2D2	4.07998	1.9942	0.563437	3.53935	0.000401114	0.00421493
ARC1	RAD52	32.5918	0.951542	0.230539	4.12746	3.66786e-05	0.00149174		ARC2	AL359555.2	4.46283	1.51425	0.494425	3.06265	0.00219386	0.020471		ARC3	PTP4A2	986.911	0.505029	0.133749	3.77594	0.000159406	0.00386403		ARC4	TTC39A-AS1	5.04884	1.98699	0.453304	4.38335	1.16869e-05	0.000248757
ARC1	NABP1	217.113	0.951348	0.263855	3.60558	0.000311457	0.00598578		ARC2	LEMD1	184.918	1.49593	0.516967	2.89366	0.00380775	0.0297291		ARC3	HDGF	1551.17	0.465108	0.122317	3.80249	0.000143249	0.00356049		ARC4	CCDC15	24.4683	1.9769	0.44279	4.46464	8.02044e-06	0.000182976
ARC1	ZNF699	12.7365	0.95129	0.257102	3.70004	0.000215563	0.00478367		ARC2	UNC80	3.59163	1.4906	0.529318	2.81609	0.00486127	0.0351313		ARC3	UTP18	241.204	0.452093	0.128877	3.50795	0.000451567	0.00821207		ARC4	HID1	59.1351	1.97611	0.310866	6.35679	2.0601e-10	2.28601e-08
ARC1	TCF12	129.555	0.948547	0.211537	4.48407	7.32316e-06	0.000516922		ARC2	LPL	100.79	1.46611	0.547564	2.67752	0.00741701	0.0466589		ARC3	DKC1	587.474	0.438231	0.124964	3.50686	0.000453431	0.00823729		ARC4	C5	13.2334	1.97376	0.405099	4.87228	1.10315e-06	3.63267e-05
ARC1	KIAA1549	68.0916	0.948461	0.226795	4.18202	2.88934e-05	0.00128715		ARC2	BGN	218.12	1.46454	0.538244	2.72095	0.00650938	0.042689		ARC3	RBMX2	241.18	0.389476	0.111818	3.48313	0.000495587	0.00875238		ARC4	THRB	35.0762	1.96787	0.422905	4.65321	3.26802e-06	8.96308e-05
ARC1	SIK3	115.157	0.947212	0.210348	4.50308	6.69768e-06	0.000491025		ARC2	FAM181B	16.0179	1.46121	0.447137	3.26793	0.00108339	0.0125254		ARC3	SPIC	3.20358	5.24149	1.75001	2.99512	0.00274337	0.0295994		ARC4	SRPK3	28.6499	1.96618	0.513372	3.82994	0.000128177	0.00171636
ARC1	ERCC5	23.6214	0.939566	0.269885	3.48135	0.000498887	0.00816627		ARC2	SIX3-AS1	13.7685	1.45496	0.505932	2.87579	0.00403013	0.0308688		ARC3	LSAMP	17.4903	3.72999	1.15634	3.22569	0.00125668	0.0171916		ARC4	ATP8B3	3.76141	1.96574	0.485676	4.04744	5.17816e-05	0.000838222
ARC1	LMTK2	69.8143	0.939531	0.209341	4.48804	7.18816e-06	0.000515578		ARC2	MLIP	6.12749	1.45185	0.458492	3.16658	0.00154242	0.016083		ARC3	AL162414.1	1.27663	3.59938	1.14646	3.13957	0.00169195	0.0212835		ARC4	RHOB	1294.52	1.96416	0.393319	4.99379	5.92045e-07	2.15722e-05
ARC1	GMDS	475.884	0.938142	0.274288	3.42027	0.000625583	0.00947692		ARC2	AL356417.2	13.7029	1.44145	0.471948	3.05425	0.00225621	0.0208596		ARC3	AC013264.1	0.973136	3.17137	0.929524	3.41183	0.000645291	0.010594		ARC4	NKX3-1	32.2901	1.96065	0.463982	4.22571	2.38185e-05	0.000442354
ARC1	BMT2	51.5259	0.937348	0.187774	4.99189	5.979e-07	9.15559e-05		ARC2	KCNG1	112.259	1.42097	0.430633	3.29973	0.000967784	0.0115077		ARC3	ADAM23	3.29899	2.85272	0.856679	3.32998	0.000868538	0.013228		ARC4	EAF2	63.479	1.95827	0.270094	7.25031	4.15817e-13	1.01129e-10
ARC1	ING1	288.298	0.935987	0.227938	4.10631	4.02024e-05	0.00159034		ARC2	AP001172.1	1.26793	1.41918	0.474629	2.99008	0.00278905	0.0240221		ARC3	SLC1A6	21.8082	2.73505	0.833482	3.28148	0.00103264	0.0149593		ARC4	AC104667.2	26.0201	1.95738	0.385074	5.08313	3.71266e-07	1.47818e-05
ARC1	KIAA1586	85.29	0.935788	0.232401	4.02661	5.65863e-05	0.00195629		ARC2	EGFL7	112.608	1.4136	0.431747	3.27414	0.00105985	0.012321		ARC3	ORM1	344.282	2.67397	0.872498	3.06473	0.00217866	0.0253392		ARC4	DGKD	87.5781	1.95448	0.278426	7.01974	2.22289e-12	4.48712e-10
ARC1	MYO15B	14.5655	0.934799	0.273837	3.4137	0.000640868	0.00963484		ARC2	RASL12	11.3883	1.41094	0.482518	2.92413	0.00345425	0.0278398		ARC3	IGLV3-19	2.33097	2.62721	0.779346	3.37105	0.000748827	0.011697		ARC4	GPRC5C	85.6903	1.95007	0.584106	3.33856	0.000842142	0.00754192
ARC1	AC090517.4	8.00383	0.934017	0.260372	3.58723	0.000334206	0.00627065		ARC2	SUSD5	8.77141	1.40609	0.46416	3.02932	0.00245102	0.0219512		ARC3	AL022724.1	1.05338	2.59578	0.920084	2.82124	0.00478383	0.0431795		ARC4	TGFB3	21.6188	1.94378	0.390154	4.98208	6.29029e-07	2.26743e-05
ARC1	FNDC3A	169.738	0.932955	0.196863	4.7391	2.14669e-06	0.000227717		ARC2	ADCY2	31.8221	1.40538	0.434455	3.23482	0.0012172	0.0135126		ARC3	C11orf86	14.3592	2.58873	0.815618	3.17395	0.00150379	0.0195559		ARC4	NR2F1-AS1	12.5769	1.94123	0.582882	3.33041	0.000867194	0.00772856
ARC1	TSC22D2	252.108	0.930137	0.198847	4.67765	2.9018e-06	0.000281996		ARC2	COL8A1	29.0558	1.39404	0.470914	2.96028	0.00307359	0.0256897		ARC3	GPR1	1.25977	2.50705	0.808926	3.09923	0.00194026	0.0233714		ARC4	DUSP6	141.722	1.94078	0.480535	4.03879	5.37276e-05	0.000864869
ARC1	VAMP1	16.3634	0.928728	0.270011	3.43959	0.000582594	0.00907489		ARC2	KRT83	12.8615	1.39154	0.510764	2.72443	0.00644127	0.0424359		ARC3	AJ009632.2	1.52816	2.47938	0.742493	3.33927	0.000840002	0.0128133		ARC4	KAZALD1	34.6286	1.93974	0.379447	5.112	3.18767e-07	1.31857e-05
ARC1	AL133338.1	17.6335	0.926682	0.269267	3.4415	0.000578492	0.00904405		ARC2	APLP1	27.5996	1.38968	0.424523	3.2735	0.00106224	0.0123425		ARC3	LOR	1.72997	2.47863	0.814085	3.04468	0.00232929	0.0265912		ARC4	KMO	38.8112	1.93648	0.427512	4.52965	5.90827e-06	0.000143865
ARC1	NIPAL1	74.9322	0.926183	0.272481	3.39908	0.000676129	0.00995219		ARC2	ROCR	196.995	1.38492	0.491843	2.81578	0.00486583	0.0351532		ARC3	MSC-AS1	1.37423	2.46259	0.876479	2.80964	0.00495971	0.0442556		ARC4	RUNDC3B	5.47376	1.93479	0.43098	4.48927	7.14673e-06	0.000166779
ARC1	SNX18	99.7379	0.925804	0.219643	4.21503	2.49743e-05	0.00117089		ARC2	NOS3	9.52702	1.37447	0.47385	2.90063	0.0037241	0.0293002		ARC3	REM1	18.9936	2.45343	0.799181	3.06993	0.00214108	0.0249912		ARC4	SLC22A23	36.6062	1.93427	0.367515	5.2631	1.4165e-07	6.71207e-06
ARC1	MXI1	255.895	0.924811	0.196141	4.71504	2.41659e-06	0.0002467		ARC2	PTGDS	18.9755	1.37417	0.493935	2.78208	0.00540122	0.0375638		ARC3	DCC	3.38086	2.44774	0.832963	2.9386	0.00329703	0.0336682		ARC4	FAH	112.005	1.9301	0.28917	6.67461	2.47887e-11	3.68612e-09
ARC1	IGF2R	212.091	0.924146	0.216575	4.26709	1.98041e-05	0.00100277		ARC2	HIGD1B	1.32226	1.35555	0.462987	2.92783	0.00341335	0.027642		ARC3	AC006058.1	5.22257	2.36943	0.783833	3.02288	0.00250381	0.0278634		ARC4	AC009005.1	17.6074	1.92859	0.553259	3.48587	0.000490533	0.00495839
ARC1	ATL1	83.6106	0.923736	0.254967	3.62296	0.000291254	0.00571314		ARC2	NFASC	73.119	1.35107	0.42147	3.2056	0.00134779	0.0145852		ARC3	HLA-DQA2	70.9453	2.3447	0.686744	3.41423	0.000639625	0.0105452		ARC4	ENTPD5	76.4922	1.92632	0.234072	8.22959	1.87861e-16	1.18505e-13
ARC1	CAPRIN2	66.3135	0.919785	0.222798	4.12833	3.65415e-05	0.00149174		ARC2	GATA6-AS1	16.2254	1.34279	0.436566	3.07581	0.00209934	0.0198974		ARC3	AC022509.4	1.63508	2.284	0.766408	2.98013	0.00288124	0.0306362		ARC4	PERM1	5.56166	1.92609	0.508562	3.78733	0.000152276	0.00197548
ARC1	CDKN2AIP	157.845	0.918013	0.178305	5.14856	2.625e-07	4.90943e-05		ARC2	RAET1L	20.2164	1.33145	0.416512	3.19668	0.00139018	0.0149116		ARC3	OLFM4	165.305	2.26782	0.765426	2.96283	0.0030483	0.0318251		ARC4	CAMK2N2	7.29446	1.92449	0.519347	3.70561	0.000210884	0.00255516
ARC1	SECISBP2L	176.938	0.9162	0.209947	4.36396	1.27731e-05	0.000721678		ARC2	S100A4	1778.12	1.32793	0.44119	3.00988	0.00261353	0.0229802		ARC3	LINC01857	2.24325	2.20949	0.750713	2.94319	0.00324845	0.0333126		ARC4	UCP2	230.475	1.91629	0.43881	4.36702	1.25956e-05	0.000264573
ARC1	HIVEP2	91.0031	0.913586	0.240879	3.79272	0.000149006	0.00381824		ARC2	CRYAB	3436.32	1.32748	0.432884	3.06658	0.00216521	0.0202772		ARC3	TNFRSF8	1.1987	2.1949	0.781933	2.80702	0.00500027	0.0444554		ARC4	FAM110C	31.2716	1.91527	0.490604	3.9039	9.46554e-05	0.00136788
ARC1	ZNF266	44.1754	0.913341	0.206357	4.42603	9.59837e-06	0.000601119		ARC2	AC105219.2	3.95431	1.31938	0.468075	2.81873	0.00482133	0.0349516		ARC3	ARL14	10.7543	2.19485	0.760319	2.88675	0.00389239	0.037629		ARC4	UGDH	206.251	1.91425	0.240632	7.9551	1.78989e-15	8.40249e-13
ARC1	UGDH-AS1	19.848	0.911793	0.22035	4.13793	3.50453e-05	0.00145611		ARC2	PTGS2	19.6593	1.31823	0.479212	2.75084	0.0059443	0.0401328		ARC3	AC013724.1	1.494	2.17929	0.663867	3.28271	0.00102813	0.0149162		ARC4	AC105345.1	2.07251	1.91182	0.502721	3.80294	0.000142988	0.00187061
ARC1	ETNK1	407.594	0.910822	0.18398	4.95067	7.39586e-07	0.000104024		ARC2	PPP1R1B	354.251	1.30621	0.430394	3.03493	0.00240594	0.0217747		ARC3	TNIP3	19.383	2.14584	0.675599	3.17621	0.00149213	0.0194832		ARC4	SMIM14	546.434	1.90762	0.232593	8.20157	2.37268e-16	1.44825e-13
ARC1	FER	42.8074	0.908533	0.194566	4.66954	3.01869e-06	0.000286724		ARC2	MRVI1	3.44087	1.29049	0.432287	2.98527	0.0028333	0.0242404		ARC3	OLFM1	45.164	2.13898	0.675295	3.16748	0.00153767	0.0198267		ARC4	FAM214A	127.118	1.90232	0.266239	7.14515	8.98971e-13	2.01629e-10
ARC1	JMJD1C	590.687	0.907072	0.182166	4.97937	6.37917e-07	9.51389e-05		ARC2	GPT	73.1685	1.28272	0.455166	2.81812	0.00483051	0.034972		ARC3	SFRP2	87.6269	2.12195	0.732335	2.89751	0.00376134	0.0368716		ARC4	ZMYND10	8.1496	1.89367	0.399394	4.74135	2.12303e-06	6.23805e-05
ARC1	PIBF1	121.765	0.905383	0.17778	5.09272	3.52955e-07	6.02221e-05		ARC2	FBLN7	16.3579	1.27358	0.450067	2.82976	0.00465835	0.034209		ARC3	SNCAIP	17.0318	2.09563	0.699708	2.995	0.00274444	0.0295994		ARC4	BATF	52.1776	1.89301	0.401801	4.71133	2.46111e-06	7.04679e-05
ARC1	AC006504.5	46.7287	0.905219	0.263373	3.43702	0.000588151	0.00911658		ARC2	SERPINE2	353.862	1.24761	0.462758	2.69604	0.00701697	0.0449229		ARC3	CCL8	3.86531	2.07256	0.617381	3.35703	0.000787852	0.0121694		ARC4	DNAH6	5.22962	1.89186	0.504267	3.7517	0.000175637	0.00221865
ARC1	ETS2	198.276	0.904774	0.262331	3.44898	0.000562699	0.00890377		ARC2	GAL	223.636	1.23589	0.402687	3.06911	0.00214695	0.0201714		ARC3	TEX41	3.4093	2.07165	0.657124	3.15261	0.00161819	0.0206744		ARC4	SUSD2	36.6009	1.88738	0.507526	3.71878	0.000200187	0.00244907
ARC1	BAZ2B	325.218	0.904342	0.186803	4.84116	1.29081e-06	0.000162845		ARC2	B4GALNT1	11.9634	1.22218	0.390528	3.12956	0.00175067	0.0176738		ARC3	RAMP1	83.8637	2.01165	0.627973	3.20341	0.00135812	0.0181571		ARC4	ELOVL5	216.241	1.88161	0.299768	6.27691	3.45374e-10	3.57524e-08
ARC1	BTBD9	32.4503	0.901449	0.198656	4.53773	5.68631e-06	0.000448015		ARC2	FXYD1	40.0066	1.22152	0.425352	2.87178	0.00408167	0.0311695		ARC3	SNCG	336.73	1.98786	0.59893	3.31902	0.000903351	0.0136067		ARC4	ID3	436.561	1.87963	0.529379	3.55063	0.000384311	0.00407657
ARC1	JUND	5424.06	0.898266	0.256093	3.50758	0.000452201	0.00764021		ARC2	RGS2	346.689	1.20605	0.430187	2.80355	0.0050543	0.0359764		ARC3	ADTRP	9.07646	1.97411	0.610434	3.23395	0.00122092	0.0168519		ARC4	ARFGEF3	212.524	1.87887	0.329848	5.69618	1.22518e-08	8.16222e-07
ARC1	POM121C	178.226	0.897386	0.147439	6.08647	1.15425e-09	9.02591e-07		ARC2	AC016866.1	5.0318	1.20168	0.44765	2.68443	0.00726543	0.046068		ARC3	CD70	10.9465	1.97408	0.685045	2.88168	0.00395556	0.0380145		ARC4	GATA3	508.798	1.87316	0.440617	4.25122	2.12608e-05	0.000407957
ARC1	CASTOR3	29.5985	0.895315	0.24085	3.71731	0.000201357	0.00458438		ARC2	UMODL1	12.5745	1.19654	0.383339	3.12136	0.00180018	0.0179933		ARC3	HLA-DQB2	4.21196	1.95476	0.574626	3.4018	0.000669432	0.010827		ARC4	ANKRD37	300.48	1.86647	0.353384	5.28171	1.27982e-07	6.15106e-06
ARC1	AC132192.2	27.5006	0.895174	0.249621	3.58613	0.000335624	0.00628273		ARC2	AC007611.1	4.53888	1.1909	0.373334	3.18991	0.00142319	0.0151883		ARC3	GHRHR	1.13392	1.95383	0.652225	2.99564	0.00273873	0.0295994		ARC4	MKRN2OS	9.46998	1.85974	0.502029	3.70444	0.000211855	0.00256539
ARC1	SNHG12	383.447	0.89312	0.24962	3.57792	0.00034634	0.00640677		ARC2	AC004233.3	38.2506	1.18953	0.359936	3.30485	0.00095027	0.011401		ARC3	LRMP	1.33415	1.92217	0.564864	3.40288	0.000666786	0.0107931		ARC4	CPA4	83.972	1.85797	0.520086	3.57242	0.000353698	0.00382418
ARC1	GOLGA8B	82.2519	0.890096	0.249445	3.56831	0.000359295	0.00656621		ARC2	CPQ	252.252	1.18801	0.387252	3.06778	0.00215655	0.0202288		ARC3	VNN1	25.6248	1.92123	0.637543	3.0135	0.00258256	0.0285384		ARC4	PRKACB	82.867	1.84002	0.329296	5.58772	2.30066e-08	1.42896e-06
ARC1	FBXO34	136.805	0.888335	0.173734	5.11318	3.16774e-07	5.46809e-05		ARC2	SYNE1	34.6216	1.18058	0.392685	3.00644	0.00264326	0.0231604		ARC3	NALCN-AS1	1.18003	1.91457	0.673036	2.84468	0.00444562	0.0411882		ARC4	HERC3	41.1609	1.83729	0.345476	5.31814	1.04836e-07	5.21234e-06
ARC1	SPDYA	9.89186	0.888296	0.2543	3.4931	0.000477453	0.0079386		ARC2	CFD	67.0999	1.18	0.404569	2.91668	0.00353775	0.028313		ARC3	GRM4	7.55479	1.89592	0.651786	2.90881	0.00362811	0.0360163		ARC4	MFSD2A	61.34	1.83716	0.435078	4.22261	2.41494e-05	0.000446818
ARC1	HSP90AA1	16835.8	0.888182	0.17841	4.97833	6.41341e-07	9.51389e-05		ARC2	AC064807.4	8.4286	1.17931	0.358697	3.28775	0.00100991	0.0118835		ARC3	C1QL2	34.2924	1.88356	0.621033	3.03294	0.00242184	0.027279		ARC4	KIAA1324	337.375	1.83165	0.50544	3.62388	0.000290219	0.0032641
ARC1	HIST1H4E	45.3202	0.882705	0.245708	3.59249	0.000327529	0.00618819		ARC2	HPN-AS1	2.27401	1.1699	0.390688	2.99445	0.00274937	0.0237598		ARC3	AC025569.1	3.1579	1.88168	0.644247	2.92074	0.00349205	0.0350206		ARC4	CYP2J2	39.2672	1.82659	0.409194	4.46386	8.04955e-06	0.000183188
ARC1	PTOV1-AS1	25.0983	0.882459	0.223061	3.95613	7.61722e-05	0.00243905		ARC2	TMEM249	9.26747	1.16836	0.376712	3.10146	0.0019257	0.0188414		ARC3	GJA4	1.7895	1.87647	0.649461	2.88927	0.00386136	0.0375142		ARC4	HPX	3.08186	1.82599	0.412045	4.43152	9.35696e-06	0.000207788
ARC1	AC017083.1	19.4319	0.881248	0.242568	3.63299	0.00028016	0.00561739		ARC2	TMEM158	377.656	1.16811	0.391331	2.98497	0.00283609	0.0242404		ARC3	SLC5A5	1.96975	1.82113	0.626316	2.90768	0.00364119	0.036073		ARC4	ARHGAP15	3.15343	1.82393	0.485446	3.75723	0.000171806	0.00218118
ARC1	ZNF410	14.4578	0.878471	0.223011	3.93914	8.17738e-05	0.00255382		ARC2	RAB7B	27.8753	1.15298	0.429945	2.68169	0.00732518	0.0462823		ARC3	IGHG2	11.8029	1.8206	0.542298	3.3572	0.000787366	0.0121694		ARC4	TMEM91	27.1611	1.82119	0.408319	4.46022	8.18769e-06	0.000185496
ARC1	CCSAP	153.585	0.877082	0.205521	4.2676	1.97584e-05	0.00100277		ARC2	WDR66	40.852	1.14772	0.349373	3.28508	0.00101952	0.0119662		ARC3	PAPPA-AS1	1.32663	1.8151	0.598984	3.0303	0.00244314	0.0274025		ARC4	AC005523.1	1.84564	1.82111	0.40502	4.49634	6.91335e-06	0.000162271
ARC1	CDKN1B	319.603	0.876469	0.204825	4.27911	1.8764e-05	0.000960354		ARC2	ITPKB-AS1	1.62854	1.14307	0.383377	2.98158	0.00286762	0.0244175		ARC3	SYNPO2	67.7199	1.81437	0.628057	2.88885	0.00386649	0.0375178		ARC4	MAPT	36.5255	1.82	0.428515	4.24723	2.1643e-05	0.000413326
ARC1	VTA1	227.664	0.875508	0.194851	4.49322	7.01533e-06	0.000508424		ARC2	AL355385.1	2.69197	1.12986	0.381189	2.96404	0.00303633	0.0254702		ARC3	LY6D	480.819	1.80007	0.650324	2.76797	0.00564073	0.0483826		ARC4	DNAH7	7.90774	1.81847	0.437943	4.1523	3.29148e-05	0.000575254
ARC1	BRD2	1146.92	0.874472	0.200682	4.35749	1.31563e-05	0.000732585		ARC2	ENHO	64.4376	1.12978	0.343171	3.29218	0.000994133	0.0117576		ARC3	HSD11B1	1.21545	1.79305	0.586578	3.05679	0.00223719	0.0258359		ARC4	CIRBP-AS1	1.96656	1.81486	0.446764	4.06223	4.86054e-05	0.000793167
ARC1	REV3L	248.695	0.873781	0.201538	4.33557	1.45381e-05	0.000795534		ARC2	SLC16A11	12.786	1.12204	0.386748	2.90122	0.00371718	0.0292963		ARC3	AFAP1-AS1	42.2464	1.7899	0.581206	3.07963	0.00207258	0.0244393		ARC4	KLF2	401.948	1.80835	0.446322	4.05168	5.08506e-05	0.000824474
ARC1	ZFAND2A	270.388	0.870642	0.247493	3.51785	0.000435065	0.00746253		ARC2	KIF25	6.91535	1.12178	0.398771	2.81308	0.00490689	0.0353067		ARC3	CCDC68	13.8145	1.76318	0.558151	3.15897	0.00158327	0.0203611		ARC4	HMGCR	138.62	1.80672	0.268166	6.73731	1.61344e-11	2.54444e-09
ARC1	GAREM1	65.9705	0.867329	0.254257	3.41123	0.000646694	0.00968409		ARC2	PRR26	6.21042	1.11955	0.411495	2.7207	0.00651442	0.0427023		ARC3	TMEM176A	321.851	1.75689	0.610496	2.87781	0.00400442	0.0382215		ARC4	TRIM3	28.3989	1.80506	0.247852	7.28282	3.2691e-13	8.24877e-11
ARC1	CDK3	21.2656	0.866585	0.234692	3.69243	0.000222123	0.00487593		ARC2	MYLK3	3.23652	1.10796	0.338852	3.26974	0.00107647	0.0124642		ARC3	TRIM31	2.16971	1.7537	0.619723	2.82982	0.00465748	0.042468		ARC4	AKAP5	10.558	1.8026	0.402536	4.47812	7.53034e-06	0.000173921
ARC1	PLEKHA7	68.93	0.864983	0.233795	3.69976	0.000215807	0.00478367		ARC2	SRPX	15.4556	1.10202	0.413496	2.66513	0.0076959	0.0478753		ARC3	FCGR2B	4.90387	1.75242	0.537042	3.26309	0.00110205	0.0157438		ARC4	SPEF1	5.93445	1.79954	0.362744	4.96091	7.01624e-07	2.46313e-05
ARC1	ZNF490	12.7474	0.864809	0.233205	3.70836	0.000208607	0.00469873		ARC2	SDC2	329.828	1.10054	0.376718	2.92139	0.00348473	0.027966		ARC3	OCA2	12.3097	1.74708	0.576747	3.02919	0.0024521	0.0274753		ARC4	CEP128	32.3274	1.79204	0.328762	5.45088	5.01207e-08	2.83034e-06
ARC1	AK9	64.8449	0.86451	0.217287	3.97865	6.93068e-05	0.00227681		ARC2	CAVIN3	255.341	1.09802	0.357708	3.06959	0.00214355	0.020164		ARC3	SEMA5B	9.88004	1.74256	0.580871	2.99991	0.00270057	0.0293363		ARC4	EGLN3	239.93	1.78988	0.510459	3.50642	0.000454173	0.00464905
ARC1	NSUN7	36.2915	0.863883	0.210453	4.10487	4.04546e-05	0.00159699		ARC2	IL12RB2	19.7073	1.09542	0.347876	3.14888	0.00163896	0.0168096		ARC3	ARSI	3.74742	1.68957	0.530893	3.1825	0.0014601	0.0192187		ARC4	FA2H	16.1654	1.78864	0.531057	3.36808	0.000756929	0.00691062
ARC1	ZNF808	37.3752	0.863364	0.241557	3.57416	0.000351354	0.00648168		ARC2	GRB14	57.7769	1.09335	0.346124	3.15883	0.00158401	0.0163693		ARC3	STRA6	16.6628	1.67132	0.537492	3.10948	0.00187415	0.0228136		ARC4	GPD1L	35.1415	1.78495	0.280206	6.37013	1.88867e-10	2.11804e-08
ARC1	ZNF407	54.2744	0.862437	0.200914	4.29256	1.76623e-05	0.000927678		ARC2	ARHGAP44	21.1636	1.09234	0.326784	3.34271	0.000829653	0.0103245		ARC3	RAMP3	2.59377	1.66754	0.583533	2.85766	0.00426771	0.0400515		ARC4	KIAA0825	10.6364	1.78384	0.327272	5.45061	5.01963e-08	2.83034e-06
ARC1	NPHP1	47.4516	0.862129	0.237241	3.63398	0.000279082	0.00560763		ARC2	PAQR8	21.4431	1.08496	0.390453	2.77872	0.00545733	0.0378651		ARC3	AC007639.1	1.79052	1.66396	0.592491	2.80841	0.00497871	0.0443362		ARC4	ACSL3	863.481	1.77853	0.279865	6.35494	2.08504e-10	2.29992e-08
ARC1	SH3RF1	159.393	0.85965	0.225118	3.81867	0.000134173	0.00354337		ARC2	TUBAL3	3.0075	1.0754	0.385738	2.7879	0.00530504	0.0371335		ARC3	SLC22A31	11.9815	1.6551	0.59771	2.76907	0.00562167	0.0482922		ARC4	DUSP1	1555.64	1.7752	0.386282	4.5956	4.31505e-06	0.000112537
ARC1	LINC01004	13.4732	0.85744	0.248601	3.44906	0.000562532	0.00890377		ARC2	LY6E-DT	67.677	1.0739	0.356398	3.01321	0.00258499	0.0228072		ARC3	IGHG3	133.046	1.6373	0.530554	3.08602	0.00202854	0.0240647		ARC4	EFCAB12	3.1639	1.77099	0.463146	3.82382	0.000131398	0.00175328
ARC1	ZNF615	23.622	0.85586	0.239215	3.57778	0.000346522	0.00640677		ARC2	AL022341.1	3.08226	1.06987	0.319907	3.3443	0.000824893	0.0102918		ARC3	CARD11	1.71299	1.63112	0.547153	2.98111	0.00287207	0.0306052		ARC4	OLMALINC	73.6519	1.76971	0.305906	5.78515	7.24477e-09	5.24168e-07
ARC1	SLC5A3	274.874	0.85563	0.233051	3.67143	0.000241201	0.00510014		ARC2	PRR34	5.34786	1.0584	0.370888	2.85369	0.00432142	0.032435		ARC3	FAM20A	52.0145	1.61659	0.557826	2.89802	0.00375522	0.0368486		ARC4	LIMA1	255.84	1.76739	0.338786	5.21684	1.82001e-07	8.283e-06
ARC1	FGD4	88.1115	0.855549	0.234973	3.64105	0.00027153	0.00549875		ARC2	AP000229.1	6.51814	1.05245	0.346712	3.0355	0.00240134	0.0217586		ARC3	LINC02159	2.43056	1.61647	0.475662	3.39835	0.000677929	0.0109373		ARC4	ALPK3	9.75796	1.76124	0.453904	3.88021	0.000104365	0.00146708
ARC1	GALNT1	543.676	0.851414	0.1999	4.25919	2.05166e-05	0.00102356		ARC2	FBXL16	40.4084	1.04035	0.348225	2.98759	0.00281187	0.0241379		ARC3	IFI27	4604.14	1.61224	0.506904	3.18055	0.00146995	0.0192965		ARC4	RIPOR3	5.3516	1.75795	0.504809	3.4824	0.000496938	0.00500444
ARC1	DOCK1	103.429	0.851369	0.191115	4.45474	8.39941e-06	0.000552976		ARC2	AL450992.2	2.25995	1.03513	0.320484	3.22989	0.00123838	0.0136824		ARC3	BHMT2	17.3427	1.60848	0.512652	3.13757	0.00170352	0.0213879		ARC4	SHROOM1	41.4327	1.75623	0.299281	5.86815	4.40677e-09	3.3568e-07
ARC1	SLC38A2	806.127	0.851043	0.215517	3.94885	7.85263e-05	0.00248096		ARC2	PART1	147.784	1.03372	0.326121	3.16974	0.00152576	0.0159884		ARC3	LILRB1	1.06617	1.6076	0.500052	3.21487	0.00130502	0.0176642		ARC4	EPB41L4A-DT	4.84307	1.75471	0.504814	3.47595	0.000509046	0.00509198
ARC1	PPP1R13B	101.933	0.850803	0.227786	3.7351	0.000187641	0.00442599		ARC2	LINC01118	3.7872	1.02379	0.372618	2.74755	0.00600418	0.0404627		ARC3	APOBEC3H	1.21699	1.60317	0.556922	2.87863	0.0039941	0.0381633		ARC4	CREB3L4	254.825	1.74562	0.260011	6.71365	1.89816e-11	2.90275e-09
ARC1	FBXO33	82.7752	0.850496	0.155207	5.47976	4.25901e-08	1.30436e-05		ARC2	ITM2C	212.598	1.0218	0.313458	3.25975	0.00111509	0.0127868		ARC3	AC013470.2	6.13693	1.57015	0.512452	3.06399	0.00218405	0.0253487		ARC4	REEP5	1165.57	1.74525	0.214939	8.11975	4.67143e-16	2.54858e-13
ARC1	CRY1	72.7095	0.848311	0.187675	4.5201	6.18105e-06	0.000471681		ARC2	SOX6	119.586	1.01802	0.330753	3.07789	0.00208473	0.0198355		ARC3	EQTN	1.31104	1.56807	0.524268	2.99097	0.00278095	0.0298453		ARC4	IGSF5	7.72822	1.74306	0.536984	3.24601	0.00117035	0.00977847
ARC1	SPATA7	40.9687	0.847601	0.19177	4.41988	9.87537e-06	0.000612789		ARC2	CRYGS	3.31183	1.01779	0.326829	3.11413	0.00184486	0.0182821		ARC3	PDCD1	1.01631	1.56729	0.561618	2.79068	0.00525982	0.0461858		ARC4	ATP8A1	21.1708	1.73345	0.391955	4.42258	9.75287e-06	0.000213991
ARC1	KIAA1958	53.1141	0.847175	0.198943	4.25837	2.0592e-05	0.00102356		ARC2	LRRN2	39.077	1.01694	0.368462	2.75995	0.00578105	0.0393135		ARC3	AL592183.1	18.358	1.56306	0.491732	3.17869	0.00147943	0.0193561		ARC4	MTA1	353.106	1.7264	0.261865	6.5927	4.31896e-11	5.93078e-09
ARC1	ERC1	242.034	0.846071	0.208014	4.06738	4.7544e-05	0.00174302		ARC2	GNAZ	18.2204	1.00817	0.325925	3.09327	0.00197962	0.0191715		ARC3	AC073283.1	1.99817	1.55651	0.489583	3.17926	0.00147653	0.0193505		ARC4	GSR	95.0008	1.72629	0.276489	6.2436	4.27622e-10	4.25835e-08
ARC1	SEMA6B	7.93622	0.846027	0.227119	3.72504	0.000195281	0.00451057		ARC2	ELF5	742.31	0.99521	0.369056	2.69664	0.00700438	0.0448672		ARC3	DNAH17	12.8855	1.55645	0.509814	3.05298	0.00226579	0.0260892		ARC4	SLC1A4	43.5554	1.72615	0.359904	4.79612	1.61767e-06	5.01602e-05
ARC1	AC087190.1	44.0547	0.844937	0.237352	3.55985	0.000371068	0.0066722		ARC2	FXYD5	839.667	0.990809	0.340473	2.91009	0.00361319	0.028748		ARC3	LINC00536	10.3538	1.55469	0.510634	3.04462	0.00232972	0.0265912		ARC4	LINC00243	2.11881	1.72483	0.509259	3.38695	0.000706751	0.00658959
ARC1	ZSCAN26	39.2575	0.844239	0.176518	4.78272	1.72936e-06	0.000201455		ARC2	AC005696.4	3.80171	0.98734	0.317921	3.10561	0.00189885	0.0186622		ARC3	TLR10	2.77583	1.55373	0.459886	3.37852	0.000728767	0.0114648		ARC4	DBI	6744.27	1.72201	0.289395	5.95039	2.67509e-09	2.16865e-07
ARC1	RAB3IP	178.416	0.843824	0.223378	3.77756	0.000158372	0.00392581		ARC2	CLCN4	37.601	0.977408	0.348477	2.8048	0.00503473	0.0359032		ARC3	RNF212B	1.45103	1.54666	0.560101	2.7614	0.00575537	0.0490534		ARC4	VIPR1	23.2569	1.72169	0.414816	4.15048	3.31775e-05	0.000577843
ARC1	IER5L	810.767	0.843758	0.245631	3.43506	0.000592421	0.00914501		ARC2	TMOD2	57.9048	0.976782	0.357458	2.73258	0.00628406	0.0417409		ARC3	AC011511.5	3.28524	1.54526	0.482597	3.20197	0.00136493	0.0182357		ARC4	RAPGEF3	5.14034	1.71472	0.466215	3.67796	0.000235102	0.00276883
ARC1	CNNM2	21.1378	0.843212	0.213566	3.94825	7.87235e-05	0.00248306		ARC2	PIFO	32.5024	0.971095	0.292069	3.32488	0.000884553	0.0108263		ARC3	ENPP6	6.7703	1.53965	0.464789	3.31257	0.000924417	0.013772		ARC4	LINC01977	5.94674	1.71405	0.480621	3.56631	0.000362036	0.00389763
ARC1	GABARAPL1	188.281	0.842256	0.228893	3.67969	0.00023352	0.00501546		ARC2	AC015712.1	55.9014	0.970144	0.321411	3.0184	0.00254117	0.0225407		ARC3	CHST2	51.9127	1.53683	0.466119	3.29708	0.000976955	0.0143761		ARC4	CNTD1	6.79007	1.70897	0.348629	4.90197	9.48792e-07	3.20809e-05
ARC1	SAV1	331.671	0.840943	0.226019	3.72067	0.000198695	0.00454558		ARC2	FBXO32	1072.76	0.968325	0.328119	2.95114	0.00316607	0.0262262		ARC3	HMCN2	3.58991	1.5333	0.480715	3.18962	0.0014246	0.0188529		ARC4	PBLD	27.0554	1.70363	0.312077	5.45902	4.78772e-08	2.71475e-06
ARC1	CREBL2	70.7647	0.840638	0.187894	4.474	7.67706e-06	0.000533963		ARC2	NRTN	54.3757	0.965601	0.300718	3.21098	0.00132282	0.0143936		ARC3	CFB	132.974	1.5239	0.446108	3.41599	0.000635505	0.0104861		ARC4	FAM234B	29.1529	1.70239	0.351083	4.84896	1.24111e-06	4.01492e-05
ARC1	KCTD11	25.3272	0.840252	0.223601	3.75782	0.000171401	0.00418864		ARC2	NR2F2-AS1	20.615	0.953123	0.359772	2.64924	0.00806723	0.0494582		ARC3	IGLC2	267.882	1.52003	0.497059	3.05804	0.00222787	0.0257586		ARC4	ADCY10	1.63833	1.70095	0.460694	3.69213	0.00022238	0.00266558
ARC1	SPTAN1	397.636	0.839745	0.144648	5.80545	6.4193e-09	3.58499e-06		ARC2	ENKUR	6.94708	0.951737	0.357996	2.65851	0.00784863	0.0485697		ARC3	HLA-G	16.1382	1.51825	0.44592	3.40476	0.000662214	0.0107582		ARC4	RNASE4	9.32712	1.69928	0.438614	3.87421	0.00010697	0.00149616
ARC1	KIAA0895	49.6251	0.839545	0.225343	3.72563	0.00019483	0.00450762		ARC2	RAB3IL1	20.2117	0.944611	0.29898	3.15944	0.00158073	0.016357		ARC3	SMCO2	1.85658	1.51086	0.44007	3.43323	0.000596435	0.0100187		ARC4	AL080317.1	6.28578	1.69887	0.37597	4.51862	6.22454e-06	0.000149404
ARC1	SYNE2	857.322	0.833432	0.222835	3.74014	0.000183921	0.00436273		ARC2	GSN-AS1	2.67461	0.937373	0.32384	2.89456	0.00379695	0.02967		ARC3	LINC02323	3.33505	1.49423	0.458441	3.25938	0.00111656	0.0158821		ARC4	HNMT	152.338	1.69792	0.394835	4.30032	1.70555e-05	0.000340201
ARC1	ZKSCAN2	13.5887	0.833291	0.216573	3.84762	0.000119273	0.00326333		ARC2	MRC2	47.0493	0.933387	0.341482	2.73334	0.0062695	0.0416809		ARC3	PKDCC	28.2908	1.47057	0.436557	3.36857	0.000755597	0.0117827		ARC4	TRIL	50.7038	1.69783	0.427481	3.97171	7.13575e-05	0.00109288
ARC1	KIDINS220	313.955	0.832914	0.176137	4.7288	2.25856e-06	0.000233967		ARC2	COTL1	643.71	0.932105	0.290894	3.20428	0.00135401	0.0146457		ARC3	IL21R	1.59716	1.46792	0.474289	3.095	0.00196815	0.0235976		ARC4	ITGB5	90.2945	1.68825	0.306752	5.50362	3.72066e-08	2.13975e-06
ARC1	PM20D2	154.578	0.832602	0.239073	3.48263	0.000496518	0.00815342		ARC2	KIAA1257	19.4287	0.929077	0.341393	2.72143	0.00650005	0.0426821		ARC3	PARP15	1.2582	1.46117	0.456475	3.20098	0.00136962	0.0182734		ARC4	RALGPS2	119.496	1.68809	0.496414	3.40057	0.000672463	0.00634908
ARC1	AJUBA	26.01	0.832265	0.231802	3.59042	0.000330152	0.00621917		ARC2	FO393418.1	4.86002	0.928387	0.345176	2.68961	0.00715362	0.0455263		ARC3	CD28	1.16449	1.44433	0.462034	3.12603	0.00177183	0.0220197		ARC4	AL441992.1	41.8269	1.68611	0.329794	5.11261	3.17743e-07	1.31704e-05
ARC1	PI4K2A	42.1965	0.832159	0.187196	4.4454	8.77297e-06	0.000566602		ARC2	LINC01143	6.59065	0.926077	0.315999	2.93063	0.00338273	0.0274455		ARC3	CXCR6	1.09856	1.43878	0.462399	3.11155	0.00186108	0.0226968		ARC4	SLC9A3R2	359.226	1.68568	0.279486	6.03135	1.62598e-09	1.42704e-07
ARC1	NXF1	149.577	0.831595	0.186338	4.46284	8.08805e-06	0.000551476		ARC2	MTRNR2L3	2.85352	0.922938	0.321042	2.87482	0.00404255	0.0309319		ARC3	PLCL2	12.8869	1.43806	0.521927	2.75529	0.00586398	0.0496724		ARC4	ITPR1	39.4813	1.68429	0.388543	4.3349	1.45829e-05	0.000300071
ARC1	LGALSL	150.667	0.830577	0.198626	4.18161	2.89452e-05	0.00128715		ARC2	SYNM	356.635	0.918636	0.334681	2.74481	0.00605454	0.0406837		ARC3	DCHS2	17.0079	1.43626	0.507707	2.82892	0.00467058	0.0425479		ARC4	SPTLC2	198.976	1.67416	0.229872	7.28299	3.26508e-13	8.24877e-11
ARC1	FMNL2	134.196	0.829873	0.228856	3.62617	0.000287651	0.00567767		ARC2	PPP1R32	8.93536	0.915285	0.292657	3.1275	0.001763	0.0177364		ARC3	PRF1	1.42335	1.42171	0.477728	2.97598	0.00292057	0.0309536		ARC4	AC105285.1	3.16087	1.67049	0.372518	4.48432	7.31457e-06	0.00016991
ARC1	NEU1	564.558	0.829565	0.202357	4.0995	4.14036e-05	0.00161101		ARC2	PHACTR1	46.9014	0.904318	0.327643	2.76007	0.00577886	0.0393135		ARC3	AJ011932.1	3.43632	1.41977	0.51528	2.75533	0.00586328	0.0496724		ARC4	CBR3	403.863	1.6652	0.317352	5.24717	1.54455e-07	7.2172e-06
ARC1	ZNF254	111.946	0.828772	0.214161	3.86986	0.000108898	0.00308621		ARC2	CCR10	4.73014	0.899811	0.281093	3.20112	0.00136896	0.0147397		ARC3	ZNF295-AS1	3.59349	1.41412	0.446127	3.16978	0.00152556	0.0197668		ARC4	IQCN	32.6287	1.66357	0.424739	3.91669	8.97722e-05	0.0013103
ARC1	ZNF714	98.0261	0.828718	0.226433	3.65989	0.000252325	0.00523624		ARC2	FES	34.4866	0.899048	0.275288	3.26585	0.00109137	0.0125926		ARC3	LILRB4	1.54348	1.41011	0.493159	2.85933	0.00424534	0.0399157		ARC4	AGFG2	18.8977	1.66258	0.327627	5.07461	3.88283e-07	1.52785e-05
ARC1	SP4	36.9443	0.827234	0.214022	3.86518	0.000111008	0.00311348		ARC2	SORBS2	568.124	0.892766	0.335079	2.66434	0.00771389	0.0479279		ARC3	SLFN12L	2.55783	1.4068	0.444466	3.16515	0.00155003	0.0199729		ARC4	CFAP45	13.8697	1.65995	0.379462	4.3745	1.21713e-05	0.000257266
ARC1	LONRF1	85.6911	0.826438	0.23422	3.52847	0.000417971	0.00729451		ARC2	GTSE1-DT	2.13699	0.888542	0.330987	2.68452	0.00726334	0.0460674		ARC3	IL2RB	3.11099	1.39477	0.419591	3.32412	0.000886969	0.0134668		ARC4	KLHL2	38.5636	1.65905	0.308544	5.37703	7.57248e-08	4.02258e-06
ARC1	AL135925.1	103.781	0.825072	0.238374	3.46126	0.000537658	0.00861524		ARC2	MCMDC2	19.3638	0.886294	0.280341	3.16148	0.00156968	0.0162988		ARC3	AC100803.3	5.82125	1.39274	0.4511	3.08743	0.00201897	0.0239803		ARC4	PMEL	6.29226	1.65864	0.475084	3.49126	0.000480745	0.00487899
ARC1	AUTS2	340.738	0.824998	0.192319	4.28974	1.78881e-05	0.0009303		ARC2	AC006946.2	16.2285	0.884436	0.272454	3.24618	0.00116964	0.0131743		ARC3	CSTA	203.137	1.39022	0.487729	2.8504	0.00436639	0.0407044		ARC4	ARL4D	67.8545	1.65673	0.382389	4.33258	1.47371e-05	0.000302013
ARC1	KMT2A	469.875	0.824833	0.166028	4.96805	6.76302e-07	9.95475e-05		ARC2	MYZAP	9.04445	0.880448	0.306011	2.87718	0.00401248	0.0308137		ARC3	TMEM171	9.91616	1.38829	0.492273	2.82016	0.00479992	0.0432634		ARC4	CCDC153	12.3021	1.65303	0.330808	4.99694	5.82471e-07	2.13777e-05
ARC1	CDC42EP2	40.1203	0.823724	0.227056	3.62785	0.000285796	0.00566484		ARC2	AC006946.3	3.39059	0.878457	0.321054	2.73617	0.00621591	0.0414555		ARC3	LILRB2	1.1074	1.37611	0.496785	2.77002	0.00560523	0.048203		ARC4	VAV3	147.64	1.65293	0.421373	3.92273	8.7552e-05	0.00128434
ARC1	EIF3J-DT	86.8107	0.823454	0.171056	4.81394	1.47984e-06	0.000177843		ARC2	ARHGDIB	376.789	0.874721	0.317075	2.75872	0.00580286	0.0394053		ARC3	AC113414.1	0.959772	1.36751	0.442897	3.08764	0.00201752	0.0239803		ARC4	HIF1A	367.221	1.64816	0.274208	6.01061	1.84823e-09	1.58087e-07
ARC1	BAIAP2-DT	40.5325	0.818215	0.225504	3.62838	0.000285206	0.00566484		ARC2	KALRN	65.9757	0.873564	0.283332	3.08318	0.00204799	0.0196223		ARC3	KCNIP3	19.3023	1.36236	0.40635	3.35268	0.000800333	0.012304		ARC4	DUSP5	88.9771	1.64644	0.44912	3.66592	0.000246452	0.00287898
ARC1	PLEKHO2	13.2783	0.817863	0.235757	3.4691	0.000522208	0.00844083		ARC2	MTMR11	34.5483	0.871695	0.299404	2.91143	0.00359776	0.0286843		ARC3	CTLA4	1.90074	1.35583	0.483452	2.80447	0.00503992	0.0447064		ARC4	IGSF22	6.35214	1.64436	0.50117	3.28105	0.00103421	0.0088761
ARC1	NOP53	911.24	0.812889	0.197174	4.12271	3.7444e-05	0.00151596		ARC2	GPRIN2	28.5199	0.870056	0.310351	2.80345	0.00505586	0.0359764		ARC3	CD79B	19.0881	1.34063	0.464156	2.88831	0.00387322	0.0375178		ARC4	SCP2	859.622	1.64154	0.198236	8.28073	1.22425e-16	8.23754e-14
ARC1	CTBP2	542.626	0.810201	0.182508	4.43925	9.02733e-06	0.000579091		ARC2	AC080038.2	3.71044	0.865965	0.272229	3.18102	0.00146758	0.0155546		ARC3	AC108463.3	4.04445	1.3381	0.394685	3.3903	0.000698158	0.0111717		ARC4	PXMP4	116.081	1.63756	0.444522	3.68386	0.000229727	0.00272932
ARC1	CTDSPL2	146.135	0.809809	0.170598	4.74688	2.06575e-06	0.000225176		ARC2	SPEG	85.5698	0.863418	0.278326	3.10218	0.001921	0.0188113		ARC3	KITLG	47.6281	1.33687	0.431395	3.09894	0.00194213	0.0233796		ARC4	SP6	31.1279	1.63359	0.443461	3.68372	0.000229854	0.00272932
ARC1	LRP5	165.924	0.807372	0.187224	4.31234	1.61536e-05	0.000868906		ARC2	CASC11	4.96652	0.860906	0.271751	3.168	0.00153493	0.0160476		ARC3	CFAP221	4.23755	1.33178	0.475083	2.80326	0.00505895	0.0447971		ARC4	TMEM45A	286.649	1.63175	0.453277	3.5999	0.000318346	0.00351563
ARC1	ZNF362	83.9666	0.806467	0.183377	4.39785	1.09327e-05	0.00064872		ARC2	KIFC3	65.2135	0.859165	0.286096	3.00307	0.00267273	0.0233237		ARC3	PLAC8	14.5339	1.32949	0.403947	3.29125	0.000997425	0.014568		ARC4	PCED1B	12.1385	1.63071	0.438468	3.7191	0.000199934	0.00244829
ARC1	ACVR2A	47.4161	0.804443	0.212834	3.77967	0.000157038	0.00391391		ARC2	AC073896.3	11.7986	0.858259	0.272823	3.14585	0.00165604	0.016946		ARC3	STAT4	4.02363	1.32273	0.457765	2.88954	0.00385812	0.0375013		ARC4	STARD10	411.586	1.62931	0.219208	7.43274	1.06371e-13	3.1119e-11
ARC1	ZC3H13	475.969	0.802822	0.175889	4.56437	5.01002e-06	0.000408284		ARC2	AC022007.1	11.6834	0.857648	0.301443	2.84514	0.00443913	0.0330496		ARC3	OR10H1	1.01735	1.32067	0.464337	2.84419	0.00445238	0.0412241		ARC4	FAM174B	66.0155	1.62394	0.389439	4.16995	3.04673e-05	0.000540433
ARC1	RABGEF1	58.673	0.801703	0.178933	4.48047	7.44786e-06	0.000523777		ARC2	FUOM	102.044	0.852609	0.292909	2.91083	0.00360465	0.0287178		ARC3	PAK3	37.7964	1.3199	0.419591	3.14567	0.00165705	0.0209862		ARC4	SLC41A2	32.8467	1.61595	0.336426	4.80329	1.56081e-06	4.87718e-05
ARC1	ARIH2OS	32.0808	0.80149	0.206439	3.88246	0.000103403	0.00297488		ARC2	AC007325.4	51.1205	0.852606	0.291787	2.92201	0.00347778	0.0279392		ARC3	CDRT1	2.03605	1.31622	0.470223	2.79915	0.0051238	0.0452048		ARC4	FHOD1	51.7108	1.61557	0.319368	5.05867	4.22202e-07	1.64528e-05
ARC1	LRP5L	20.8619	0.801484	0.220664	3.63214	0.000281081	0.00562766		ARC2	AC004494.1	8.66437	0.842696	0.29453	2.86116	0.00422097	0.0319594		ARC3	CHST11	29.1118	1.29856	0.429004	3.02693	0.00247051	0.0276184		ARC4	ZNF860	12.7243	1.61304	0.350861	4.59738	4.27838e-06	0.000112015
ARC1	ZDHHC17	72.3817	0.801387	0.187922	4.26447	2.00379e-05	0.00100923		ARC2	FAM50B	95.6009	0.842033	0.299697	2.80962	0.00496005	0.0354974		ARC3	AC004865.2	2.43062	1.29363	0.395533	3.27061	0.00107317	0.01541		ARC4	YPEL2	158.039	1.61303	0.391506	4.12007	3.78755e-05	0.000648449
ARC1	ZFC3H1	170.689	0.800554	0.177345	4.5141	6.35876e-06	0.000479128		ARC2	C11orf45	4.68173	0.834121	0.312887	2.66589	0.00767855	0.0478236		ARC3	STPG2	1.14994	1.28721	0.427867	3.00843	0.00262605	0.0288629		ARC4	SDCBP2	87.4274	1.61061	0.385399	4.17908	2.92685e-05	0.000522642
ARC1	ETV3	198.641	0.800307	0.216337	3.69935	0.00021615	0.00478367		ARC2	CMTM7	204.693	0.83304	0.295911	2.81517	0.00487512	0.0351963		ARC3	SLAMF7	3.30327	1.28587	0.418286	3.07413	0.00211115	0.0247302		ARC4	KIF13B	78.7349	1.60979	0.334675	4.81	1.50934e-06	4.73833e-05
ARC1	NHSL1	83.7858	0.800267	0.204892	3.9058	9.39123e-05	0.00279913		ARC2	FOXP4-AS1	75.6219	0.830024	0.275086	3.01733	0.00255015	0.0225771		ARC3	KEL	2.20598	1.28323	0.42598	3.01243	0.00259169	0.0285494		ARC4	TBC1D2	21.7261	1.60905	0.345311	4.65971	3.16659e-06	8.75626e-05
ARC1	ZNF460	47.5069	0.800219	0.234308	3.41524	0.000637251	0.00958805		ARC2	C16orf86	8.26751	0.829232	0.310866	2.66749	0.00764202	0.0476603		ARC3	LINC02367	6.10645	1.28159	0.38052	3.36799	0.000757176	0.011798		ARC4	ERGIC1	242.886	1.60858	0.19349	8.31353	9.28978e-17	6.69726e-14
ARC1	ARID1B	520.695	0.798874	0.184113	4.33904	1.43108e-05	0.000787632		ARC2	ZMYND12	8.67479	0.827812	0.251679	3.28916	0.00100485	0.0118372		ARC3	EMP3	102	1.28097	0.388349	3.2985	0.000972029	0.0143144		ARC4	AC096536.1	3.81501	1.59834	0.428003	3.73441	0.000188154	0.00234161
ARC1	ATG14	110.467	0.798683	0.171066	4.66885	3.02885e-06	0.000286724		ARC2	AC106897.1	10.4119	0.808821	0.25841	3.12999	0.00174813	0.0176635		ARC3	APOBEC3D	2.203	1.2805	0.459417	2.78723	0.00531605	0.0464201		ARC4	VAMP5	118.555	1.59369	0.444394	3.58621	0.000335525	0.00367095
ARC1	INPP5B	34.4922	0.798534	0.222859	3.58314	0.000339486	0.00632597		ARC2	AC008443.5	19.3294	0.807091	0.291068	2.77286	0.00555662	0.0383163		ARC3	EMILIN1	7.20334	1.27509	0.394275	3.23401	0.00122065	0.0168519		ARC4	PEX11A	78.5641	1.58962	0.248739	6.39071	1.65122e-10	1.90466e-08
ARC1	JADE1	104.935	0.796849	0.205596	3.87581	0.00010627	0.00303438		ARC2	AC010531.6	16.6108	0.806186	0.285938	2.81944	0.00481079	0.034898		ARC3	TNFSF10	1903.25	1.27257	0.379269	3.35534	0.000792684	0.0122036		ARC4	CRADD	37.1455	1.58933	0.258104	6.15769	7.38131e-10	6.99526e-08
ARC1	CCDC121	51.1333	0.795429	0.229462	3.4665	0.000527289	0.00848961		ARC2	ALDH1B1	60.8928	0.804605	0.268442	2.99731	0.0027237	0.0236099		ARC3	FAM71E1	81.3482	1.27202	0.394613	3.22345	0.00126655	0.017299		ARC4	ATP7B	6.43153	1.58663	0.371999	4.26514	1.99776e-05	0.000386643
ARC1	RALGDS	178.366	0.793201	0.182095	4.35598	1.32476e-05	0.000735512		ARC2	AC007663.3	3.64295	0.80051	0.27532	2.90756	0.00364255	0.0289021		ARC3	TNF	158.469	1.26919	0.422889	3.00124	0.00268886	0.0292578		ARC4	SAR1B	370.79	1.58543	0.191723	8.26936	1.34683e-16	8.77004e-14
ARC1	RALGAPA1	184.084	0.792858	0.173797	4.56197	5.0675e-06	0.000411204		ARC2	VPREB3	9.65401	0.799432	0.297927	2.68332	0.00728963	0.0461331		ARC3	ADAMTS4	31.2429	1.26653	0.451833	2.80309	0.00506157	0.0447971		ARC4	ACSL1	176.545	1.58385	0.372708	4.24957	2.14185e-05	0.000410592
ARC1	PNN	969.311	0.792751	0.154869	5.11884	3.07419e-07	5.40488e-05		ARC2	KIAA0513	24.3839	0.79886	0.288093	2.77292	0.00555555	0.0383163		ARC3	SLFN12	36.7997	1.26512	0.391065	3.23506	0.00121617	0.0168219		ARC4	MIR34AHG	10.0824	1.58199	0.438196	3.61022	0.000305933	0.00340627
ARC1	MEX3C	135.056	0.792493	0.20433	3.8785	0.000105103	0.0030101		ARC2	AP002884.1	43.7233	0.797648	0.283079	2.81776	0.00483596	0.0349811		ARC3	AC091053.1	1.07402	1.2611	0.41557	3.03462	0.00240838	0.0271934		ARC4	RAB3D	105.533	1.58061	0.2688	5.88024	4.09668e-09	3.16841e-07
ARC1	REL	547.995	0.791994	0.222221	3.56399	0.000365259	0.00664816		ARC2	OPLAH	55.9235	0.797181	0.262686	3.03473	0.00240751	0.0217804		ARC3	AL512306.3	6.71933	1.2473	0.436708	2.85614	0.0042883	0.0402061		ARC4	AC010329.1	61.0191	1.58059	0.486156	3.25121	0.00114916	0.00965813
ARC1	STK38	219.91	0.790521	0.180989	4.36779	1.25511e-05	0.000713532		ARC2	PPM1J	37.2617	0.794999	0.266826	2.97947	0.00288751	0.024529		ARC3	AC127496.1	2.38122	1.2449	0.375658	3.31392	0.000919974	0.0137562		ARC4	PBX3	62.5019	1.57948	0.418573	3.7735	0.000160976	0.00207236
ARC1	SMG6	113.61	0.789635	0.187864	4.20323	2.63138e-05	0.00121568		ARC2	AC104986.2	58.2059	0.79436	0.252391	3.14734	0.00164765	0.0168913		ARC3	EPHB6	110.426	1.24414	0.401059	3.10213	0.00192131	0.0231859		ARC4	TBXAS1	22.7869	1.57836	0.376365	4.19369	2.74455e-05	0.000496875
ARC1	SKIL	557.855	0.788901	0.213109	3.70186	0.000214024	0.00476422		ARC2	DLGAP3	3.75422	0.790801	0.289176	2.73467	0.00624429	0.0415849		ARC3	ASPHD2	6.86743	1.24356	0.419884	2.96168	0.00305967	0.0318955		ARC4	RIMKLA	11.7153	1.57756	0.479793	3.288	0.00100903	0.00868957
ARC1	SCAF8	102.999	0.788677	0.166124	4.74752	2.05923e-06	0.000225176		ARC2	UBE2E2	136.16	0.789612	0.271059	2.91306	0.00357903	0.0285813		ARC3	GBP1	887.352	1.23505	0.362482	3.40721	0.00065631	0.010721		ARC4	IDI1	943.244	1.57648	0.273145	5.7716	7.85236e-09	5.62084e-07
ARC1	TUFT1	117.079	0.786355	0.216993	3.62386	0.000290234	0.00569903		ARC2	BRWD1-AS2	14.2603	0.783904	0.234613	3.34127	0.000833975	0.0103476		ARC3	SSTR2	55.4156	1.22838	0.410482	2.99254	0.0027667	0.029725		ARC4	SLC46A1	22.564	1.57639	0.345419	4.56369	5.02624e-06	0.000125569
ARC1	SHPRH	225.868	0.785291	0.178646	4.39581	1.10363e-05	0.00065274		ARC2	EFNA3	149.466	0.770381	0.237962	3.23741	0.00120619	0.013441		ARC3	PKN2-AS1	15.3284	1.21457	0.364171	3.33517	0.000852478	0.0129935		ARC4	PTPRS	45.1325	1.57574	0.400845	3.93103	8.45816e-05	0.00125265
ARC1	ZNF280D	143.772	0.785247	0.190252	4.1274	3.66885e-05	0.00149174		ARC2	AC096677.1	11.7992	0.758231	0.265588	2.85492	0.0043048	0.032378		ARC3	PYCARD	742.569	1.20657	0.354285	3.40565	0.000660063	0.0107465		ARC4	TRIM62	12.9503	1.57424	0.279337	5.63564	1.74405e-08	1.11409e-06
ARC1	MAP2K3	217.45	0.785103	0.22634	3.46869	0.000523011	0.00844467		ARC2	JRK	66.5121	0.757329	0.236792	3.19829	0.00138248	0.0148427		ARC3	ALDH2	358.084	1.19906	0.378118	3.17111	0.00151856	0.0197101		ARC4	P2RY2	13.9276	1.57253	0.454531	3.45968	0.000540814	0.00534355
ARC1	NIPBL	463.327	0.783324	0.178852	4.37973	1.18824e-05	0.000687875		ARC2	HIST1H2AE	176.423	0.756808	0.246193	3.07404	0.00211181	0.0199784		ARC3	RTP4	182.131	1.19723	0.36232	3.30434	0.000951996	0.0141149		ARC4	FMO4	25.0677	1.56936	0.353044	4.44523	8.77973e-06	0.000197139
ARC1	PPFIBP1	318.486	0.780903	0.225562	3.46203	0.000536112	0.00860498		ARC2	NAAA	150.329	0.755168	0.272104	2.77529	0.00551521	0.0381707		ARC3	IGHEP2	1.2737	1.19576	0.428483	2.79069	0.0052596	0.0461858		ARC4	ITGA3	56.9649	1.56861	0.46406	3.38019	0.000724356	0.00669192
ARC1	MPP5	125.875	0.777374	0.183982	4.22526	2.38662e-05	0.00113762		ARC2	PLK1	128.411	0.751919	0.27779	2.70679	0.00679379	0.0439803		ARC3	POPDC2	5.35493	1.19086	0.358674	3.32018	0.000899604	0.0135745		ARC4	TIMP1	912.055	1.56667	0.450333	3.47891	0.000503464	0.00505367
ARC1	AKAP9	1667.6	0.77654	0.177165	4.38315	1.16977e-05	0.000685291		ARC2	TMX4	287.047	0.750788	0.248616	3.01987	0.00252885	0.0224745		ARC3	TRBC2	13.8139	1.19077	0.397079	2.99883	0.00271015	0.0293895		ARC4	UBR1	77.8162	1.5643	0.279417	5.59843	2.16306e-08	1.36023e-06
ARC1	NAA16	83.3339	0.775373	0.166794	4.64868	3.34071e-06	0.000302064		ARC2	MTRNR2L10	29.2754	0.749674	0.261961	2.86178	0.00421275	0.0319209		ARC3	TNFSF15	49.5045	1.18484	0.360429	3.28732	0.00101147	0.0147511		ARC4	ABCG1	48.4103	1.56337	0.437224	3.57567	0.000349335	0.00378511
ARC1	ZNF616	25.5271	0.775361	0.18624	4.16324	3.13764e-05	0.00133882		ARC2	LRRC24	24.7459	0.747192	0.242786	3.07758	0.00208691	0.0198355		ARC3	CD3E	4.51127	1.18223	0.390144	3.03023	0.00244368	0.0274025		ARC4	CYP3A5	15.0757	1.56334	0.411296	3.80101	0.000144109	0.00188406
ARC1	PNRC2	457.04	0.775202	0.134629	5.75805	8.50897e-09	4.10513e-06		ARC2	MINCR	128.962	0.74543	0.234787	3.17492	0.00149879	0.0157915		ARC3	CD48	6.00667	1.16666	0.363958	3.20547	0.00134843	0.0180646		ARC4	UBXN8	36.5214	1.56326	0.257673	6.06685	1.30445e-09	1.17552e-07
ARC1	SRF	148.912	0.774344	0.219807	3.52284	0.000426954	0.00738466		ARC2	PODXL2	251.587	0.74293	0.239643	3.10015	0.0019342	0.0188802		ARC3	AL450306.1	11.4375	1.16086	0.381732	3.04103	0.00235767	0.026785		ARC4	G6PD	192.506	1.55888	0.233969	6.66275	2.68749e-11	3.9366e-09
ARC1	SENP3	31.1128	0.773958	0.220093	3.51651	0.000437266	0.00748		ARC2	LINC01006	125.816	0.741976	0.262781	2.82355	0.00474949	0.0346111		ARC3	RGL4	1.14281	1.15989	0.379376	3.05736	0.002233	0.0258026		ARC4	TTC39A	120.581	1.55618	0.372057	4.18265	2.88132e-05	0.000516722
ARC1	ZRANB1	167.266	0.773341	0.150493	5.13871	2.76634e-07	5.02425e-05		ARC2	LINC01311	8.47019	0.739442	0.241419	3.06289	0.00219207	0.0204626		ARC3	PIWIL4	10.2543	1.15769	0.350833	3.29984	0.000967399	0.0143		ARC4	MPP3	28.474	1.55596	0.313319	4.96607	6.83236e-07	2.41116e-05
ARC1	FNBP4	468.589	0.772668	0.161184	4.79369	1.63739e-06	0.00019311		ARC2	LINC01301	23.3123	0.736892	0.256048	2.87794	0.00400278	0.0307801		ARC3	AC068282.1	2.2745	1.15487	0.393107	2.93779	0.00330556	0.0337377		ARC4	MCCC2	144.55	1.5545	0.248984	6.24337	4.2824e-10	4.25835e-08
ARC1	MPRIP	150.8	0.771776	0.190259	4.05645	4.98252e-05	0.00178877		ARC2	MTSS1L	90.146	0.736843	0.229812	3.20629	0.00134459	0.0145574		ARC3	TRANK1	20.5048	1.13734	0.331388	3.43204	0.000599067	0.0100543		ARC4	ZNF467	67.2388	1.55316	0.375207	4.13946	3.48128e-05	0.000604239
ARC1	EXOC6B	62.7108	0.77027	0.208936	3.68663	0.000227242	0.00493127		ARC2	ZNF426-DT	10.8346	0.729828	0.234842	3.10774	0.00188526	0.0185871		ARC3	LINC01460	4.8914	1.13298	0.358895	3.15686	0.00159478	0.0204822		ARC4	SAXO2	10.596	1.54793	0.375415	4.12324	3.73574e-05	0.000641238
ARC1	ANKAR	31.3085	0.768571	0.22091	3.47911	0.000503076	0.00822774		ARC2	PRR7-AS1	12.8968	0.714773	0.240079	2.97724	0.00290858	0.0246574		ARC3	LEFTY1	2.75152	1.13203	0.343702	3.29362	0.000989044	0.0145104		ARC4	CATSPERB	8.76023	1.54767	0.426858	3.62571	0.000288165	0.00325298
ARC1	MADD	52.8948	0.767031	0.185522	4.13445	3.55806e-05	0.00146871		ARC2	YTHDF3-AS1	67.26	0.713793	0.241377	2.95717	0.00310476	0.0258351		ARC3	AC091057.4	1.39869	1.12781	0.385351	2.92672	0.00342554	0.0345304		ARC4	RNF43	84.5064	1.54354	0.364172	4.2385	2.25016e-05	0.00042371
ARC1	TAB2	158.121	0.766975	0.180463	4.25005	2.1372e-05	0.00105858		ARC2	AL022322.2	9.33123	0.704658	0.229495	3.07047	0.0021372	0.0201176		ARC3	AC007326.4	2.68801	1.11127	0.384385	2.89104	0.00383974	0.0373801		ARC4	CSGALNACT1	47.3488	1.53737	0.457555	3.35997	0.000779511	0.00707837
ARC1	FHIT	79.3484	0.766197	0.220836	3.46954	0.000521355	0.00843945		ARC2	IMPA2	514.335	0.700512	0.247163	2.83421	0.00459387	0.0338712		ARC3	LDB3	2.5222	1.11095	0.361922	3.06959	0.00214352	0.0250047		ARC4	CD164	1276.52	1.53694	0.264441	5.81206	6.1709e-09	4.5462e-07
ARC1	ABHD5	363.16	0.766032	0.18724	4.09119	4.29173e-05	0.00163966		ARC2	GPM6B	261.662	0.699577	0.233167	3.00033	0.00269687	0.0234852		ARC3	HMMR	156.077	1.10052	0.324691	3.38944	0.000700357	0.0111977		ARC4	CPD	133.123	1.53593	0.294728	5.21135	1.87474e-07	8.47187e-06
ARC1	ANKRD42	43.2532	0.765029	0.215913	3.54323	0.000395264	0.00700377		ARC2	KDELR3	236.888	0.695396	0.231227	3.00741	0.00263484	0.0231325		ARC3	ISG15	2055.39	1.09951	0.357051	3.07941	0.00207411	0.0244426		ARC4	AC008637.1	6.37723	1.53373	0.41121	3.72979	0.000191642	0.00237622
ARC1	IVNS1ABP	353.993	0.760657	0.158761	4.79122	1.65769e-06	0.000194298		ARC2	PHETA2	43.7689	0.695051	0.240676	2.88792	0.00387801	0.0300668		ARC3	VASH2	83.1779	1.09279	0.333096	3.2807	0.00103551	0.014979		ARC4	NUDT9	182.068	1.5314	0.226337	6.766	1.32387e-11	2.1379e-09
ARC1	NIN	122.603	0.760062	0.18911	4.01915	5.84093e-05	0.00199819		ARC2	JAG2	48.6949	0.68906	0.228746	3.01233	0.00259248	0.0228391		ARC3	RUNX3	57.3116	1.08248	0.393208	2.75294	0.00590619	0.0497971		ARC4	ZBTB42	37.7807	1.53062	0.275395	5.55792	2.73014e-08	1.63049e-06
ARC1	FAM13B	83.2763	0.759795	0.182329	4.16716	3.08416e-05	0.00132616		ARC2	PC	46.2575	0.681881	0.215837	3.15924	0.0015818	0.016357		ARC3	HEG1	26.2887	1.08145	0.360078	3.00337	0.00267008	0.0291344		ARC4	IVD	130.366	1.52971	0.36834	4.15298	3.28175e-05	0.000574548
ARC1	MACF1	681.45	0.759722	0.183023	4.15095	3.31092e-05	0.00139438		ARC2	LDOC1	186.571	0.681375	0.239966	2.83946	0.00451903	0.0334937		ARC3	ITGB2-AS1	10.5477	1.08088	0.381929	2.83006	0.00465396	0.0424558		ARC4	CRIP2	637.97	1.52513	0.354067	4.30746	1.65141e-05	0.00033038
ARC1	BDP1	430.619	0.756788	0.175349	4.31589	1.58959e-05	0.000857478		ARC2	AC008622.2	5.91875	0.678835	0.235996	2.87648	0.00402144	0.0308497		ARC3	PIK3CD	16.4344	1.07548	0.333877	3.22119	0.0012766	0.0174119		ARC4	CERS4	228.229	1.52434	0.354983	4.29412	1.7539e-05	0.000349288
ARC1	BDH2	158.47	0.754086	0.219725	3.43196	0.000599242	0.00917614		ARC2	ZEB1-AS1	21.9983	0.67487	0.23972	2.81525	0.00487399	0.0351963		ARC3	GIMAP1	3.7568	1.0732	0.341036	3.14689	0.00165019	0.020933		ARC4	RETSAT	86.4566	1.52416	0.238831	6.38177	1.7505e-10	1.98514e-08
ARC1	BCL2L11	168.667	0.752936	0.202689	3.71473	0.000203419	0.00462024		ARC2	B3GAT2	22.4859	0.674174	0.218566	3.08454	0.00203869	0.0195588		ARC3	LGALS3BP	804.989	1.06014	0.341459	3.10473	0.00190455	0.0230262		ARC4	ACOT4	20.5621	1.52371	0.394796	3.85948	0.000113628	0.00156566
ARC1	SNX9	204.003	0.752851	0.207306	3.6316	0.000281668	0.00562766		ARC2	PHYH	380.698	0.672119	0.243603	2.75907	0.00579653	0.0393956		ARC3	LST1	11.7581	1.05881	0.349183	3.03226	0.0024273	0.0273225		ARC4	BIK	97.8821	1.51946	0.369676	4.11024	3.95252e-05	0.000669342
ARC1	PCF11	284.997	0.750602	0.166106	4.51881	6.21868e-06	0.000472321		ARC2	AC009501.1	17.3559	0.669122	0.244519	2.73648	0.00621004	0.0414402		ARC3	AL023583.1	3.7428	1.05533	0.318555	3.31287	0.000923452	0.013772		ARC4	RSPH1	29.848	1.51537	0.318756	4.754	1.99433e-06	5.92022e-05
ARC1	CCNG2	264.654	0.750588	0.215069	3.48999	0.000483042	0.00801146		ARC2	ADGRG1	299.462	0.664788	0.205679	3.23217	0.00122855	0.0135997		ARC3	AC027020.2	7.24138	1.04636	0.350926	2.9817	0.00286652	0.0305794		ARC4	NEDD4	33.7385	1.50901	0.399245	3.77966	0.00015704	0.00202816
ARC1	EIF5	1297.54	0.750459	0.14397	5.21261	1.86198e-07	3.82847e-05		ARC2	PLOD3	226.584	0.663024	0.208093	3.18619	0.00144162	0.0153497		ARC3	IL10RA	4.24363	1.0396	0.342557	3.03483	0.00240671	0.0271934		ARC4	RNF103	143.951	1.50871	0.191051	7.8969	2.85922e-15	1.31173e-12
ARC1	AL645728.1	39.5078	0.750119	0.212765	3.52557	0.000422567	0.00734771		ARC2	WIPI1	219.141	0.66279	0.217476	3.04765	0.0023064	0.0211968		ARC3	HACD4	53.927	1.03783	0.349166	2.97232	0.0029556	0.0312097		ARC4	FRMD6	87.6965	1.50403	0.412576	3.64546	0.000266909	0.00306127
ARC1	BRD8	164.428	0.750092	0.159971	4.68892	2.74646e-06	0.000271614		ARC2	BSPRY	283.015	0.657454	0.226616	2.90118	0.00371755	0.0292963		ARC3	CDCA3	170.892	1.03693	0.319121	3.24933	0.00115679	0.0163117		ARC4	SGSM1	9.2933	1.49975	0.442486	3.38938	0.000700508	0.00654953
ARC1	ING3	128.384	0.749026	0.138315	5.41536	6.1165e-08	1.70794e-05		ARC2	MROH1	182.824	0.656228	0.199351	3.29181	0.000995435	0.011767		ARC3	LINC01993	2.58882	1.02996	0.346863	2.96936	0.00298422	0.0314122		ARC4	ZNF613	19.1946	1.49399	0.268188	5.57069	2.53739e-08	1.54743e-06
ARC1	SPATA5	47.0401	0.748902	0.191526	3.91019	9.2223e-05	0.00276821		ARC2	CDC42EP1	378.187	0.651192	0.212064	3.07073	0.00213537	0.0201116		ARC3	JAK2	66.7299	1.02399	0.327028	3.13119	0.00174102	0.0217611		ARC4	ZNF689	36.0754	1.49199	0.275736	5.41092	6.27024e-08	3.43287e-06
ARC1	CHD1	310.251	0.748874	0.186311	4.01948	5.83273e-05	0.00199819		ARC2	SPACA9	80.2209	0.64494	0.209301	3.0814	0.00206027	0.0196761		ARC3	AC010809.3	1.36168	1.02331	0.34051	3.00523	0.00265376	0.0290697		ARC4	RAB27B	113.814	1.49111	0.34485	4.32394	1.53268e-05	0.000311254
ARC1	SERAC1	45.2853	0.748214	0.197436	3.78966	0.000150856	0.00384489		ARC2	PCMTD1	919.664	0.642791	0.218495	2.9419	0.00326205	0.0266819		ARC3	AC026333.4	2.75666	1.02019	0.347916	2.93228	0.00336487	0.0340985		ARC4	ME1	115.673	1.48722	0.350444	4.24383	2.19738e-05	0.000417274
ARC1	ZNF629	50.6396	0.746573	0.185258	4.02992	5.57968e-05	0.00194042		ARC2	RPL7	14614.2	0.640377	0.228388	2.8039	0.00504878	0.0359481		ARC3	RASSF9	33.0801	1.01559	0.364635	2.78524	0.00534886	0.0466234		ARC4	ACP6	69.2636	1.48428	0.296514	5.00577	5.56383e-07	2.06838e-05
ARC1	TPT1	16689.6	0.744975	0.212031	3.51352	0.00044221	0.00752545		ARC2	NMT2	105.619	0.638983	0.198975	3.21137	0.00132103	0.0143897		ARC3	TNFRSF25	44.7463	1.01528	0.297207	3.41609	0.000635281	0.0104861		ARC4	SREBF1	328.546	1.48384	0.273457	5.42622	5.75593e-08	3.20965e-06
ARC1	AC062029.1	20.2363	0.744826	0.202717	3.67421	0.000238586	0.00506742		ARC2	ZNF575	6.48025	0.635857	0.239207	2.65818	0.00785633	0.0485914		ARC3	LINC01271	1.66025	1.01176	0.364195	2.77808	0.00546813	0.047374		ARC4	GSTM3	435.408	1.48053	0.454218	3.25952	0.00111603	0.00942206
ARC1	ZNF92	126.145	0.744762	0.193328	3.85232	0.000117005	0.00322346		ARC2	CSRP1	579.065	0.634617	0.218832	2.90003	0.00373132	0.0293352		ARC3	SHOX2	31.5541	1.00474	0.362577	2.77111	0.00558661	0.0480965		ARC4	CORO2A	99.5007	1.4788	0.273307	5.41077	6.27528e-08	3.43287e-06
ARC1	CHORDC1	521.625	0.744511	0.181299	4.10653	4.01654e-05	0.00159034		ARC2	TMEM231	41.265	0.631158	0.236798	2.66538	0.00769011	0.0478572		ARC3	HERC6	91.3918	0.989174	0.305715	3.23561	0.00121383	0.0168134		ARC4	PTK6	44.1842	1.47684	0.394777	3.74094	0.000183331	0.00229431
ARC1	APPL2	85.7243	0.742083	0.193929	3.82657	0.00012994	0.0034556		ARC2	SH3BP1	49.7266	0.630476	0.22413	2.81299	0.00490825	0.0353067		ARC3	KSR1	21.4203	0.988809	0.331504	2.9828	0.00285626	0.0305032		ARC4	PIK3R1	425.778	1.47514	0.336374	4.3854	1.15771e-05	0.000247322
ARC1	ZNF93	94.0869	0.741384	0.199796	3.7107	0.000206688	0.00467213		ARC2	CD320	343.629	0.628607	0.201467	3.12015	0.00180762	0.0180484		ARC3	C8G	6.33602	0.98232	0.349667	2.8093	0.00496487	0.0442612		ARC4	C3orf52	34.0424	1.47346	0.356649	4.13141	3.60543e-05	0.000624111
ARC1	CCDC84	80.5157	0.741217	0.175154	4.23179	2.31835e-05	0.00111812		ARC2	SSC4D	13.4034	0.628452	0.207779	3.02461	0.0024895	0.0222271		ARC3	APOL6	394.272	0.962227	0.285952	3.36499	0.000765463	0.0118987		ARC4	ATG16L1	62.1151	1.46868	0.193083	7.60648	2.81663e-14	9.97481e-12
ARC1	DEDD2	165.948	0.740618	0.195365	3.79095	0.000150072	0.0038404		ARC2	SGK3	176.928	0.628127	0.201639	3.11511	0.00183877	0.0182374		ARC3	EVA1C	135.528	0.953858	0.281179	3.39235	0.000692963	0.0111249		ARC4	SRRM2-AS1	12.1291	1.46793	0.304228	4.82508	1.39948e-06	4.4418e-05
ARC1	UACA	254.306	0.739528	0.207625	3.56184	0.000368261	0.00665956		ARC2	C8orf44	40.5446	0.62651	0.210302	2.97909	0.00289104	0.0245413		ARC3	ARHGAP26	101.434	0.951671	0.312601	3.04436	0.00233175	0.0265912		ARC4	AL031663.3	8.3396	1.46345	0.415108	3.52546	0.00042275	0.00439425
ARC1	ZNF678	67.3981	0.7394	0.210322	3.51556	0.000438826	0.00748646		ARC2	S100A13	2139.06	0.626205	0.202646	3.09015	0.00200057	0.0193211		ARC3	UBE2C	671.675	0.946223	0.320049	2.95649	0.00311158	0.0322794		ARC4	GALM	60.5081	1.46067	0.345803	4.224	2.40003e-05	0.000444468
ARC1	MDM1	47.9674	0.739381	0.217245	3.40344	0.000665437	0.00984827		ARC2	PYCR1	544.451	0.624084	0.197453	3.16067	0.00157408	0.0163176		ARC3	CDK1	315.934	0.940431	0.326572	2.87971	0.00398046	0.0381291		ARC4	CXXC5	203.207	1.46002	0.400503	3.64547	0.000266904	0.00306127
ARC1	PDZD8	123.095	0.738968	0.209496	3.52736	0.00041973	0.00731178		ARC2	PRNP	352.71	0.623782	0.229995	2.71215	0.00668479	0.043529		ARC3	BIN1	85.1665	0.93242	0.332038	2.80817	0.00498234	0.0443362		ARC4	SMPDL3A	73.639	1.45804	0.424077	3.43814	0.000585715	0.00568425
ARC1	ERF	144.296	0.734239	0.193715	3.7903	0.000150464	0.00384308		ARC2	FAHD2B	106.784	0.622185	0.210594	2.95443	0.00313246	0.0259942		ARC3	DENND3	37.4625	0.931879	0.30718	3.03366	0.00241606	0.0272586		ARC4	SPOPL	133.568	1.4502	0.213216	6.80156	1.0349e-11	1.72649e-09
ARC1	LUZP1	224.662	0.733728	0.171427	4.28011	1.86802e-05	0.000960023		ARC2	AC009118.2	16.0431	0.619056	0.204237	3.03107	0.00243686	0.0219346		ARC3	MSN	469.334	0.927849	0.274232	3.38344	0.000715826	0.011334		ARC4	BNIP3L	416.606	1.44937	0.266187	5.44492	5.18278e-08	2.9061e-06
ARC1	TECPR1	55.8207	0.731647	0.189848	3.85386	0.000116272	0.00321363		ARC2	LMF1	40.6448	0.61673	0.213278	2.89168	0.00383191	0.0298125		ARC3	AC125807.2	5.58231	0.920096	0.291559	3.15578	0.00160071	0.0205449		ARC4	MIR193BHG	33.6248	1.44647	0.384378	3.76316	0.000167781	0.00214628
ARC1	PPIL4	309.333	0.731227	0.140315	5.21131	1.87512e-07	3.82847e-05		ARC2	HENMT1	130.524	0.615318	0.186545	3.29849	0.00097205	0.0115435		ARC3	UBA7	31.6134	0.913221	0.294849	3.09725	0.00195326	0.0234847		ARC4	MARC1	54.5179	1.44536	0.404619	3.57216	0.000354044	0.00382587
ARC1	BRAF	172.561	0.730712	0.157449	4.64095	3.46817e-06	0.000309172		ARC2	CLMN	264.343	0.611646	0.219324	2.78878	0.00529065	0.0370962		ARC3	ACTRT3	12.9101	0.90811	0.29212	3.10869	0.00187919	0.0228466		ARC4	AC008771.1	137.227	1.44301	0.238649	6.04659	1.47939e-09	1.30978e-07
ARC1	ZNF195	111.071	0.729454	0.173851	4.19585	2.71845e-05	0.00124284		ARC2	C6orf226	147.235	0.608025	0.19184	3.16944	0.00152736	0.0159979		ARC3	PODXL	183.619	0.898316	0.31182	2.88088	0.00396567	0.0380875		ARC4	MVK	79.5795	1.44128	0.226734	6.35672	2.0611e-10	2.28601e-08
ARC1	BRD1	176.135	0.729105	0.19533	3.73269	0.000189445	0.00443842		ARC2	TMEM79	164.488	0.603281	0.21306	2.83151	0.00463285	0.0340649		ARC3	AP002807.1	7.7409	0.895359	0.273457	3.27422	0.00105953	0.0152588		ARC4	FAM47E	11.3198	1.43843	0.335243	4.2907	1.78113e-05	0.000352565
ARC1	PAPOLG	71.4413	0.728379	0.141973	5.13042	2.89098e-07	5.17867e-05		ARC2	SLC44A2	388.88	0.600434	0.19169	3.13231	0.00173436	0.017555		ARC3	E2F8	41.8967	0.893553	0.265064	3.37108	0.00074873	0.011697		ARC4	MPC2	1682.97	1.43353	0.220555	6.49964	8.05133e-11	1.01681e-08
ARC1	RSRP1	673.12	0.728053	0.169584	4.29317	1.76144e-05	0.000927678		ARC2	PAPSS1	645.438	0.596684	0.180628	3.30339	0.000955233	0.0114271		ARC3	SLFN5	265.984	0.89211	0.298409	2.98955	0.00279387	0.0299352		ARC4	FBXO36	26.1119	1.43338	0.302707	4.73522	2.18817e-06	6.39225e-05
ARC1	ZNF160	99.2132	0.726674	0.193503	3.75537	0.000173084	0.00421502		ARC2	COQ8A	167.304	0.596514	0.195635	3.04912	0.00229511	0.0211116		ARC3	AC103740.1	14.1524	0.889475	0.306283	2.9041	0.00368313	0.0363597		ARC4	BBOF1	34.0525	1.43045	0.227617	6.28448	3.28948e-10	3.42275e-08
ARC1	WDR47	52.0836	0.726147	0.20092	3.61411	0.000301376	0.005869		ARC2	ZFP41	23.6631	0.596163	0.197553	3.01773	0.00254673	0.0225656		ARC3	RAD54L	21.6001	0.887987	0.262729	3.37986	0.000725228	0.0114183		ARC4	ZNF737	58.1914	1.42804	0.437831	3.26162	0.00110778	0.00937192
ARC1	JMJD6	229.926	0.724161	0.191787	3.77585	0.000159461	0.00394252		ARC2	FLNA	714.619	0.595953	0.204058	2.92051	0.00349458	0.0280343		ARC3	CYP27A1	211.451	0.88327	0.305381	2.89236	0.0038236	0.0373315		ARC4	TMEM135	39.3579	1.42442	0.248961	5.72148	1.056e-08	7.22594e-07
ARC1	IFRD1	812.637	0.722025	0.186596	3.86946	0.000109075	0.00308661		ARC2	LINC01003	197.674	0.59177	0.196528	3.01112	0.00260285	0.0229037		ARC3	FOXM1	131.629	0.881075	0.259429	3.39621	0.00068325	0.0110051		ARC4	GPCPD1	157.95	1.42385	0.341427	4.17031	3.04187e-05	0.000540045
ARC1	POLR2A	278.358	0.721733	0.140255	5.14585	2.66311e-07	4.90943e-05		ARC2	RARA-AS1	26.1063	0.591172	0.216793	2.7269	0.00639321	0.0422488		ARC3	TPX2	378.167	0.878772	0.288464	3.04638	0.00231616	0.0265288		ARC4	AC012485.3	23.9315	1.4213	0.404031	3.51779	0.00043515	0.00450227
ARC1	CYB5D1	53.5218	0.721176	0.210026	3.43375	0.000595283	0.00914501		ARC2	TRDMT1	40.5068	0.590031	0.192604	3.06345	0.00218801	0.0204329		ARC3	NLRC5	82.0158	0.877279	0.290996	3.01475	0.00257192	0.0284597		ARC4	KRT18	4021.51	1.41916	0.283451	5.00672	5.53647e-07	2.06579e-05
ARC1	RBBP6	710.285	0.720446	0.156899	4.59179	4.3946e-06	0.000369224		ARC2	TP53I13	169.04	0.586784	0.178583	3.28579	0.00101697	0.0119423		ARC3	CIT	42.974	0.876994	0.25754	3.40527	0.000660987	0.0107526		ARC4	Z95114.4	3.23444	1.41602	0.362832	3.90269	9.51312e-05	0.00137166
ARC1	ZBTB11	159.781	0.718038	0.203763	3.52388	0.000425272	0.00738123		ARC2	TESMIN	89.9267	0.581084	0.206418	2.81509	0.00487635	0.0351963		ARC3	AC107982.3	4.82034	0.867934	0.301669	2.87711	0.00401336	0.0382695		ARC4	NUDT4	225.1	1.41499	0.270073	5.23927	1.61211e-07	7.49818e-06
ARC1	EHD1	158.888	0.717795	0.180927	3.96732	7.26862e-05	0.0023633		ARC2	TOP1MT	161.435	0.57705	0.191151	3.01882	0.00253762	0.0225178		ARC3	ATP11A	155.956	0.866825	0.289679	2.99237	0.00276822	0.029725		ARC4	RNFT1-DT	7.62187	1.41487	0.370381	3.82004	0.000133433	0.00177552
ARC1	AEBP2	154.538	0.715238	0.185967	3.84604	0.000120043	0.0032791		ARC2	RRS1	239.572	0.572485	0.19668	2.91074	0.00360569	0.0287178		ARC3	MST1R	25.542	0.862879	0.289913	2.97634	0.00291714	0.030934		ARC4	AC027682.6	8.04441	1.4136	0.430405	3.28435	0.00102218	0.0087915
ARC1	NUFIP1	97.7765	0.714709	0.166758	4.28592	1.81989e-05	0.00094158		ARC2	RAD51D	57.6412	0.56827	0.191757	2.96349	0.00304175	0.0255064		ARC3	MAST4	90.0964	0.862809	0.303117	2.84646	0.00442083	0.0410574		ARC4	RASSF6	53.9523	1.40978	0.420696	3.35107	0.000804988	0.00727698
ARC1	BOD1L1	525.58	0.714589	0.184776	3.86733	0.000110033	0.00309461		ARC2	HYAL3	21.2419	0.565856	0.198038	2.85731	0.00427253	0.0322172		ARC3	MMD	49.7377	0.86106	0.264256	3.25843	0.00112032	0.0159005		ARC4	PRKCH	48.9119	1.40581	0.311011	4.52013	6.18012e-06	0.000148869
ARC1	GPALPP1	110.888	0.71016	0.160166	4.4339	9.25433e-06	0.000587696		ARC2	TSC22D4	274.699	0.564358	0.185507	3.04224	0.00234824	0.0214621		ARC3	GPR82	26.1026	0.860419	0.274047	3.13968	0.00169135	0.0212835		ARC4	ERMP1	87.9258	1.40186	0.3239	4.32807	1.50423e-05	0.00030702
ARC1	C16orf72	285.556	0.709703	0.174495	4.06717	4.75873e-05	0.00174302		ARC2	NDUFC2	2117.19	0.563193	0.173565	3.24486	0.00117509	0.013226		ARC3	SH3BP5	349.616	0.859001	0.260348	3.29943	0.000968802	0.0143099		ARC4	C9orf116	52.9968	1.39994	0.333455	4.19829	2.6894e-05	0.000489083
ARC1	HSF2	92.0768	0.708451	0.192789	3.67474	0.000238091	0.00506256		ARC2	DYM	129.075	0.56039	0.185894	3.01457	0.00257348	0.0227316		ARC3	NUP210	113.379	0.858638	0.273756	3.13651	0.00170973	0.0214521		ARC4	PROM2	134.306	1.39748	0.343324	4.07044	4.6925e-05	0.000771358
ARC1	ZNF253	69.1206	0.708154	0.172184	4.11277	3.90938e-05	0.00156606		ARC2	BTBD3	130.205	0.55989	0.180311	3.10514	0.00190191	0.0186713		ARC3	OPTN	745.371	0.852983	0.263814	3.23328	0.00122379	0.0168797		ARC4	VMP1	1212.07	1.39697	0.293511	4.75951	1.94067e-06	5.79502e-05
ARC1	EP300	267.788	0.707249	0.171134	4.13271	3.58509e-05	0.00147346		ARC2	C1orf198	293.142	0.559287	0.193297	2.89341	0.00381087	0.0297291		ARC3	CEP55	134.494	0.843895	0.255838	3.29856	0.000971829	0.0143144		ARC4	SMIM3	16.2251	1.39493	0.361616	3.85748	0.000114562	0.00157423
ARC1	PLEKHA5	285.825	0.706789	0.205688	3.43622	0.00058989	0.00912808		ARC2	LIMK2	174.291	0.558463	0.192007	2.90856	0.00363101	0.0288402		ARC3	THTPA	76.0876	0.83822	0.263013	3.18699	0.00143761	0.0189993		ARC4	SUOX	30.5349	1.39204	0.230917	6.02832	1.6567e-09	1.44771e-07
ARC1	GMDS-DT	48.8228	0.70582	0.196373	3.59429	0.000325279	0.00616407		ARC2	FAHD2A	203.145	0.556512	0.168887	3.29518	0.000983579	0.0116625		ARC3	TRIM47	443.927	0.836808	0.25349	3.30115	0.000962904	0.0142443		ARC4	CCT6B	35.6478	1.38994	0.288831	4.8123	1.49203e-06	4.69863e-05
ARC1	SPTBN1	455.341	0.704936	0.189533	3.71934	0.000199745	0.00456409		ARC2	ADCK5	82.1152	0.552299	0.180863	3.05369	0.00226048	0.0208824		ARC3	TYMS	335.727	0.836502	0.283314	2.95256	0.00315152	0.0325901		ARC4	PCDHGA5	15.5822	1.3896	0.409849	3.3905	0.000697648	0.00653794
ARC1	SPTBN2	64.8349	0.704492	0.192515	3.65942	0.000252791	0.00524016		ARC2	ZNF707	34.9167	0.552157	0.175231	3.15103	0.00162698	0.0167239		ARC3	AC078795.2	2.45916	0.834397	0.289675	2.88045	0.00397102	0.0380883		ARC4	GLA	146.448	1.38951	0.250806	5.54017	3.02176e-08	1.79404e-06
ARC1	FAM133B	768.304	0.703247	0.137184	5.12629	2.95504e-07	5.24395e-05		ARC2	ARHGAP21	409.141	0.549695	0.20778	2.64557	0.00815538	0.0499213		ARC3	IDI2	2.55287	0.826159	0.300296	2.75115	0.00593868	0.049942		ARC4	CDR2	108.186	1.38912	0.251115	5.53181	3.16947e-08	1.87621e-06
ARC1	WDCP	21.8331	0.703184	0.195356	3.5995	0.00031883	0.00610214		ARC2	DGAT1	161.475	0.548763	0.173851	3.15652	0.00159666	0.0164779		ARC3	TVP23C	28.4868	0.825255	0.247898	3.32901	0.00087154	0.0132634		ARC4	BX255925.3	44.7988	1.38616	0.2423	5.72087	1.0598e-08	7.22739e-07
ARC1	ZNF100	62.038	0.700832	0.182517	3.83982	0.000123123	0.003331		ARC2	PQBP1	412.424	0.545966	0.177122	3.08244	0.00205313	0.0196378		ARC3	HELLS	208.627	0.824834	0.246083	3.35185	0.000802733	0.0123312		ARC4	BLVRB	955.114	1.38605	0.282544	4.9056	9.31401e-07	3.15987e-05
ARC1	RBM48	102.892	0.700243	0.158644	4.41393	1.01513e-05	0.000625822		ARC2	CDPF1	35.6455	0.534494	0.175452	3.04638	0.00231615	0.0212611		ARC3	GPRIN1	14.0797	0.822772	0.275978	2.9813	0.00287028	0.0306027		ARC4	AC008014.1	7.66506	1.3816	0.371213	3.72187	0.000197755	0.00242815
ARC1	TCP1	1105.78	0.699251	0.165234	4.23189	2.31735e-05	0.00111812		ARC2	MARCH2	147.588	0.532611	0.180104	2.95724	0.00310403	0.0258351		ARC3	SP110	158.941	0.82124	0.265571	3.09236	0.00198575	0.0237		ARC4	CCDC96	15.5745	1.38023	0.354236	3.89636	9.76473e-05	0.00140193
ARC1	TRIO	143.528	0.698294	0.19928	3.50409	0.000458167	0.00771932		ARC2	ADSL	84.6813	0.53186	0.161516	3.29292	0.000991529	0.0117328		ARC3	AC245297.3	149.728	0.820956	0.257455	3.18874	0.00142895	0.0188976		ARC4	AC025171.2	10.5726	1.3775	0.422963	3.25678	0.00112683	0.00949738
ARC1	KMT2E	693.854	0.698195	0.140137	4.98224	6.28516e-07	9.47163e-05		ARC2	MEF2A	262.391	0.531794	0.182319	2.91683	0.00353603	0.0283119		ARC3	NDC80	108.473	0.819856	0.275563	2.9752	0.00292795	0.030987		ARC4	AACS	133.693	1.37709	0.26321	5.23191	1.6777e-07	7.7853e-06
ARC1	KIAA1109	179.989	0.697011	0.163607	4.26027	2.04181e-05	0.00102295		ARC2	CLNS1A	741.726	0.531517	0.170843	3.11115	0.00186362	0.0184208		ARC3	FMNL1	18.8888	0.809282	0.274074	2.95279	0.00314917	0.032583		ARC4	FUT8	64.0544	1.37706	0.360637	3.81842	0.00013431	0.0017825
ARC1	DYNC1H1	797.531	0.696468	0.13679	5.09151	3.55218e-07	6.02221e-05		ARC2	HDAC5	114.549	0.53124	0.168844	3.14634	0.0016533	0.0169343		ARC3	CDT1	116.55	0.806217	0.250261	3.22151	0.00127519	0.0174048		ARC4	RAB15	42.3841	1.37641	0.289108	4.76088	1.92749e-06	5.78092e-05
ARC1	STRN3	171.247	0.696115	0.166592	4.17855	2.9337e-05	0.00129547		ARC2	CYHR1	517.7	0.531194	0.182161	2.91607	0.00354468	0.0283587		ARC3	CDK18	67.3628	0.796347	0.281216	2.8318	0.00462873	0.0422847		ARC4	TSKU	89.6031	1.375	0.331004	4.15402	3.26682e-05	0.000573426
ARC1	NCBP3	186.362	0.694773	0.152039	4.56971	4.88395e-06	0.000401456		ARC2	MTFR1	164.905	0.530946	0.166785	3.18342	0.00145548	0.0154475		ARC3	RAB20	86.182	0.795634	0.285077	2.79095	0.00525542	0.0461858		ARC4	CFAP157	3.50819	1.37346	0.409959	3.35024	0.00080741	0.00728582
ARC1	BCLAF1	803.253	0.69427	0.133771	5.18999	2.1031e-07	4.15975e-05		ARC2	TBC1D25	42.2656	0.529868	0.1711	3.09683	0.001956	0.0190096		ARC3	ORC1	15.9293	0.794555	0.239236	3.32121	0.000896265	0.0135466		ARC4	LRRC75B	76.0573	1.37232	0.309933	4.42778	9.52082e-06	0.000210732
ARC1	KIAA1328	50.9067	0.693921	0.202003	3.43521	0.000592101	0.00914501		ARC2	RABAC1	1454.45	0.524459	0.158857	3.30146	0.000961828	0.0114574		ARC3	MOCOS	79.7824	0.792269	0.273965	2.89186	0.00382965	0.0373543		ARC4	HMGCS1	391.46	1.37192	0.31769	4.31843	1.57146e-05	0.000316267
ARC1	LUC7L	215.351	0.693436	0.16258	4.26519	1.99734e-05	0.00100866		ARC2	IFI27L1	147.701	0.522982	0.163937	3.19014	0.00142203	0.015183		ARC3	PRR11	77.4334	0.78206	0.256895	3.04428	0.00233238	0.0265912		ARC4	AK4	197.92	1.37031	0.328255	4.17454	2.98592e-05	0.000531984
ARC1	SFPQ	1477.97	0.691851	0.108697	6.36494	1.95372e-10	2.31858e-07		ARC2	PSPH	112.818	0.522515	0.177557	2.94279	0.00325265	0.0266292		ARC3	FGD6	89.6868	0.773759	0.260925	2.96545	0.00302242	0.0316393		ARC4	MAP2K6	66.2785	1.36989	0.414554	3.3045	0.000951464	0.00829285
ARC1	TCF7L2	322.882	0.69161	0.18526	3.73318	0.000189075	0.00443778		ARC2	CDKN2D	153.243	0.521609	0.168639	3.09304	0.00198115	0.0191734		ARC3	C2CD2	85.2788	0.76597	0.22616	3.38685	0.000706999	0.0112719		ARC4	HIST1H1C	975.256	1.36557	0.322373	4.23598	2.27555e-05	0.000427615
ARC1	PAXBP1	326.775	0.691154	0.180183	3.83584	0.000125135	0.00335603		ARC2	FKBP7	71.6813	0.519604	0.195715	2.65491	0.00793305	0.0489092		ARC3	FAM111A-DT	20.2863	0.764449	0.241234	3.16891	0.00153012	0.0197875		ARC4	OVGP1	6.54998	1.36132	0.367937	3.69987	0.000215707	0.00260267
ARC1	ZMYM2	271.865	0.689571	0.174882	3.94306	8.045e-05	0.00252911		ARC2	CLUAP1	188.54	0.518157	0.185983	2.78604	0.0053356	0.0372623		ARC3	NFKBIE	143.134	0.757729	0.256376	2.95554	0.0031212	0.0323449		ARC4	MPP7	51.7792	1.36049	0.395036	3.44397	0.000573244	0.00559822
ARC1	MCM9	53.6594	0.689028	0.187944	3.66613	0.000246245	0.00516081		ARC2	PUF60	1158.95	0.517501	0.154538	3.34869	0.000811958	0.0101743		ARC3	NFKB2	148.986	0.751839	0.227211	3.309	0.000936314	0.0139161		ARC4	TSPAN13	480.026	1.35768	0.272535	4.98168	6.30341e-07	2.2681e-05
ARC1	TBC1D19	27.6393	0.688946	0.193659	3.55753	0.000374359	0.00669964		ARC2	DUSP7	34.2596	0.516724	0.191362	2.70024	0.00692885	0.0445434		ARC3	DDIAS	31.4494	0.747164	0.245869	3.03887	0.00237466	0.0269155		ARC4	ACSL5	40.421	1.3567	0.415606	3.2644	0.00109694	0.00930375
ARC1	EHMT2	255.045	0.687375	0.164672	4.17422	2.99015e-05	0.00130222		ARC2	TMEM8B	59.7054	0.516513	0.189609	2.7241	0.00644778	0.042452		ARC3	KIF23	126.464	0.742575	0.257665	2.88194	0.00395231	0.0380019		ARC4	BLVRA	218.855	1.35642	0.364083	3.72559	0.000194857	0.0024028
ARC1	ATAD2B	114.685	0.686612	0.167427	4.10097	4.1143e-05	0.00160745		ARC2	AC027644.3	178.314	0.515835	0.177838	2.90059	0.0037246	0.0293002		ARC3	SULT1A3	27.9507	0.740034	0.254727	2.90521	0.00367007	0.0362674		ARC4	AL121992.1	10.2903	1.35164	0.393612	3.43395	0.000594857	0.00574064
ARC1	MDN1	149.259	0.68652	0.178771	3.84022	0.000122923	0.003331		ARC2	NAGA	42.4911	0.514895	0.186164	2.76581	0.0056781	0.0388468		ARC3	AURKA	156.742	0.733679	0.260426	2.81722	0.00484414	0.0434899		ARC4	AKT1	345.993	1.34678	0.214655	6.27413	3.51592e-10	3.62104e-08
ARC1	MYO9B	169.713	0.686309	0.149322	4.59618	4.30314e-06	0.000363146		ARC2	RAD21	1603.79	0.511591	0.172335	2.96859	0.00299166	0.025205		ARC3	HELZ2	109.891	0.714233	0.231724	3.08226	0.00205436	0.0242975		ARC4	MIR29B2CHG	44.0022	1.34289	0.321068	4.18257	2.88234e-05	0.000516722
ARC1	TSC1	83.6815	0.686309	0.164622	4.16901	3.05926e-05	0.00132322		ARC2	C8orf82	401.686	0.511171	0.176437	2.89718	0.00376533	0.0294925		ARC3	HLA-C	6585.78	0.712981	0.226835	3.14317	0.00167128	0.0210913		ARC4	CYB561D2	112.171	1.33572	0.23336	5.72384	1.04141e-08	7.15028e-07
ARC1	CCNK	184.383	0.685256	0.163599	4.18863	2.80643e-05	0.00126311		ARC2	RPL8	26134.3	0.509558	0.175679	2.90051	0.0037256	0.0293002		ARC3	CCNB2	223.933	0.710956	0.244463	2.90824	0.00363471	0.036027		ARC4	SP140L	92.9251	1.33057	0.380242	3.49928	0.000466514	0.00475849
ARC1	RBM33	246.463	0.685164	0.145442	4.7109	2.46625e-06	0.000249091		ARC2	TMEM63B	142.633	0.508514	0.17508	2.90446	0.00367887	0.0291322		ARC3	FANCA	126.784	0.703627	0.240234	2.92893	0.00340135	0.0343342		ARC4	LDLR	471.052	1.32707	0.389483	3.40727	0.000656173	0.00621271
ARC1	KLHL28	60.3634	0.684042	0.162612	4.2066	2.59243e-05	0.00120354		ARC2	SEC61G	3126.43	0.507523	0.178339	2.84583	0.00442959	0.0330234		ARC3	ZBED6CL	13.3255	0.700063	0.251272	2.78607	0.0053351	0.0465602		ARC4	RGMB	55.3521	1.32521	0.2649	5.00268	5.65401e-07	2.08651e-05
ARC1	TP53BP1	124.886	0.683024	0.161504	4.22915	2.34579e-05	0.00112479		ARC2	TCEA1	1298.91	0.507355	0.176122	2.8807	0.00396792	0.0306199		ARC3	ZNF224	59.4957	0.698933	0.238171	2.93458	0.00334	0.033983		ARC4	CCDC183	9.35392	1.32399	0.354553	3.73425	0.000188273	0.00234164
ARC1	KMT2C	589.195	0.682394	0.185516	3.67836	0.000234737	0.00501546		ARC2	EBP	382.178	0.503724	0.183688	2.74227	0.00610155	0.0409284		ARC3	MAD2L1	334.545	0.694716	0.226768	3.06355	0.00218726	0.0253487		ARC4	RAB17	80.4148	1.32377	0.37671	3.51404	0.00044134	0.00455931
ARC1	NFAT5	290.578	0.682302	0.195933	3.48232	0.000497084	0.00815342		ARC2	OXR1	367.929	0.50097	0.188165	2.6624	0.00775855	0.048156		ARC3	CKAP2L	51.7142	0.69406	0.245707	2.82475	0.00473176	0.0428858		ARC4	IDH1	382.339	1.31883	0.282744	4.6644	3.09525e-06	8.59433e-05
ARC1	MAP3K9	37.3006	0.682003	0.185902	3.66861	0.000243873	0.00512509		ARC2	AKTIP	131.493	0.500644	0.159453	3.13976	0.00169083	0.0172143		ARC3	DDX11	120.673	0.69356	0.203521	3.4078	0.000654891	0.0107068		ARC4	LIPE	16.4589	1.31735	0.358964	3.66986	0.000242681	0.00284646
ARC1	FOXO3	409.349	0.680855	0.178403	3.81638	0.000135422	0.00356921		ARC2	RHOC	989.253	0.495189	0.173501	2.8541	0.00431592	0.0324335		ARC3	PDE4DIP	227.912	0.686975	0.205311	3.34602	0.000819799	0.0125344		ARC4	CCDC57	196.797	1.31653	0.293166	4.49071	7.09862e-06	0.00016604
ARC1	WBP11	472.876	0.680793	0.174191	3.90831	9.29441e-05	0.00278363		ARC2	ACO2	268.761	0.494983	0.150303	3.29322	0.000990458	0.0117261		ARC3	PLPP3	87.9661	0.682976	0.237259	2.8786	0.00399442	0.0381633		ARC4	AC093827.4	11.7327	1.31284	0.302701	4.33708	1.44391e-05	0.000297415
ARC1	C19orf44	26.2835	0.680129	0.190395	3.57219	0.000354007	0.00650085		ARC2	G6PC3	85.8267	0.494961	0.168064	2.94507	0.00322885	0.0265281		ARC3	ARHGAP11A	64.5129	0.678859	0.241481	2.81122	0.00493534	0.0440983		ARC4	FANK1	32.2162	1.31141	0.318367	4.11917	3.80239e-05	0.000649366
ARC1	PCNX1	62.8326	0.678152	0.175673	3.86032	0.000113241	0.00315281		ARC2	RAB2A	1936.63	0.494527	0.157366	3.14252	0.001675	0.0171111		ARC3	TMPO-AS1	27.7614	0.677486	0.242071	2.79871	0.0051307	0.0452184		ARC4	TKFC	88.2975	1.30924	0.207372	6.31348	2.72834e-10	2.91399e-08
ARC1	TRA2B	1035.42	0.678076	0.163016	4.15956	3.18857e-05	0.00135351		ARC2	PYCR3	101.008	0.4943	0.182798	2.70409	0.00684927	0.0442321		ARC3	NCAPD2	158.502	0.677047	0.216532	3.12677	0.00176739	0.0220197		ARC4	LRRFIP1	743.415	1.30466	0.241095	5.41138	6.25415e-08	3.43287e-06
ARC1	RIOK3	493.201	0.676989	0.1752	3.8641	0.000111501	0.00312267		ARC2	ZFAND1	359.158	0.494234	0.151714	3.25767	0.00112331	0.012827		ARC3	AC021851.1	3.27581	0.673613	0.216997	3.10425	0.00190764	0.0230494		ARC4	LINC01759	6.36809	1.30442	0.36085	3.61486	0.000300505	0.00336067
ARC1	RPS29	13372.8	0.676564	0.180782	3.74244	0.000182242	0.00435272		ARC2	AARSD1	48.9898	0.493416	0.175533	2.81095	0.00493952	0.0354243		ARC3	CDC25A	26.3381	0.673351	0.239018	2.81716	0.00484504	0.0434899		ARC4	PMEPA1	887.294	1.30352	0.311764	4.1811	2.90103e-05	0.000519151
ARC1	BMPR2	216.524	0.676416	0.164656	4.10806	3.98995e-05	0.00158882		ARC2	CPNE3	950.663	0.493169	0.155451	3.17251	0.00151126	0.0158796		ARC3	ZNHIT6	214.802	0.667035	0.199024	3.35152	0.000803682	0.0123361		ARC4	ECHDC2	338.244	1.30337	0.239862	5.43383	5.5157e-08	3.08421e-06
ARC1	NT5C2	175.445	0.676413	0.181356	3.72976	0.000191666	0.00445534		ARC2	SAP30	381.301	0.493076	0.169916	2.90188	0.00370933	0.029287		ARC3	ZNF267	128.734	0.666205	0.227339	2.93045	0.00338474	0.0342249		ARC4	SMIM1	62.0677	1.30218	0.35679	3.6497	0.000262543	0.00302149
ARC1	PRPF39	85.1963	0.676264	0.142525	4.74489	2.08615e-06	0.000225176		ARC2	FADD	139.189	0.491879	0.181195	2.71463	0.00663492	0.0432692		ARC3	CDC25C	22.9487	0.66316	0.239769	2.76583	0.00567775	0.0485736		ARC4	SLC2A13	28.4096	1.30082	0.370438	3.51157	0.000445473	0.00459026
ARC1	RNPC3	114.499	0.675902	0.197542	3.42157	0.000622604	0.00945005		ARC2	ENTPD3-AS1	39.4408	0.488726	0.175679	2.78192	0.00540377	0.0375638		ARC3	RCN1	697.545	0.662148	0.220439	3.00377	0.00266654	0.0291344		ARC4	LRRC46	2.93244	1.2949	0.384128	3.37102	0.000748905	0.00685907
ARC1	IKZF5	60.6539	0.675173	0.164756	4.09803	4.16683e-05	0.00161618		ARC2	DPM3	946.624	0.48496	0.171996	2.81959	0.0048085	0.034898		ARC3	NCAPH	45.0085	0.660939	0.239706	2.75728	0.00582836	0.0494603		ARC4	SEC16A	161.111	1.28757	0.185209	6.95198	3.60205e-12	6.79542e-10
ARC1	ATG2B	39.82	0.674885	0.19468	3.46663	0.000527026	0.00848961		ARC2	HINT2	384.445	0.484926	0.160799	3.01574	0.00256357	0.02267		ARC3	ZFAND6	502.733	0.659558	0.205078	3.21613	0.00129932	0.0176316		ARC4	TMBIM4	602.714	1.28718	0.193216	6.66187	2.70359e-11	3.9366e-09
ARC1	SOWAHC	135.87	0.67381	0.194924	3.45677	0.000546683	0.00873038		ARC2	NIPSNAP2	603.394	0.480731	0.1465	3.28145	0.00103274	0.0120856		ARC3	CIP2A	65.7241	0.655922	0.199394	3.28957	0.0010034	0.0146442		ARC4	MAMDC4	11.6678	1.28086	0.377236	3.39537	0.000685349	0.00644663
ARC1	ANKS1A	123.377	0.673704	0.165232	4.07733	4.55567e-05	0.00170231		ARC2	C12orf49	250.635	0.477891	0.164939	2.89739	0.00376287	0.0294833		ARC3	DNA2	41.1393	0.652446	0.194744	3.35028	0.000807296	0.0123819		ARC4	TC2N	371.36	1.27907	0.331576	3.85756	0.000114523	0.00157423
ARC1	KIAA0753	37.2897	0.673423	0.177446	3.79509	0.000147589	0.00379732		ARC2	INPP5K	60.6055	0.477357	0.14781	3.22953	0.00123994	0.0136902		ARC3	YARS2	186.289	0.650639	0.198351	3.28025	0.00103717	0.0149918		ARC4	AFF1	106.48	1.27681	0.2993	4.26599	1.99022e-05	0.000385552
ARC1	MCL1	1726.91	0.673308	0.193101	3.48681	0.000488822	0.00807109		ARC2	ATP5F1A	1156.39	0.477148	0.171297	2.7855	0.00534459	0.0372754		ARC3	TRIM56	384.875	0.647685	0.199134	3.2525	0.00114395	0.0161654		ARC4	GSTZ1	150.074	1.27655	0.228913	5.57657	2.45303e-08	1.50507e-06
ARC1	RAB11FIP2	75.0741	0.672666	0.158363	4.24762	2.16056e-05	0.00106558		ARC2	DARS2	66.5194	0.476601	0.174176	2.73633	0.00621294	0.0414476		ARC3	LRRK1	56.7259	0.646215	0.227939	2.83504	0.00458195	0.0419748		ARC4	SPAG4	26.1409	1.2763	0.367105	3.47666	0.000507702	0.00508357
ARC1	GAN	152.738	0.671344	0.196026	3.42477	0.000615322	0.0093676		ARC2	LAPTM4B	1116.03	0.475652	0.175834	2.70512	0.00682792	0.0441272		ARC3	H6PD	81.1536	0.64151	0.193155	3.32122	0.000896242	0.0135466		ARC4	LIMCH1	255.892	1.2745	0.37624	3.38746	0.000705438	0.00658359
ARC1	PHF14	613.493	0.671256	0.133116	5.04263	4.59181e-07	7.47366e-05		ARC2	ASB16-AS1	39.7485	0.474675	0.173762	2.73175	0.00629981	0.0418104		ARC3	AKNA	30.9423	0.640858	0.193017	3.32021	0.000899508	0.0135745		ARC4	TGFBR1	104.391	1.26512	0.282012	4.48606	7.25517e-06	0.000168919
ARC1	POM121	172.864	0.671056	0.150429	4.46095	8.15958e-06	0.000552277		ARC2	PSEN2	69.9407	0.473943	0.17021	2.78446	0.00536172	0.0373427		ARC3	RBM43	54.0994	0.639289	0.230249	2.77651	0.0054946	0.0475131		ARC4	FRMD4B	105.427	1.26287	0.368006	3.43167	0.000599884	0.00578008
ARC1	RCAN3	213.626	0.670076	0.175588	3.81619	0.000135528	0.00356921		ARC2	NDUFB11	2444.79	0.471887	0.167832	2.81166	0.00492865	0.035381		ARC3	HLA-E	1949.45	0.63885	0.205886	3.10292	0.00191618	0.0231383		ARC4	MBOAT2	237.644	1.26276	0.284233	4.44268	8.88448e-06	0.000198827
ARC1	CDC42BPG	60.1814	0.669636	0.18431	3.6332	0.000279933	0.00561739		ARC2	POLR3H	166.551	0.469686	0.147228	3.1902	0.00142173	0.015183		ARC3	ATOX1	1319.17	0.638409	0.198566	3.21509	0.00130404	0.0176632		ARC4	EFHD2	215.63	1.25419	0.27793	4.5126	6.40381e-06	0.000152798
ARC1	TULP4	308.612	0.668689	0.18362	3.6417	0.000270842	0.00549438		ARC2	TIMM17B	487.332	0.469574	0.165809	2.83201	0.00462564	0.0340489		ARC3	PRIM1	72.8438	0.635003	0.210109	3.02226	0.00250897	0.0278891		ARC4	GM2A	66.3301	1.25403	0.248625	5.04384	4.56283e-07	1.75439e-05
ARC1	LANCL2	71.9417	0.667757	0.173517	3.84836	0.000118912	0.00326287		ARC2	WASHC5	151.512	0.467203	0.140907	3.31568	0.000914199	0.0111245		ARC3	FANCB	48.9924	0.633668	0.22167	2.8586	0.00425509	0.0399713		ARC4	OSGIN1	22.37	1.25119	0.342291	3.65535	0.000256833	0.00297273
ARC1	RERE	354.417	0.667271	0.194846	3.42461	0.000615692	0.0093676		ARC2	PRPSAP1	451.705	0.466879	0.173887	2.68495	0.00725399	0.046046		ARC3	KIF20B	198.02	0.630491	0.225239	2.79921	0.00512276	0.0452048		ARC4	TBC1D30	26.5387	1.25036	0.344692	3.62748	0.000286199	0.00323654
ARC1	TAF1D	1077.05	0.66698	0.171422	3.89086	9.98911e-05	0.00289179		ARC2	SLC25A1	238.723	0.463333	0.157789	2.9364	0.00332046	0.0270613		ARC3	IBA57	87.2477	0.628518	0.225257	2.79022	0.00526715	0.0461858		ARC4	AC099518.4	3.15761	1.24892	0.335465	3.72295	0.000196905	0.00242214
ARC1	DOCK9	71.8687	0.666571	0.196039	3.40019	0.000673391	0.00994273		ARC2	TBC1D7	217.923	0.461666	0.164482	2.80678	0.00500394	0.0357377		ARC3	NEMP1	38.4749	0.628239	0.200955	3.12627	0.00177042	0.0220197		ARC4	TMEM205	448.2	1.24847	0.270502	4.61537	3.92391e-06	0.000104496
ARC1	DDX39B	241.463	0.666149	0.194873	3.41838	0.000629954	0.00949331		ARC2	CCS	373.212	0.460957	0.158449	2.90918	0.00362375	0.0288122		ARC3	KCNMB3	32.5554	0.62693	0.224692	2.79017	0.005268	0.0461858		ARC4	ATP8B1	95.9102	1.2482	0.282088	4.42485	9.65113e-06	0.000212804
ARC1	NUMA1	305.01	0.666034	0.168225	3.95918	7.5208e-05	0.0024134		ARC2	PLD3	330.141	0.460614	0.173573	2.65373	0.00796086	0.0489634		ARC3	PCNA	584.398	0.626806	0.196319	3.1928	0.00140901	0.0186718		ARC4	MFSD4B	45.4929	1.24584	0.318562	3.91084	9.19761e-05	0.00133859
ARC1	ATE1	96.9596	0.664224	0.152673	4.35064	1.35739e-05	0.000751432		ARC2	ATP6V1C1	290.136	0.459465	0.171201	2.68378	0.00727959	0.0460917		ARC3	TVP23B	112.252	0.622541	0.184557	3.37315	0.000743127	0.0116439		ARC4	TMEM184A	45.9976	1.24401	0.363476	3.42254	0.000620397	0.00595498
ARC1	WNK1	619.951	0.664223	0.191111	3.47558	0.000509746	0.00832965		ARC2	BYSL	146.05	0.458588	0.15294	2.99848	0.00271329	0.0235713		ARC3	CLN5	133.153	0.61643	0.204374	3.01619	0.0025597	0.0283662		ARC4	AP004609.3	37.5173	1.24124	0.37714	3.29119	0.000997629	0.00860951
ARC1	RAI1	71.0069	0.663803	0.169579	3.91441	9.06246e-05	0.00274476		ARC2	UQCRB	4681.22	0.456846	0.157672	2.89744	0.00376219	0.0294833		ARC3	CCDC150	24.4317	0.611323	0.215367	2.83852	0.00453238	0.0417354		ARC4	MREG	51.4934	1.24122	0.245725	5.05123	4.38978e-07	1.69755e-05
ARC1	DMXL1	73.9111	0.660461	0.160258	4.12123	3.76861e-05	0.00151919		ARC2	DGCR6L	310.093	0.456254	0.150879	3.02398	0.00249472	0.0222651		ARC3	MRPL51	2303.37	0.608353	0.185215	3.28458	0.00102134	0.0148577		ARC4	C16orf71	3.10177	1.24003	0.369974	3.35168	0.000803242	0.00726445
ARC1	ZNF430	132.162	0.658294	0.169191	3.89082	9.99058e-05	0.00289179		ARC2	WDR77	183.6	0.455114	0.14683	3.0996	0.00193784	0.0188964		ARC3	ZBED1	103.481	0.607498	0.201237	3.01881	0.00253767	0.0281921		ARC4	MT2A	3312.41	1.23624	0.359088	3.44272	0.000575903	0.00561797
ARC1	ZNF776	30.3314	0.657297	0.191398	3.43419	0.000594323	0.00914501		ARC2	ZDHHC16	110.725	0.454964	0.157277	2.89275	0.00381881	0.0297805		ARC3	MTAP	362.344	0.605556	0.209296	2.89329	0.00381226	0.0372403		ARC4	TMEM30B	85.7592	1.23103	0.305982	4.02321	5.74096e-05	0.000909789
ARC1	BTBD7	186.417	0.657194	0.158911	4.1356	3.54029e-05	0.00146455		ARC2	ELOB	3486.88	0.453305	0.136845	3.31254	0.000924541	0.0111974		ARC3	GCLM	296.199	0.605053	0.186459	3.24496	0.00117466	0.0164612		ARC4	FAM241A	94.988	1.22876	0.378733	3.2444	0.00117697	0.00981829
ARC1	FAM160A2	57.6623	0.657071	0.161561	4.06701	4.76207e-05	0.00174302		ARC2	B4GALT2	155.645	0.45276	0.157255	2.87914	0.00398765	0.0307117		ARC3	ZNFX1	137.987	0.597587	0.203483	2.93679	0.00331627	0.0338118		ARC4	EME2	20.9222	1.22499	0.267684	4.57625	4.73379e-06	0.000120046
ARC1	FAM76B	125.581	0.655203	0.182035	3.59932	0.000319049	0.00610214		ARC2	HCFC1R1	289.608	0.452264	0.154325	2.93059	0.00338316	0.0274455		ARC3	RHNO1	123.939	0.595776	0.204555	2.91255	0.00358487	0.0357788		ARC4	SLC19A2	92.6711	1.22383	0.29723	4.11745	3.83088e-05	0.000652575
ARC1	RCOR1	199.58	0.655078	0.172316	3.80162	0.000143753	0.00373915		ARC2	NOL12	63.0195	0.451849	0.149107	3.03037	0.00244256	0.0219451		ARC3	B4GALT5	221.683	0.592986	0.205676	2.88311	0.00393768	0.0379358		ARC4	MYO5C	100.004	1.21802	0.330569	3.68461	0.000229052	0.0027262
ARC1	RBM5	196.176	0.655027	0.142279	4.60382	4.14816e-06	0.000351631		ARC2	FTSJ1	108.39	0.449871	0.163852	2.74559	0.00604023	0.0406295		ARC3	AC010642.2	254.229	0.592864	0.192512	3.07963	0.00207258	0.0244393		ARC4	CASD1	104.735	1.21596	0.265031	4.58799	4.47538e-06	0.000114645
ARC1	JMY	106.44	0.653959	0.181854	3.59607	0.000323063	0.00613263		ARC2	SUB1	4103.53	0.449512	0.167101	2.69006	0.00714393	0.0454844		ARC3	HPRT1	383.399	0.591813	0.174676	3.38806	0.0007039	0.011236		ARC4	AC004982.2	41.7348	1.21544	0.313626	3.87545	0.00010643	0.00149194
ARC1	EIF3A	1312.62	0.653188	0.135687	4.81394	1.47981e-06	0.000177843		ARC2	WDR45	271.658	0.448768	0.140622	3.1913	0.00141633	0.0151501		ARC3	NXT2	119.747	0.591057	0.190603	3.10099	0.00192877	0.0232617		ARC4	YIPF1	107.818	1.21493	0.175264	6.932	4.14939e-12	7.70996e-10
ARC1	KATNA1	210.219	0.653091	0.152687	4.27731	1.89163e-05	0.000965545		ARC2	MANF	624.875	0.448323	0.157474	2.84697	0.00441377	0.0329243		ARC3	ZNF618	140.366	0.590075	0.188815	3.12514	0.00177719	0.0220583		ARC4	XAB2	162.137	1.21375	0.206738	5.87099	4.33199e-09	3.32493e-07
ARC1	FBRS	149.975	0.651174	0.172013	3.78562	0.000153329	0.00388151		ARC2	NDUFA11	1444.42	0.448077	0.15724	2.84964	0.00437693	0.0327126		ARC3	MCM2	95.7773	0.586889	0.206729	2.83893	0.00452652	0.041701		ARC4	TOR2A	63.2778	1.21267	0.233405	5.19558	2.04082e-07	9.11416e-06
ARC1	SLC39A10	218.619	0.65064	0.189645	3.43084	0.000601721	0.00919926		ARC2	DCAF13	755.619	0.447918	0.150467	2.97684	0.00291236	0.0246805		ARC3	FEN1	167.751	0.581967	0.197041	2.95353	0.00314157	0.0325216		ARC4	SIL1	190.76	1.21263	0.170834	7.0983	1.26303e-12	2.77125e-10
ARC1	RLF	196.425	0.650386	0.17753	3.66353	0.000248768	0.00518507		ARC2	SPSB3	339.081	0.446737	0.136141	3.28143	0.00103282	0.0120856		ARC3	SEMA4C	77.4251	0.580909	0.171795	3.38141	0.000721161	0.0113909		ARC4	DALRD3	145.323	1.21159	0.212435	5.70333	1.17487e-08	7.93176e-07
ARC1	EPB41	151.936	0.649972	0.184861	3.51601	0.000438086	0.00748055		ARC2	AKAP1	301.939	0.445805	0.159649	2.7924	0.00523181	0.0368437		ARC3	E2F3	259.309	0.577966	0.175037	3.30197	0.000960098	0.0142135		ARC4	TP53INP2	57.7191	1.21116	0.326978	3.70411	0.000212132	0.00256721
ARC1	BAG5	300.521	0.649651	0.177915	3.65147	0.000260748	0.00534675		ARC2	CCDC167	467.485	0.445135	0.143764	3.09628	0.00195963	0.0190221		ARC3	FBXO44	57.7226	0.574388	0.194431	2.9542	0.00313477	0.0324683		ARC4	ZMYND8	304.281	1.21097	0.242314	4.99753	5.80685e-07	2.1351e-05
ARC1	EPC2	107.01	0.649597	0.156535	4.14985	3.32696e-05	0.00139762		ARC2	ARMC1	318.868	0.44376	0.145719	3.04531	0.00232441	0.0213284		ARC3	GCA	231.94	0.572671	0.198879	2.8795	0.00398312	0.0381291		ARC4	GGCT	1403.17	1.21019	0.203987	5.9327	2.97997e-09	2.37762e-07
ARC1	LIN7C	173.252	0.649568	0.164215	3.9556	7.63413e-05	0.00244035		ARC2	TMEM9	550.629	0.442732	0.155893	2.83997	0.00451182	0.033451		ARC3	TNFRSF1A	333.662	0.570678	0.18941	3.01293	0.00258741	0.0285384		ARC4	PTGR1	348.205	1.20978	0.265042	4.56447	5.0077e-06	0.000125261
ARC1	DCP2	157.665	0.648552	0.169526	3.82567	0.000130415	0.00345855		ARC2	C8orf59	1917.25	0.440872	0.155677	2.83197	0.00462627	0.0340489		ARC3	SLC12A7	130.543	0.565412	0.20303	2.78486	0.00535501	0.0466483		ARC4	MAP3K5	51.3728	1.20752	0.308691	3.91175	9.16297e-05	0.00133487
ARC1	USPL1	67.2862	0.646234	0.172006	3.75704	0.000171937	0.00419632		ARC2	TTLL12	104.451	0.440257	0.136978	3.21407	0.00130866	0.0142819		ARC3	SFXN1	138.599	0.561994	0.195498	2.87467	0.00404444	0.0384909		ARC4	LMNTD2	12.7204	1.20672	0.294947	4.0913	4.28956e-05	0.000716204
ARC1	RPS8	25748.9	0.643492	0.15726	4.09191	4.27836e-05	0.00163785		ARC2	CTTN	631.15	0.439714	0.165001	2.66492	0.00770077	0.0478753		ARC3	DENND5A	68.3401	0.561675	0.191581	2.93179	0.00337017	0.0341303		ARC4	SLC25A33	299.833	1.20655	0.237269	5.08515	3.67345e-07	1.46966e-05
ARC1	FAM84B	235.722	0.642972	0.186292	3.45141	0.000557657	0.008871		ARC2	COMMD5	264.116	0.439276	0.153625	2.8594	0.00424444	0.0320637		ARC3	NCK1-DT	81.2437	0.561418	0.187862	2.98846	0.00280388	0.0300092		ARC4	SRD5A3	295.217	1.20376	0.31219	3.85586	0.000115325	0.00157935
ARC1	PUS7	169.423	0.642832	0.178689	3.59749	0.000321304	0.00611316		ARC2	TMED1	215.287	0.437124	0.141527	3.08863	0.00201079	0.0193793		ARC3	RFWD3	89.9341	0.560456	0.167398	3.34804	0.000813852	0.0124532		ARC4	MEGF9	92.3992	1.19913	0.309687	3.87208	0.000107912	0.00150595
ARC1	CHD2	338.003	0.642136	0.145365	4.41742	9.98878e-06	0.000617808		ARC2	RNF139	148.995	0.436994	0.153676	2.84361	0.00446058	0.0331454		ARC3	NDUFA9	627.284	0.557831	0.18139	3.07531	0.00210285	0.0246921		ARC4	AP001453.2	53.1288	1.19524	0.323828	3.69097	0.000223399	0.0026731
ARC1	APC	121.503	0.639656	0.178404	3.58545	0.000336504	0.00628273		ARC2	RPL27	6692.43	0.436143	0.13971	3.12178	0.00179761	0.0179753		ARC3	C12orf65	159.263	0.555259	0.193424	2.87069	0.00409583	0.0388668		ARC4	BCAP29	407.422	1.19444	0.267329	4.46806	7.89316e-06	0.000180648
ARC1	CASC4	212.073	0.639234	0.177904	3.59315	0.000326709	0.00618189		ARC2	TXNL4A	955.216	0.435698	0.161172	2.70331	0.00686536	0.0442951		ARC3	STIL	69.4963	0.553791	0.189438	2.92334	0.00346297	0.0348003		ARC4	ACOX3	60.8005	1.19243	0.235424	5.06502	4.08356e-07	1.59441e-05
ARC1	ZCCHC8	153.232	0.637822	0.171755	3.71356	0.000204364	0.0046251		ARC2	AARS	188.015	0.435457	0.146186	2.97878	0.00289395	0.0245515		ARC3	ENO1	3431.59	0.549368	0.183417	2.99519	0.00274272	0.0295994		ARC4	PIH1D2	11.9848	1.19159	0.350426	3.40039	0.000672896	0.0063502
ARC1	PHF3	501.082	0.637413	0.155338	4.10339	4.07146e-05	0.00159712		ARC2	CDC123	725.416	0.435201	0.156145	2.78716	0.00531728	0.0371686		ARC3	P2RX4	113.743	0.54642	0.197896	2.76114	0.00575997	0.0490712		ARC4	CBR4	100.274	1.19131	0.221694	5.37366	7.71537e-08	4.07703e-06
ARC1	ZNF852	11.6266	0.63709	0.172975	3.68314	0.000230377	0.00498224		ARC2	AC067852.2	28.082	0.435108	0.140975	3.08642	0.00202584	0.019492		ARC3	CAMKK2	136.447	0.543624	0.165173	3.29125	0.000997431	0.014568		ARC4	SLC38A1	589.367	1.1912	0.249612	4.77223	1.82198e-06	5.53059e-05
ARC1	SIPA1L1	123.098	0.636155	0.185045	3.43784	0.000586384	0.00910405		ARC2	ERGIC3	712.853	0.433658	0.148022	2.92968	0.0033931	0.0275165		ARC3	MCM3	334.505	0.543423	0.193956	2.80178	0.00508219	0.0449187		ARC4	HIST1H4H	174.503	1.19104	0.33667	3.53769	0.000403637	0.00423264
ARC1	RPUSD4	62.8153	0.635646	0.141663	4.48702	7.22265e-06	0.000515578		ARC2	MTERF3	195.204	0.433422	0.156271	2.77354	0.00554502	0.0383007		ARC3	PARD6B	187.408	0.542891	0.163448	3.3215	0.000895353	0.0135466		ARC4	LENG9	52.2817	1.18799	0.298286	3.98271	6.81348e-05	0.0010499
ARC1	LRRC8A	124.56	0.634474	0.178155	3.56135	0.000368951	0.00666067		ARC2	LAMP1	1047.23	0.433272	0.156186	2.77408	0.00553581	0.0382749		ARC3	TRAFD1	90.6851	0.542128	0.196583	2.75776	0.00581989	0.0494312		ARC4	TTC12	28.758	1.18721	0.254963	4.6564	3.21791e-06	8.87387e-05
ARC1	ZNF14	25.6824	0.634185	0.169023	3.75207	0.000175379	0.00424757		ARC2	GPR108	217.615	0.430605	0.153421	2.80669	0.00500535	0.0357377		ARC3	SCAMP1-AS1	46.0131	0.539898	0.167687	3.21968	0.00128336	0.0174797		ARC4	ETFA	432.241	1.18658	0.311925	3.80406	0.000142345	0.00186462
ARC1	KMT5B	300.02	0.633687	0.13543	4.67908	2.88171e-06	0.000281996		ARC2	POLDIP2	218.511	0.430105	0.13605	3.16137	0.00157027	0.0162988		ARC3	MOSPD2	80.5262	0.538612	0.183769	2.93092	0.00337955	0.0342077		ARC4	TPRN	94.0001	1.18083	0.266035	4.4386	9.05453e-06	0.000201738
ARC1	ZNF431	179.446	0.633466	0.16908	3.74654	0.000179289	0.00432445		ARC2	EBAG9	398.025	0.429943	0.151685	2.83445	0.00459041	0.0338712		ARC3	BORA	27.749	0.537274	0.183123	2.93395	0.00334675	0.0340339		ARC4	LINC01547	14.1647	1.1808	0.351083	3.36331	0.000770131	0.0070058
ARC1	ZC3H6	145.207	0.63337	0.186253	3.40058	0.000672419	0.0099361		ARC2	ELAC2	99.5709	0.428093	0.13483	3.17505	0.00149809	0.0157913		ARC3	TPI1	5045.25	0.536172	0.190277	2.81785	0.0048346	0.0434759		ARC4	PNPLA4	133.578	1.17625	0.351405	3.34729	0.000816056	0.0073507
ARC1	CDK13	330.303	0.631742	0.171359	3.68665	0.000227221	0.00493127		ARC2	DESI1	253.211	0.426665	0.13112	3.25399	0.00113797	0.0129497		ARC3	TSFM	295.78	0.53611	0.163279	3.2834	0.00102562	0.0148908		ARC4	AC104825.1	16.1559	1.17122	0.325269	3.60078	0.000317261	0.00350724
ARC1	UBR2	231.699	0.631718	0.175062	3.60853	0.000307937	0.00594823		ARC2	WDYHV1	139.125	0.426348	0.151053	2.8225	0.00476515	0.0346701		ARC3	PDCD5	2120.16	0.534668	0.156171	3.42361	0.000617943	0.0102973		ARC4	IQCD	13.6397	1.17021	0.330465	3.5411	0.000398464	0.00418927
ARC1	METTL16	108.193	0.631489	0.148921	4.24043	2.23089e-05	0.00109458		ARC2	TPRA1	111.276	0.425875	0.147466	2.88796	0.0038775	0.0300668		ARC3	NOC3L	217.814	0.526783	0.161142	3.26906	0.00107907	0.0154719		ARC4	IL13RA1	218.983	1.16659	0.217712	5.35843	8.39481e-08	4.34507e-06
ARC1	SETD2	236.277	0.631336	0.160298	3.93852	8.19863e-05	0.00255551		ARC2	SLC25A39	551.307	0.425621	0.160517	2.65156	0.00801219	0.0492268		ARC3	HPCAL1	184.209	0.52653	0.166981	3.15324	0.0016147	0.0206581		ARC4	RBM47	374.58	1.16621	0.297309	3.92256	8.76117e-05	0.00128434
ARC1	SIK2	60.7811	0.630385	0.184327	3.41993	0.000626371	0.00947692		ARC2	GEMIN4	42.9313	0.424841	0.13865	3.06413	0.00218303	0.0203946		ARC3	SLC35F6	165.83	0.526025	0.175426	2.99856	0.00271255	0.0293895		ARC4	DNAJC1	605.197	1.16561	0.228287	5.10591	3.29201e-07	1.34792e-05
ARC1	DMTF1	127.749	0.629394	0.168495	3.73539	0.000187426	0.00442599		ARC2	UQCRC1	404.286	0.424815	0.130325	3.25967	0.00111543	0.0127868		ARC3	FAAP24	47.2595	0.525212	0.177401	2.9606	0.00307042	0.031937		ARC4	CASP8	152.904	1.16542	0.313284	3.71999	0.000199228	0.00244327
ARC1	ZNF202	18.5177	0.629184	0.174945	3.59647	0.000322567	0.00613103		ARC2	C8orf33	589.794	0.424484	0.159186	2.6666	0.00766229	0.047761		ARC3	TSPAN14	241.985	0.52491	0.156405	3.3561	0.000790513	0.0121913		ARC4	ABHD3	132.516	1.15912	0.274048	4.22962	2.34083e-05	0.000437114
ARC1	MTRF1L	106.109	0.628649	0.150359	4.18099	2.90243e-05	0.00128765		ARC2	RPA1	144.168	0.423002	0.13159	3.21454	0.00130654	0.0142654		ARC3	POGLUT1	77.8982	0.523757	0.174253	3.00573	0.00264942	0.0290384		ARC4	OSBPL5	37.7588	1.15377	0.274161	4.20836	2.57236e-05	0.000472051
ARC1	TEAD3	107.351	0.628497	0.177563	3.53956	0.000400793	0.0070596		ARC2	SMDT1	681.972	0.422405	0.13616	3.10227	0.00192041	0.0188113		ARC3	C5orf15	159.078	0.522016	0.171803	3.03846	0.00237793	0.0269367		ARC4	CYP2R1	51.5609	1.15202	0.327406	3.51863	0.000433775	0.00449035
ARC1	VCPKMT	67.995	0.627838	0.156157	4.02056	5.80592e-05	0.00199354		ARC2	TMEM161A	166.263	0.420402	0.141952	2.96158	0.00306062	0.0256275		ARC3	GORAB	115.331	0.519151	0.167675	3.09617	0.00196037	0.0235557		ARC4	FBXO16	23.4921	1.15	0.32062	3.58682	0.000334736	0.0036643
ARC1	CWF19L2	171.991	0.627269	0.179966	3.48548	0.000491256	0.00810423		ARC2	CHCHD2	5683.27	0.418625	0.13077	3.20124	0.00136837	0.0147397		ARC3	TBL1XR1	694.737	0.517296	0.164297	3.14853	0.00164091	0.0208424		ARC4	RALB	111.925	1.14311	0.250599	4.56149	5.07917e-06	0.000126578
ARC1	PSMA3-AS1	187.414	0.626304	0.165457	3.78531	0.000153519	0.00388151		ARC2	ZSWIM7	245.725	0.417993	0.141741	2.94899	0.00318818	0.0263434		ARC3	CKAP4	480.161	0.517133	0.177214	2.91813	0.00352141	0.035297		ARC4	PCCA	55.6642	1.14246	0.33772	3.38288	0.000717311	0.00664509
ARC1	ZNF10	44.2205	0.625397	0.181152	3.45234	0.000555747	0.00885919		ARC2	TRAM1	953.6	0.417075	0.144225	2.89183	0.00383	0.0298125		ARC3	LRR1	99.6854	0.515906	0.176379	2.92499	0.00344466	0.0346697		ARC4	IFT46	47.5388	1.14044	0.25751	4.42871	9.47968e-06	0.000210051
ARC1	SMG1	497.161	0.624797	0.171831	3.63612	0.000276775	0.00557898		ARC2	B4GALT3	247.116	0.415855	0.146617	2.83633	0.00456356	0.0337266		ARC3	UTP14A	176.029	0.515555	0.150428	3.42726	0.00060971	0.0101805		ARC4	VPS35L	74.6679	1.13974	0.248101	4.59387	4.35103e-06	0.000113183
ARC1	ZNF316	61.6304	0.624742	0.172308	3.62572	0.000288161	0.00568		ARC2	KIF5B	1665.01	0.414671	0.135507	3.06015	0.00221225	0.0205763		ARC3	RAB9A	489.398	0.512199	0.173264	2.95618	0.00311473	0.0322949		ARC4	HK2	79.9746	1.13923	0.27884	4.08563	4.39578e-05	0.000732727
ARC1	DIP2A	182.229	0.624195	0.172991	3.60825	0.000308265	0.00594851		ARC2	EMC2	513.263	0.413886	0.149653	2.76564	0.00568118	0.038851		ARC3	TAF1A	55.3944	0.51111	0.174651	2.92647	0.00342838	0.0345412		ARC4	FAM161B	16.9356	1.13856	0.298611	3.81286	0.000137367	0.00181829
ARC1	ABCD4	86.5305	0.624005	0.178521	3.49541	0.000473331	0.00791796		ARC2	DAPK3	147.489	0.413812	0.147696	2.80178	0.00508213	0.0361079		ARC3	XRN1	291.744	0.507745	0.178268	2.84822	0.00439651	0.0409074		ARC4	CTNNBIP1	432.412	1.13765	0.227745	4.99528	5.87515e-07	2.14847e-05
ARC1	AMMECR1L	71.2731	0.623996	0.167144	3.73328	0.000189004	0.00443778		ARC2	SDHC	942.441	0.412809	0.127274	3.24347	0.00118085	0.0132544		ARC3	TIPIN	92.0273	0.507023	0.162755	3.11525	0.00183789	0.0225404		ARC4	CCDC125	84.842	1.13745	0.251714	4.5188	6.21897e-06	0.000149404
ARC1	BTAF1	77.4034	0.621239	0.179202	3.46669	0.000526904	0.00848961		ARC2	VPS72	402.165	0.410354	0.123994	3.30946	0.000934755	0.0112857		ARC3	RPL39	28589.8	0.50224	0.173299	2.89811	0.00375415	0.0368486		ARC4	TESK2	43.9512	1.13632	0.308393	3.68466	0.000229006	0.0027262
ARC1	SENP6	467.289	0.620929	0.147676	4.20466	2.61479e-05	0.00121097		ARC2	TIMM29	180.975	0.409476	0.123983	3.30269	0.000957629	0.0114397		ARC3	SOS1	230.28	0.500031	0.162607	3.07509	0.00210439	0.0246954		ARC4	ABAT	19.9554	1.13609	0.343022	3.31202	0.000926258	0.00813994
ARC1	DNAAF2	161.056	0.617538	0.140315	4.40107	1.07716e-05	0.000647252		ARC2	OSBPL1A	526.17	0.409249	0.14096	2.9033	0.00369256	0.029199		ARC3	PTCD2	30.8322	0.499855	0.153895	3.24803	0.00116208	0.016351		ARC4	MGST2	294.304	1.13009	0.266237	4.24469	2.189e-05	0.00041686
ARC1	ASCC3	307.03	0.617217	0.180977	3.41048	0.000648489	0.00968805		ARC2	DERL1	490.616	0.406973	0.12369	3.29025	0.00100097	0.0118083		ARC3	CYBC1	215.119	0.498937	0.174408	2.86075	0.00422643	0.0397706		ARC4	CCDC159	45.5212	1.12737	0.245862	4.58539	4.53147e-06	0.000115495
ARC1	CMTR1	72.4417	0.617084	0.180794	3.41318	0.000642092	0.00963798		ARC2	TCTA	93.6579	0.406314	0.144444	2.81295	0.00490891	0.0353067		ARC3	RNF114	588.809	0.494932	0.14741	3.35752	0.000786443	0.0121669		ARC4	CERS6	176.605	1.12532	0.316505	3.55545	0.000377336	0.00401948
ARC1	ZBTB11-AS1	34.3476	0.616874	0.179532	3.43602	0.000590335	0.00912808		ARC2	AMZ2	200.893	0.405807	0.152784	2.65608	0.0079056	0.0488049		ARC3	KDM2B	75.6814	0.483008	0.149754	3.22535	0.00125817	0.0171964		ARC4	TMEM87B	146.384	1.12305	0.212056	5.29604	1.18344e-07	5.78424e-06
ARC1	GTF2F2	309.533	0.616792	0.165542	3.72589	0.000194629	0.00450762		ARC2	STUB1	783.723	0.404664	0.128745	3.14314	0.00167143	0.0170822		ARC3	C14orf119	412.652	0.480961	0.171577	2.80318	0.00506008	0.0447971		ARC4	RASEF	135.823	1.12036	0.267117	4.19426	2.7376e-05	0.000496061
ARC1	ICE1	254.193	0.61608	0.172851	3.56423	0.000364929	0.00664816		ARC2	PITPNA	213.861	0.403969	0.125525	3.21823	0.00128986	0.0141233		ARC3	UTP15	52.6899	0.477489	0.145818	3.27456	0.00105828	0.015252		ARC4	SLC52A3	48.2908	1.11969	0.336057	3.33184	0.000862746	0.00770252
ARC1	LEMD3	91.7648	0.615218	0.162645	3.78258	0.000155211	0.0039061		ARC2	ITGAE	246.664	0.403876	0.144984	2.78566	0.00534195	0.0372754		ARC3	TAF5	31.4613	0.476981	0.16042	2.97333	0.00294588	0.0311544		ARC4	ZNF350	55.0288	1.11851	0.24389	4.58613	4.51532e-06	0.000115375
ARC1	LMBR1L	61.3724	0.61378	0.168215	3.64878	0.000263486	0.00537965		ARC2	AES	847.009	0.403872	0.151502	2.6658	0.0076806	0.0478236		ARC3	LYAR	243.74	0.476551	0.17192	2.77193	0.00557246	0.0479957		ARC4	TMEM141	745.048	1.1178	0.200812	5.56642	2.60025e-08	1.56177e-06
ARC1	KLC1	142.09	0.613594	0.136648	4.49033	7.11135e-06	0.000513424		ARC2	GGA1	198.747	0.402116	0.132491	3.03505	0.00240493	0.021774		ARC3	RNF44	119.124	0.473051	0.145783	3.24489	0.00117496	0.0164612		ARC4	FAM110A	159.1	1.1176	0.2644	4.22693	2.36904e-05	0.000441158
ARC1	CBL	105.325	0.61235	0.161894	3.78241	0.000155314	0.0039061		ARC2	LYRM1	143.692	0.401447	0.141647	2.83415	0.00459481	0.0338712		ARC3	FBXO45	165.408	0.471255	0.166181	2.8358	0.00457117	0.0419348		ARC4	TMEM254	142.362	1.11753	0.230057	4.85764	1.18796e-06	3.8992e-05
ARC1	ZCCHC14	80.4664	0.611507	0.178854	3.41904	0.000628433	0.00948544		ARC2	TRMT12	76.1061	0.399575	0.144733	2.76078	0.00576637	0.0392713		ARC3	PRMT1	886.959	0.469293	0.145221	3.23157	0.00123111	0.016933		ARC4	ELMSAN1	139.374	1.11428	0.237886	4.68409	2.81208e-06	7.9391e-05
ARC1	MYO9A	156.693	0.6105	0.179317	3.40458	0.000662662	0.00982517		ARC2	MECR	144.11	0.399349	0.136588	2.92375	0.00345847	0.0278613		ARC3	XRCC4	57.5659	0.468207	0.161725	2.89509	0.00379053	0.0370836		ARC4	SLC22A18	87.1405	1.11376	0.312853	3.56	0.000370855	0.00396824
ARC1	CHD9	419.597	0.608928	0.145928	4.17281	3.00867e-05	0.00130729		ARC2	DCTN3	693.124	0.395643	0.142421	2.77799	0.00546966	0.0379193		ARC3	PSMA1	1035.94	0.463789	0.139645	3.3212	0.000896314	0.0135466		ARC4	C15orf65	36.4468	1.11098	0.235628	4.71496	2.41762e-06	6.95186e-05
ARC1	ACIN1	370.716	0.607179	0.149751	4.05459	5.02229e-05	0.00179254		ARC2	ILF2	1974.04	0.393461	0.126999	3.09815	0.00194735	0.0189731		ARC3	POLD3	165.296	0.463584	0.157932	2.93534	0.00333184	0.0339528		ARC4	ISOC1	161.256	1.10764	0.25725	4.30569	1.66467e-05	0.000332703
ARC1	KDM5A	532.411	0.606889	0.174945	3.46904	0.000522329	0.00844083		ARC2	SCAMP3	264.3	0.392739	0.131754	2.98086	0.00287439	0.0244572		ARC3	PSMB2	1657.35	0.462711	0.142757	3.24126	0.00119004	0.0166248		ARC4	LDLRAD4	114.534	1.10715	0.266584	4.15311	3.27984e-05	0.000574548
ARC1	LTV1	262.802	0.604395	0.177303	3.40882	0.000652444	0.00971655		ARC2	TTLL1	46.0232	0.391094	0.137314	2.84817	0.00439721	0.0328254		ARC3	CSE1L	285.124	0.462681	0.15293	3.02544	0.00248269	0.0277071		ARC4	WFS1	40.1287	1.10675	0.248108	4.46074	8.1676e-06	0.000185352
ARC1	PTPN11	310.429	0.604244	0.159427	3.79011	0.000150582	0.00384308		ARC2	NCSTN	254.475	0.390598	0.131344	2.97385	0.00294092	0.0248597		ARC3	SYMPK	133.864	0.46052	0.159475	2.88773	0.00388031	0.0375493		ARC4	UAP1	620.594	1.10335	0.208832	5.28346	1.26767e-07	6.10723e-06
ARC1	DIS3	209.651	0.604025	0.173459	3.48224	0.000497244	0.00815342		ARC2	SETD6	94.6806	0.390556	0.145953	2.6759	0.00745279	0.0467444		ARC3	FAM122B	70.1864	0.459013	0.162591	2.82311	0.00475609	0.0430466		ARC4	ZFYVE16	161.757	1.10262	0.223237	4.93926	7.84213e-07	2.71995e-05
ARC1	TBC1D12	63.2275	0.603946	0.168191	3.59084	0.000329618	0.00621528		ARC2	COPS5	680.704	0.389548	0.136718	2.84929	0.00438172	0.0327379		ARC3	ZMIZ2	153.899	0.458989	0.166646	2.75428	0.0058822	0.0496882		ARC4	COMTD1	320.251	1.10256	0.299567	3.68053	0.00023275	0.00275314
ARC1	EMSY	94.0266	0.6036	0.175056	3.44804	0.000564661	0.00891996		ARC2	POLR2I	1158.59	0.389295	0.142574	2.73047	0.00632447	0.0419501		ARC3	TOMM40	550.835	0.456801	0.148241	3.08148	0.00205975	0.0243318		ARC4	LPXN	17.0988	1.09987	0.26857	4.09527	4.21675e-05	0.000708279
ARC1	GINM1	402.416	0.603246	0.16518	3.65205	0.000260157	0.00534038		ARC2	FAM49B	616.103	0.387487	0.142907	2.71147	0.00669859	0.0435832		ARC3	RIOX2	165.719	0.453523	0.15835	2.86404	0.00418272	0.0394808		ARC4	KIF16B	122.542	1.09954	0.262738	4.18493	2.85251e-05	0.000512741
ARC1	NCOA1	178.284	0.601191	0.170859	3.51863	0.000433774	0.00745661		ARC2	HTRA2	164.466	0.386849	0.123994	3.1199	0.00180913	0.0180484		ARC3	WDR41	107.855	0.451791	0.150383	3.00426	0.00266229	0.0291305		ARC4	TRAK2	74.3305	1.09831	0.269804	4.07077	4.68586e-05	0.000770894
ARC1	PAF1	165.357	0.601187	0.17068	3.52231	0.000427803	0.00738466		ARC2	UNC45A	141.033	0.386294	0.130357	2.96335	0.00304312	0.0255087		ARC3	PRIM2	98.9484	0.449841	0.146163	3.07766	0.00208629	0.0245418		ARC4	ACAD8	82.4794	1.09728	0.20826	5.26879	1.37325e-07	6.52247e-06
ARC1	SRSF3	2541.79	0.600829	0.124125	4.84052	1.29501e-06	0.000162845		ARC2	CALM2	5169.77	0.385578	0.12565	3.06868	0.0021501	0.0201928		ARC3	DUT	963.693	0.43988	0.146556	3.00144	0.00268704	0.0292578		ARC4	FAM174A	108.924	1.0966	0.224218	4.89077	1.00442e-06	3.36238e-05
ARC1	ZNF574	61.0979	0.599638	0.169182	3.54433	0.000393618	0.00699746		ARC2	METTL26	826.789	0.385075	0.11507	3.34644	0.00081856	0.0102284		ARC3	NUP37	161.038	0.434984	0.151252	2.87589	0.0040289	0.0383742		ARC4	LONP2	339.35	1.09529	0.260027	4.21221	2.52887e-05	0.000465339
ARC1	BAZ1A	584.16	0.594343	0.148888	3.99188	6.55521e-05	0.00217987		ARC2	COPRS	448.722	0.384195	0.131335	2.92532	0.00344103	0.0277982		ARC3	DIMT1	160.99	0.434352	0.14276	3.04253	0.00234602	0.026699		ARC4	DOPEY2	137.168	1.09515	0.255618	4.28431	1.83308e-05	0.000360649
ARC1	TPM4	2270.48	0.592669	0.169918	3.48797	0.000486702	0.00804307		ARC2	PPP1R11	229.451	0.383333	0.128006	2.99464	0.00274765	0.0237539		ARC3	HARS2	52.5204	0.433227	0.147123	2.94465	0.00323319	0.0332569		ARC4	SMIM22	791.516	1.09382	0.328338	3.33139	0.000864124	0.007708
ARC1	CTR9	172.193	0.59259	0.16586	3.57283	0.00035315	0.00649768		ARC2	UGP2	885.597	0.38213	0.144153	2.65087	0.00802845	0.0492876		ARC3	VPS26A	439.743	0.428081	0.134652	3.17916	0.00147702	0.0193505		ARC4	ZNF652	263.478	1.09326	0.190799	5.72991	1.00486e-08	6.97045e-07
ARC1	MIOS	75.7308	0.590595	0.166868	3.53929	0.000401204	0.0070596		ARC2	NENF	1298.18	0.381806	0.120786	3.16101	0.00157225	0.0163059		ARC3	NECAP2	187.403	0.422748	0.133165	3.17462	0.00150035	0.0195255		ARC4	SLC9A3R1	520.46	1.09068	0.232771	4.68564	2.79082e-06	7.89012e-05
ARC1	MTA2	65.8994	0.59021	0.162839	3.6245	0.000289518	0.00569676		ARC2	PIGC	233.179	0.377839	0.133826	2.82337	0.00475218	0.0346111		ARC3	SMIM12	250.014	0.420779	0.139512	3.01609	0.00256057	0.0283662		ARC4	OSBPL10	71.0067	1.08823	0.308219	3.53071	0.000414449	0.00432131
ARC1	ATXN7L3	76.697	0.589864	0.15496	3.80656	0.000140914	0.00367538		ARC2	BABAM2	121.404	0.377361	0.13609	2.77288	0.00555627	0.0383163		ARC3	ZRANB2	693.339	0.4135	0.129297	3.19807	0.00138353	0.0184088		ARC4	UQCRQ	2168.02	1.0875	0.219619	4.95174	7.35534e-07	2.57769e-05
ARC1	ATXN2L	249.358	0.589415	0.156288	3.77135	0.000162366	0.00400317		ARC2	RPS6KB2	255.465	0.376854	0.125803	2.99558	0.00273921	0.0236985		ARC3	MAGOH	964.477	0.411795	0.137745	2.98955	0.00279391	0.0299352		ARC4	SPA17	68.8229	1.08627	0.274304	3.9601	7.49188e-05	0.00113965
ARC1	SIN3B	158.972	0.588087	0.145007	4.05557	5.0013e-05	0.00178877		ARC2	CDIPT	239.892	0.376752	0.12605	2.9889	0.0027998	0.0240789		ARC3	OGFR	202.934	0.41034	0.142067	2.88835	0.00387272	0.0375178		ARC4	STX1A	29.2443	1.08519	0.242092	4.48255	7.37576e-06	0.000170938
ARC1	CCNT2	144.85	0.587924	0.159569	3.68446	0.00022919	0.00496787		ARC2	CLPP	374.515	0.376202	0.140059	2.68602	0.00723093	0.0459247		ARC3	VBP1	515.456	0.406915	0.141959	2.86643	0.00415129	0.0392409		ARC4	SLC26A6	20.4268	1.08447	0.296788	3.65402	0.000258167	0.00298645
ARC1	UBE3A	408.161	0.587278	0.15038	3.90529	9.41136e-05	0.00279913		ARC2	MCAT	131.948	0.372737	0.125312	2.97446	0.00293501	0.0248322		ARC3	LRRC42	211.897	0.402869	0.137393	2.93224	0.00336528	0.0340985		ARC4	ETV2	18.9902	1.08162	0.292302	3.70035	0.000215302	0.00260089
ARC1	GTF2I	1258.19	0.58682	0.144186	4.0699	4.70337e-05	0.00174089		ARC2	CALU	1201.8	0.372507	0.138541	2.68878	0.0071714	0.0456217		ARC3	NIT2	564.41	0.40076	0.132457	3.02558	0.00248153	0.0277071		ARC4	ZNF595	45.6536	1.0815	0.258483	4.18402	2.864e-05	0.000514348
ARC1	FAM200A	66.448	0.585788	0.16556	3.53822	0.000402829	0.00706924		ARC2	CACYBP	1317.12	0.370865	0.12532	2.95935	0.00308293	0.025748		ARC3	PSMA5	1154.75	0.400204	0.128729	3.10889	0.00187794	0.0228455		ARC4	TBC1D8	46.9801	1.08083	0.302069	3.57808	0.000346121	0.00375837
ARC1	EIF4B	819.955	0.585628	0.157357	3.72165	0.000197928	0.00454308		ARC2	TEX261	141.018	0.370223	0.122108	3.03192	0.00243002	0.0218986		ARC3	UBE2Z	254.342	0.398243	0.120459	3.30606	0.00094619	0.0140395		ARC4	TMBIM6	2641.79	1.07953	0.189511	5.6964	1.22362e-08	8.16222e-07
ARC1	FBXW4	113.093	0.585596	0.160583	3.64669	0.000265638	0.00541196		ARC2	YDJC	243.622	0.369026	0.136401	2.70545	0.00682111	0.0440955		ARC3	TBK1	123.51	0.397083	0.13415	2.95998	0.00307659	0.0319841		ARC4	C7orf43	33.0227	1.07671	0.201846	5.33432	9.59057e-08	4.85201e-06
ARC1	AGO3	216.954	0.585132	0.157826	3.70745	0.000209356	0.00470029		ARC2	HMOX2	262.969	0.368614	0.129278	2.85133	0.00435365	0.0326228		ARC3	NRBF2	334.187	0.396981	0.140951	2.81644	0.00485598	0.0435681		ARC4	DTWD2	27.165	1.07133	0.276493	3.87471	0.00010675	0.00149539
ARC1	PRKCI	272.856	0.584946	0.16875	3.46635	0.000527582	0.00848961		ARC2	CREM	223.488	0.368253	0.121259	3.03692	0.00239008	0.0216938		ARC3	TSNAX	406.846	0.396802	0.136633	2.90414	0.00368269	0.0363597		ARC4	ENPP5	89.855	1.07098	0.326818	3.277	0.00104915	0.0089624
ARC1	EEF1A1	34293.4	0.583001	0.158475	3.67882	0.00023432	0.00501546		ARC2	TUFM	1140.43	0.366092	0.118788	3.0819	0.00205684	0.0196515		ARC3	RPA2	254.023	0.39532	0.137259	2.8801	0.00397543	0.038112		ARC4	SLC2A8	58.5715	1.07098	0.240302	4.45679	8.31948e-06	0.000188059
ARC1	BTRC	59.1385	0.580283	0.157386	3.68701	0.000226908	0.00493127		ARC2	THOC6	171.095	0.364585	0.135342	2.69381	0.00706405	0.0451186		ARC3	ANAPC5	506.592	0.394118	0.133898	2.94343	0.00324601	0.0333126		ARC4	DCUN1D3	39.56	1.07068	0.31214	3.43013	0.000603284	0.00580729
ARC1	WDR82	231.626	0.580056	0.142201	4.07913	4.52052e-05	0.00169636		ARC2	RPUSD1	121.274	0.36196	0.13577	2.66599	0.00767623	0.0478222		ARC3	ABCB7	107.79	0.39149	0.125317	3.124	0.00178413	0.0221305		ARC4	RALGAPA2	102.627	1.06821	0.313081	3.41193	0.000645045	0.00613903
ARC1	ZNF638	464.634	0.579394	0.129892	4.4606	8.17304e-06	0.000552277		ARC2	MRPS18B	466.921	0.358012	0.129634	2.7617	0.00575012	0.0391799		ARC3	SHC1	193.031	0.391258	0.140757	2.77967	0.00544143	0.047262		ARC4	LRTOMT	32.9517	1.06595	0.248594	4.28792	1.80353e-05	0.000356223
ARC1	DDX6	421.795	0.579031	0.124687	4.64389	3.41912e-06	0.000307689		ARC2	XRCC6	960.461	0.356729	0.117166	3.04464	0.00232957	0.0213446		ARC3	PSMA3	1091.14	0.387218	0.138815	2.78945	0.00527976	0.0461977		ARC4	NUDT18	25.0625	1.06149	0.324308	3.27308	0.00106383	0.00907244
ARC1	HP1BP3	795.468	0.577215	0.143362	4.02628	5.66654e-05	0.00195629		ARC2	UBE2I	1144.16	0.351776	0.119577	2.94184	0.00326267	0.0266819		ARC3	SF3A3	359.332	0.387009	0.122456	3.16039	0.00157556	0.0202753		ARC4	SLC20A1	215.376	1.05768	0.285039	3.71066	0.000206717	0.00251373
ARC1	AGAP4	23.3	0.577	0.163243	3.53461	0.000408373	0.00715902		ARC2	CFAP20	246.759	0.350454	0.125304	2.79684	0.0051605	0.036508		ARC3	U2SURP	982.054	0.385933	0.127497	3.027	0.00246992	0.0276184		ARC4	FEM1C	70.3695	1.05531	0.226761	4.65383	3.25826e-06	8.94846e-05
ARC1	ARID4A	199.463	0.576642	0.163723	3.52205	0.000428223	0.00738519		ARC2	C8orf76	231.922	0.349729	0.113393	3.08423	0.00204078	0.0195707		ARC3	HGS	237.714	0.382886	0.136986	2.79507	0.0051889	0.0456763		ARC4	MKNK2	359.031	1.05508	0.24719	4.26829	1.96979e-05	0.000382697
ARC1	ZZEF1	80.993	0.57491	0.159743	3.59897	0.000319484	0.00610299		ARC2	NUBP2	356.221	0.341953	0.120062	2.84813	0.00439769	0.0328254		ARC3	SELENOF	832.225	0.380288	0.122841	3.09577	0.00196304	0.0235733		ARC4	CACFD1	61.2595	1.05407	0.205022	5.14126	2.72897e-07	1.16463e-05
ARC1	TYW1	131.814	0.573832	0.14237	4.03057	5.56429e-05	0.00193862		ARC2	MRPL9	585.896	0.341611	0.112819	3.02796	0.00246215	0.0220253		ARC3	XIAP	313.78	0.378799	0.135352	2.79861	0.00513226	0.0452184		ARC4	HSD17B7	159.083	1.0473	0.238583	4.38966	1.13529e-05	0.000243798
ARC1	NLK	42.1533	0.573025	0.155539	3.68412	0.000229491	0.00496873		ARC2	NPRL2	72.1722	0.3403	0.111888	3.04145	0.00235445	0.0214941		ARC3	CBX3	1881.04	0.376817	0.134556	2.80045	0.0051032	0.045084		ARC4	RARA	71.9883	1.04663	0.280642	3.72942	0.000191924	0.002377
ARC1	WSB1	535.727	0.572102	0.163944	3.48962	0.000483708	0.00801341		ARC2	TRAPPC1	514.695	0.3396	0.107742	3.15197	0.00162174	0.0166847		ARC3	TIMMDC1	600.233	0.374983	0.133522	2.80841	0.00497864	0.0443362		ARC4	STN1	79.7918	1.04606	0.223749	4.67514	2.93748e-06	8.23555e-05
ARC1	ZNF322	212.707	0.571988	0.142572	4.01191	6.02285e-05	0.0020495		ARC2	HAX1	812.956	0.3371	0.107936	3.12314	0.00178934	0.0179235		ARC3	PSMB4	1358.5	0.374622	0.122236	3.06475	0.00217854	0.0253392		ARC4	RNF11	251.808	1.04423	0.206135	5.06574	4.06812e-07	1.59145e-05
ARC1	HSPD1	4130.54	0.571439	0.151177	3.77992	0.000156877	0.00391391		ARC2	GLT8D1	140.152	0.337018	0.109965	3.06478	0.00217827	0.0203584		ARC3	MRPS23	501.046	0.368665	0.126633	2.91129	0.00359935	0.0358098		ARC4	MPHOSPH6	281.532	1.04419	0.244334	4.27363	1.92318e-05	0.000374723
ARC1	TTC19	302.481	0.57116	0.1477	3.86702	0.000110172	0.00309461		ARC2	ARF1	2708.43	0.3276	0.106604	3.07307	0.00211872	0.0199953		ARC3	EIF1AX	1763.15	0.367623	0.122676	2.99669	0.00272927	0.0295335		ARC4	AC093323.1	81.3056	1.04402	0.238736	4.3731	1.22492e-05	0.000258643
ARC1	PBRM1	298.073	0.570163	0.143277	3.97945	6.90753e-05	0.0022762		ARC2	NDUFB2	2827.44	0.32617	0.113976	2.86175	0.00421313	0.0319209		ARC3	CUL2	249.196	0.364386	0.127935	2.84822	0.00439644	0.0409074		ARC4	TMEM175	51.0456	1.04273	0.256948	4.05815	4.94633e-05	0.000805864
ARC1	PRPF38B	632.346	0.569905	0.124703	4.57009	4.87524e-06	0.000401456		ARC2	PSMD3	367.074	0.325648	0.120956	2.69229	0.00709628	0.0452809		ARC3	CEBPZ	579.991	0.353824	0.116096	3.04769	0.00230611	0.0264447		ARC4	METTL25	41.5083	1.04092	0.252391	4.12425	3.7194e-05	0.000639521
ARC1	MAP4K3	112.136	0.568623	0.156282	3.63845	0.000274286	0.00554058		ARC2	ESS2	53.1796	0.324279	0.122194	2.6538	0.00795902	0.0489634		ARC3	PSMD2	829.624	0.346817	0.125895	2.75481	0.00587271	0.0496859		ARC4	CIB1	866.659	1.03761	0.231867	4.47504	7.63966e-06	0.000175643
ARC1	TRRAP	145.419	0.564792	0.156977	3.59792	0.00032077	0.00611316		ARC2	RHOT2	150.763	0.317372	0.11795	2.69074	0.00712941	0.0454294		ARC3	RARS	288.85	0.346686	0.114662	3.02356	0.00249821	0.0278169		ARC4	TSPAN9	119.973	1.03044	0.260572	3.95453	7.66851e-05	0.00115779
ARC1	ZBTB2	46.9951	0.563982	0.14514	3.88577	0.000102007	0.00294363		ARC2	CTDNEP1	263.473	0.308762	0.112784	2.73763	0.00618837	0.0413407		ARC3	EIF6	946.949	0.325269	0.115991	2.80427	0.00504305	0.044714		ARC4	GSTCD	42.1174	1.02977	0.21098	4.88088	1.05613e-06	3.5122e-05
ARC1	FUS	1911.74	0.56325	0.147128	3.82831	0.000129027	0.00344714											ARC3	KHDRBS1	945.025	0.226018	0.0818785	2.76041	0.00577287	0.0491598		ARC4	ATP7A	63.0768	1.02956	0.227106	4.5334	5.80426e-06	0.000142018
ARC1	YLPM1	131.473	0.560559	0.143963	3.89377	9.86965e-05	0.00287872																				ARC4	TMEM53	50.201	1.02872	0.232638	4.42197	9.78032e-06	0.00021436
ARC1	FOXJ3	157.798	0.560147	0.156222	3.58559	0.000336321	0.00628273																				ARC4	PCK2	96.6307	1.02797	0.267237	3.84664	0.000119746	0.00162228
ARC1	HERC2	245.055	0.559735	0.162358	3.44754	0.000565722	0.00892187																				ARC4	NANS	629.131	1.02767	0.227678	4.51372	6.37006e-06	0.000152173
ARC1	REPS1	141.872	0.558007	0.152661	3.65521	0.000256969	0.00530361																				ARC4	APH1B	54.8368	1.02536	0.274939	3.72939	0.000191941	0.002377
ARC1	CDK12	271.766	0.557907	0.137056	4.07064	4.68851e-05	0.00173958																				ARC4	LEO1	185.268	1.02494	0.20027	5.11778	3.09152e-07	1.28671e-05
ARC1	SMNDC1	218.077	0.557344	0.141537	3.9378	8.22316e-05	0.00255551																				ARC4	MRPL41	954.76	1.02321	0.232093	4.40862	1.04034e-05	0.000225566
ARC1	RSBN1	207.454	0.557269	0.163932	3.39939	0.000675354	0.00994851																				ARC4	ACADSB	50.4008	1.02275	0.284003	3.60118	0.000316778	0.00350383
ARC1	GPS2	112.04	0.557064	0.155041	3.59302	0.000326871	0.00618189																				ARC4	FAM111A	141.667	1.02149	0.297369	3.4351	0.000592336	0.005721
ARC1	HNRNPDL	1512.5	0.555097	0.117358	4.72996	2.24568e-06	0.000233967																				ARC4	SLC22A5	38.9282	1.01972	0.248078	4.11047	3.94856e-05	0.000669232
ARC1	RBM23	234.357	0.554881	0.132257	4.19548	2.72289e-05	0.00124284																				ARC4	COMT	1201.25	1.01737	0.256974	3.95902	7.52578e-05	0.00114308
ARC1	CLK2	83.0555	0.554274	0.132031	4.19807	2.69204e-05	0.00123769																				ARC4	ABHD2	139.81	1.0158	0.270179	3.75974	0.000170091	0.00216759
ARC1	RSRC2	1034.92	0.552951	0.130116	4.24968	2.14081e-05	0.00105858																				ARC4	TMEM150A	83.7063	1.01479	0.253372	4.00515	6.19789e-05	0.000969849
ARC1	SF1	707.71	0.550196	0.115518	4.76287	1.90862e-06	0.000215719																				ARC4	MSRB1	174.303	1.01283	0.280658	3.60875	0.000307672	0.00341997
ARC1	GOPC	416.049	0.550192	0.152305	3.61243	0.00030334	0.00589524																				ARC4	TBC1D24	108.594	1.01217	0.257002	3.93837	8.2036e-05	0.00122303
ARC1	USP42	121.396	0.549958	0.146847	3.74512	0.000180309	0.00432834																				ARC4	MARVELD2	87.2875	1.00961	0.215712	4.68033	2.86407e-06	8.07459e-05
ARC1	ZNF394	131.441	0.548101	0.130822	4.18968	2.79345e-05	0.00126311																				ARC4	KRT8	4041.94	1.00857	0.26269	3.83941	0.000123331	0.00166638
ARC1	SAFB2	231.206	0.547546	0.139379	3.92846	8.5491e-05	0.0026267																				ARC4	ATP2B1	205.495	1.00695	0.295405	3.40873	0.00065267	0.00619407
ARC1	SPINDOC	65.5677	0.544781	0.158698	3.43281	0.00059736	0.00916443																				ARC4	FITM2	25.3996	1.00383	0.27204	3.68999	0.000224259	0.0026818
ARC1	SRSF5	954.567	0.544625	0.144893	3.75881	0.000170724	0.00417747																				ARC4	SEPT8	57.3839	1.00225	0.253498	3.95367	7.69603e-05	0.00116108
ARC1	RBM6	236.029	0.544434	0.150071	3.62784	0.000285808	0.00566484																				ARC4	MTHFR	76.6039	1.00174	0.235809	4.24809	2.15602e-05	0.000412187
ARC1	MARK3	203.227	0.543872	0.143903	3.77945	0.000157178	0.00391391																				ARC4	ARHGAP32	136.401	1.00165	0.233938	4.28169	1.85476e-05	0.000363497
ARC1	DAGLB	42.0812	0.540393	0.157762	3.42536	0.000613985	0.00935663																				ARC4	OCEL1	112.276	1.00162	0.285401	3.50951	0.000448931	0.00461177
ARC1	RNF216	198.655	0.540252	0.15186	3.55758	0.000374292	0.00669964																				ARC4	APMAP	425.513	1.00066	0.221929	4.50894	6.51536e-06	0.000154911
ARC1	SRSF6	420.95	0.537809	0.125012	4.30204	1.69229e-05	0.000900091																				ARC4	ISG20	349.387	0.999449	0.306335	3.2626	0.00110394	0.00934342
ARC1	RBM25	1057.4	0.537381	0.120643	4.45431	8.41637e-06	0.000552976																				ARC4	SQOR	192.434	0.999382	0.29244	3.41739	0.000632242	0.00604569
ARC1	YTHDC1	512.789	0.534441	0.112505	4.75037	2.03049e-06	0.000224207																				ARC4	C4orf33	76.1699	0.997734	0.278129	3.58731	0.000334112	0.00366145
ARC1	KDM2A	392.856	0.534381	0.148882	3.58928	0.000331587	0.00623384																				ARC4	SLC2A4RG	442.113	0.995535	0.216873	4.59041	4.42375e-06	0.000113755
ARC1	CUL3	325.62	0.532094	0.136084	3.91003	9.22833e-05	0.00276821																				ARC4	SPINT1-AS1	293.811	0.990663	0.25517	3.88236	0.000103447	0.00146027
ARC1	NKAPD1	185.907	0.531603	0.144897	3.66883	0.000243663	0.00512509																				ARC4	ZNRF2	154.844	0.990316	0.257353	3.84808	0.000119046	0.0016156
ARC1	CENPC	155.63	0.53112	0.149193	3.55995	0.000370928	0.0066722																				ARC4	GFER	162.19	0.986855	0.198339	4.9756	6.50465e-07	2.32806e-05
ARC1	VPS41	153.275	0.52958	0.15153	3.49489	0.000474263	0.00791796																				ARC4	TEX264	292.227	0.982714	0.217602	4.51611	6.29867e-06	0.000151004
ARC1	ARID2	121.748	0.527052	0.139132	3.78814	0.000151779	0.00385292																				ARC4	TOM1L2	57.8488	0.982627	0.244242	4.02317	5.74195e-05	0.000909789
ARC1	HERPUD2	110.705	0.524859	0.13571	3.8675	0.000109956	0.00309461																				ARC4	PLEKHF2	241.826	0.982036	0.253675	3.87123	0.000108288	0.00150808
ARC1	KANSL2	91.823	0.524607	0.122196	4.29315	1.76153e-05	0.000927678																				ARC4	FDFT1	557.057	0.981449	0.299445	3.27756	0.00104708	0.00895607
ARC1	RPS9	11064.7	0.522269	0.140803	3.70922	0.000207896	0.00468829																				ARC4	IDNK	36.9034	0.980636	0.273388	3.58698	0.000334532	0.00366405
ARC1	PIP5K1A	235.708	0.520505	0.149381	3.48442	0.0004932	0.00812598																				ARC4	EMP2	748.156	0.97885	0.267221	3.66308	0.000249203	0.00290105
ARC1	NEMF	426.685	0.517529	0.114014	4.53915	5.64805e-06	0.000448015																				ARC4	LRP10	340.602	0.977392	0.204215	4.78609	1.70059e-06	5.20912e-05
ARC1	ROCK1	480.887	0.517453	0.150693	3.43382	0.000595134	0.00914501																				ARC4	AC009961.1	13.7672	0.968778	0.290672	3.33289	0.000859485	0.0076768
ARC1	PTPN4	110.472	0.515879	0.14224	3.62681	0.00028694	0.00567543																				ARC4	DCXR	851.983	0.96312	0.243087	3.96204	7.43135e-05	0.001133
ARC1	YWHAG	549.43	0.515496	0.139197	3.70335	0.000212775	0.00475315																				ARC4	PIK3R3	298.063	0.962688	0.283762	3.39259	0.000692347	0.00649429
ARC1	PPP2R2D	207.783	0.514241	0.143265	3.58945	0.000331379	0.00623384																				ARC4	PXN	65.9849	0.959616	0.250005	3.83838	0.000123847	0.00167223
ARC1	HNRNPU	3157.98	0.513277	0.15049	3.41071	0.000647939	0.00968746																				ARC4	CLTC	637.564	0.959515	0.214671	4.4697	7.83278e-06	0.000179469
ARC1	PPP6R3	179.56	0.513188	0.14087	3.64298	0.000269501	0.00547888																				ARC4	RABL3	90.6125	0.959055	0.175148	5.47568	4.35824e-08	2.48518e-06
ARC1	FAM204A	414.579	0.510569	0.130478	3.91308	9.11259e-05	0.00274476																				ARC4	LMAN2	785.845	0.958587	0.191496	5.00577	5.56392e-07	2.06838e-05
ARC1	SON	1992.86	0.5103	0.143407	3.55839	0.000373128	0.00669024																				ARC4	MIA2	226.057	0.958364	0.219974	4.35672	1.32024e-05	0.000274463
ARC1	IP6K1	86.6082	0.508794	0.143045	3.55687	0.000375301	0.00671018																				ARC4	GSS	158.834	0.956383	0.225473	4.24167	2.21864e-05	0.000419733
ARC1	PRKRIP1	223.032	0.507502	0.135468	3.7463	0.000179464	0.00432445																				ARC4	FKBP14	146.627	0.953083	0.253661	3.75731	0.00017175	0.00218118
ARC1	CHERP	180.113	0.505345	0.124865	4.04714	5.18469e-05	0.00182647																				ARC4	RAP2C	93.4023	0.952824	0.249921	3.81249	0.000137572	0.0018198
ARC1	SRRT	248.93	0.504791	0.111661	4.52073	6.16274e-06	0.000471681																				ARC4	HSDL2	142.591	0.949558	0.212715	4.464	8.04443e-06	0.000183188
ARC1	CNOT1	274.869	0.503467	0.134655	3.73894	0.000184798	0.00437525																				ARC4	GLUL	1100.95	0.947859	0.235491	4.02503	5.69692e-05	0.000906807
ARC1	SAFB	292.671	0.500192	0.109971	4.54841	5.40538e-06	0.000433069																				ARC4	DEGS1	583.737	0.947559	0.234919	4.03356	5.49383e-05	0.000882248
ARC1	KRIT1	320.434	0.493131	0.138667	3.55623	0.000376218	0.00672026																				ARC4	PRKAA1	155.988	0.946621	0.224253	4.22123	2.42977e-05	0.000449151
ARC1	NCL	3370.01	0.492713	0.133238	3.69799	0.000217313	0.00480365																				ARC4	SETD7	122.167	0.946361	0.242813	3.8975	9.71918e-05	0.00139738
ARC1	NRF1	40.9194	0.490495	0.136854	3.58407	0.000338279	0.00630967																				ARC4	ATOX1	1319.17	0.945684	0.248907	3.79935	0.000145074	0.00189452
ARC1	DPF2	190.907	0.489665	0.127055	3.85397	0.000116217	0.00321363																				ARC4	DNAJC17	92.9239	0.943059	0.185567	5.08204	3.73411e-07	1.48262e-05
ARC1	C10orf88	31.6488	0.48708	0.140902	3.45687	0.000546498	0.00873038																				ARC4	CHP1	240	0.941127	0.192525	4.88833	1.01694e-06	3.39866e-05
ARC1	CREB1	224.177	0.484748	0.122662	3.9519	7.7533e-05	0.00246187																				ARC4	RXRA	151.753	0.940976	0.264335	3.55979	0.00037115	0.00396824
ARC1	USP34	468.617	0.479502	0.134165	3.57398	0.000351597	0.00648168																				ARC4	JKAMP	172.304	0.940766	0.179061	5.25388	1.48932e-07	7.00778e-06
ARC1	MPHOSPH8	517.771	0.476349	0.140123	3.3995	0.000675089	0.00994851																				ARC4	CCDC24	47.6205	0.940377	0.23778	3.95482	7.65916e-05	0.00115724
ARC1	MAU2	121.001	0.47626	0.139246	3.42027	0.000625597	0.00947692																				ARC4	TRPT1	157.418	0.938258	0.186977	5.01804	5.22013e-07	1.97329e-05
ARC1	CTCF	285.387	0.475852	0.118158	4.02724	5.6436e-05	0.00195549																				ARC4	CLBA1	34.9868	0.937988	0.244302	3.83946	0.000123304	0.00166638
ARC1	SF3B1	933.138	0.473007	0.116611	4.05629	4.9858e-05	0.00178877																				ARC4	STIMATE	13.717	0.931734	0.247958	3.75763	0.000171533	0.00218046
ARC1	GATAD2A	266.4	0.471663	0.126461	3.72971	0.000191701	0.00445534																				ARC4	ACAA1	320.401	0.930919	0.208256	4.47007	7.81956e-06	0.00017937
ARC1	DCAF1	64.7864	0.469308	0.135243	3.47011	0.000520243	0.00842954																				ARC4	SWSAP1	54.814	0.929166	0.252482	3.68013	0.000233116	0.00275346
ARC1	NBEAL1	239.282	0.463017	0.124183	3.7285	0.000192622	0.00447128																				ARC4	GUCD1	144.919	0.927087	0.1746	5.30976	1.09769e-07	5.41761e-06
ARC1	PSEN1	117.14	0.462957	0.124033	3.73252	0.00018957	0.00443842																				ARC4	LPCAT3	168.343	0.926856	0.267713	3.46212	0.000535936	0.00530082
ARC1	ZC3H14	224.461	0.461274	0.134903	3.41931	0.000627808	0.00948355																				ARC4	BAIAP2L1	203.032	0.926657	0.220312	4.20611	2.59804e-05	0.000475898
ARC1	RBM39	1918.52	0.458545	0.112011	4.09375	4.2445e-05	0.00163246																				ARC4	SLC39A11	112.73	0.925872	0.252264	3.67024	0.00024232	0.00284388
ARC1	TPR	1346.63	0.453672	0.12322	3.6818	0.000231592	0.00498581																				ARC4	CISD3	268.244	0.923227	0.190302	4.85137	1.22611e-06	3.98556e-05
ARC1	BRD7	650.773	0.451574	0.126729	3.56329	0.00036623	0.00664816																				ARC4	D2HGDH	82.4348	0.923157	0.219315	4.20928	2.56187e-05	0.000470555
ARC1	CPSF7	139.938	0.44986	0.125039	3.59777	0.000320953	0.00611316																				ARC4	POLE4	500.778	0.918849	0.232693	3.94876	7.85556e-05	0.0011781
ARC1	ILF3	674.982	0.439377	0.124314	3.5344	0.000408699	0.00715902																				ARC4	TRMT44	47.1193	0.915342	0.220534	4.15058	3.31637e-05	0.000577843
ARC1	ABRAXAS2	105.81	0.438978	0.127611	3.43996	0.000581807	0.00907007																				ARC4	SERF2	8759.19	0.915331	0.184924	4.94978	7.42966e-07	2.59472e-05
ARC1	ZNF800	188.328	0.420466	0.115785	3.63143	0.000281857	0.00562766																				ARC4	MAN2B2	46.8206	0.915017	0.254319	3.59791	0.000320785	0.00353459
ARC1	ZNF143	82.6216	0.420104	0.116544	3.60467	0.000312553	0.00600077																				ARC4	ABHD4	28.5722	0.912625	0.224461	4.06585	4.78579e-05	0.000783503
ARC1	DCP1A	121.327	0.413158	0.119838	3.44764	0.000565503	0.00892187																				ARC4	TAPT1	65.1943	0.912491	0.262473	3.47651	0.000507983	0.00508386
ARC1	PPP4R3B	383.596	0.412708	0.121276	3.40304	0.000666404	0.0098549																				ARC4	EDEM1	72.962	0.911224	0.244829	3.72188	0.000197746	0.00242815
ARC1	EIF1B	495.413	0.410952	0.117961	3.48378	0.000494388	0.00813469																				ARC4	MTA3	217.184	0.910128	0.197051	4.61875	3.86059e-06	0.000103082
ARC1	AKAP8L	284.137	0.406577	0.116392	3.49317	0.000477316	0.0079386																				ARC4	WWC1	137.155	0.908618	0.261155	3.47923	0.000502851	0.00505002
ARC1	SRSF7	1766.78	0.404725	0.109777	3.68679	0.000227102	0.00493127																				ARC4	GUSB	335.308	0.906593	0.253061	3.58251	0.000340314	0.00370928
ARC1	SNRNP70	612.992	0.380675	0.0957021	3.9777	6.95837e-05	0.00228196																				ARC4	SCARB2	413.676	0.905702	0.216585	4.18174	2.89287e-05	0.000518151
ARC1	MRPL23-AS1	1.50359	4.70294	1.41644	3.32024	0.00089939	0.012035																				ARC4	RNF141	159.084	0.905593	0.222099	4.07742	4.55381e-05	0.00075347
ARC1	LINC00348	2.51122	4.45658	1.40701	3.16741	0.00153801	0.016981																				ARC4	AHCYL2	42.0283	0.904859	0.243534	3.71554	0.000202771	0.00247468
ARC1	CERS3-AS1	1.90919	3.77342	1.25341	3.01053	0.00260794	0.0242743																				ARC4	MORN1	32.1825	0.903565	0.242219	3.73037	0.000191201	0.0023722
ARC1	ST8SIA2	2.07707	3.21899	1.02658	3.13564	0.00171479	0.0183234																				ARC4	GON7	147.593	0.90112	0.216903	4.15449	3.26015e-05	0.000572753
ARC1	SFRP5	2.66966	3.12983	1.06781	2.93108	0.00337787	0.0289436																				ARC4	RABEP2	101.063	0.89967	0.188115	4.78256	1.7308e-06	5.27762e-05
ARC1	RSPO1	11.1225	2.80554	1.04158	2.69354	0.00706975	0.0470078																				ARC4	MIA3	506.031	0.898682	0.258935	3.47068	0.000519143	0.00517247
ARC1	MUM1L1	4.21275	2.79543	0.871905	3.20612	0.00134536	0.0156896																				ARC4	LCA5L	28.2409	0.897868	0.253059	3.54805	0.000388089	0.00411016
ARC1	POTEF	9.51048	2.65632	0.898964	2.95487	0.003128	0.0274212																				ARC4	HACD3	773.557	0.895857	0.205847	4.35206	1.34864e-05	0.000279792
ARC1	POTEI	17.3863	2.60615	0.804322	3.24019	0.00119451	0.0144351																				ARC4	CCDC149	66.2264	0.893672	0.230953	3.8695	0.000109061	0.00151555
ARC1	HMX2	2.94407	2.60103	0.931948	2.79096	0.00525514	0.0384823																				ARC4	EFCAB11	64.9618	0.892294	0.193363	4.6146	3.93844e-06	0.000104513
ARC1	AC007848.1	1.38633	2.5594	0.889904	2.87604	0.00402702	0.0325789																				ARC4	TMEM251	171.001	0.889335	0.208381	4.26783	1.97384e-05	0.000383115
ARC1	CAVIN2	1.46255	2.55248	0.775563	3.29113	0.000997872	0.0127964																				ARC4	RASSF7	171.143	0.888723	0.227652	3.90387	9.4666e-05	0.00136788
ARC1	NLGN1	4.00605	2.48705	0.801402	3.10337	0.0019133	0.0197444																				ARC4	SHLD1	41.8548	0.885362	0.266588	3.32109	0.000896677	0.00794536
ARC1	AP005264.1	1.48705	2.46943	0.785078	3.14546	0.00165828	0.0179518																				ARC4	RER1	943.552	0.881769	0.179339	4.91678	8.79809e-07	3.01014e-05
ARC1	CDH8	4.29003	2.45374	0.850501	2.88505	0.00391347	0.0319334																				ARC4	SLC39A9	82.3967	0.881589	0.177342	4.97113	6.65623e-07	2.36352e-05
ARC1	PCDH17	4.29599	2.41892	0.736393	3.28482	0.00102048	0.0129875																				ARC4	ATP5PF	2721.49	0.875578	0.18965	4.6168	3.89699e-06	0.000103916
ARC1	PKIA	11.9283	2.39343	0.707026	3.38521	0.000711228	0.0102776																				ARC4	ING2	176.501	0.875005	0.201904	4.33377	1.46575e-05	0.000300993
ARC1	PRSS51	2.00857	2.38922	0.71245	3.35352	0.000797901	0.011075																				ARC4	IFT22	275.705	0.874902	0.174545	5.01247	5.37355e-07	2.01244e-05
ARC1	MEG3	3.85921	2.32604	0.736611	3.15776	0.00158988	0.0173898																				ARC4	ELMOD3	59.496	0.873892	0.1932	4.52326	6.0895e-06	0.000147037
ARC1	LINC02208	2.82135	2.24259	0.667512	3.35962	0.000780497	0.0109373																				ARC4	TMCO3	227.842	0.873709	0.251809	3.46973	0.000520986	0.0051854
ARC1	ADAMTSL1	3.44892	2.22859	0.740673	3.00887	0.00262223	0.0243416																				ARC4	KAT6B	225.724	0.871748	0.24836	3.51002	0.000448066	0.00460523
ARC1	ELN	164.608	2.22672	0.666322	3.34181	0.000832337	0.0114194																				ARC4	LGALS8	167.463	0.871111	0.241654	3.60479	0.0003124	0.00346489
ARC1	KLK11	114.382	2.21905	0.700579	3.16745	0.00153784	0.016981																				ARC4	ACACA	119.56	0.869618	0.166509	5.22265	1.76377e-07	8.09168e-06
ARC1	C1QTNF7	2.24117	2.18155	0.685734	3.18133	0.00146601	0.0164904																				ARC4	ALG13	209.071	0.869118	0.207974	4.17897	2.92831e-05	0.000522642
ARC1	NKX2-3	4.92995	2.17229	0.805189	2.69787	0.00697856	0.0466581																				ARC4	KDM6A	103.081	0.868998	0.24422	3.55825	0.000373328	0.0039852
ARC1	MUC4	8.57635	2.16102	0.640391	3.37453	0.000739416	0.0105498																				ARC4	ERG28	307.172	0.868122	0.209034	4.15302	3.28113e-05	0.000574548
ARC1	FOXP2	17.1446	2.15282	0.659761	3.26303	0.00110229	0.0136978																				ARC4	ANKEF1	32.1124	0.867266	0.226932	3.82169	0.000132538	0.00176595
ARC1	PTPRD	11.1669	2.11955	0.659239	3.21515	0.00130377	0.0153573																				ARC4	ARFIP2	233.819	0.866963	0.195518	4.43419	9.24198e-06	0.000205461
ARC1	KRT40	1.9809	2.11729	0.681153	3.1084	0.00188105	0.0195071																				ARC4	MMAB	208.154	0.865875	0.213066	4.06388	4.82636e-05	0.000788866
ARC1	CAPNS2	3.06082	2.11169	0.731635	2.88626	0.00389853	0.0318662																				ARC4	IGSF8	280.72	0.864519	0.239047	3.61652	0.000298589	0.00334293
ARC1	CCDC166	1.55199	2.09548	0.757371	2.76678	0.00566135	0.0404616																				ARC4	ATG4A	54.4648	0.860519	0.211151	4.07538	4.59396e-05	0.000758869
ARC1	DSCAML1	1.5635	2.08404	0.763981	2.72786	0.00637462	0.0437446																				ARC4	GSKIP	95.7068	0.860036	0.189769	4.53201	5.84241e-06	0.000142606
ARC1	KLK10	195.695	2.08094	0.679691	3.0616	0.00220157	0.0216374																				ARC4	ABHD11	461.329	0.856597	0.254022	3.37214	0.000745854	0.00684499
ARC1	ANGPTL2	4.66613	2.07024	0.639804	3.23574	0.00121329	0.0145902																				ARC4	ELMOD2	120.257	0.85643	0.192364	4.45212	8.50249e-06	0.000191937
ARC1	SAMD5	19.6287	2.06107	0.647728	3.18199	0.00146265	0.0164901																				ARC4	DOLPP1	39.7651	0.854451	0.21156	4.03882	5.37212e-05	0.000864869
ARC1	MICU3	22.6505	2.00534	0.667217	3.00553	0.00265116	0.0245442																				ARC4	PPP2R5E	318.625	0.854076	0.211057	4.04665	5.19554e-05	0.000840362
ARC1	FAM86B2	1.68094	2.0047	0.608091	3.2967	0.000978266	0.0126496																				ARC4	FAAH	52.3415	0.853365	0.253995	3.35977	0.000780077	0.00708032
ARC1	DLGAP1	57.0119	2.00078	0.626749	3.19232	0.00141136	0.0161439																				ARC4	FUNDC1	187.619	0.853014	0.191858	4.44608	8.74504e-06	0.000196797
ARC1	AL161668.3	1.86644	1.99878	0.711077	2.81091	0.00494012	0.0370032																				ARC4	ERVK3-1	67.2168	0.85169	0.256768	3.31697	0.000910007	0.00803561
ARC1	KIF5A	3.09463	1.98715	0.648814	3.06275	0.00219315	0.0215916																				ARC4	SMPD1	43.6618	0.851432	0.24415	3.48734	0.000487853	0.00493974
ARC1	KLK6	489.68	1.97802	0.732601	2.7	0.00693391	0.0465069																				ARC4	INF2	131.909	0.850026	0.223192	3.80849	0.000139816	0.00184127
ARC1	GSTA5	1.61338	1.97698	0.654379	3.02115	0.00251816	0.0238049																				ARC4	ECE1	151.939	0.848453	0.235863	3.59723	0.00032163	0.00354197
ARC1	AC022784.6	3.6707	1.97669	0.654363	3.02079	0.00252116	0.0238049																				ARC4	TTC8	52.6148	0.848145	0.200985	4.21995	2.44358e-05	0.000451291
ARC1	EMCN	2.04091	1.96832	0.713711	2.75787	0.00581793	0.0410712																				ARC4	MORC4	148.664	0.846537	0.247864	3.41532	0.000637067	0.0060803
ARC1	PDE1C	20.1653	1.92372	0.595634	3.2297	0.00123922	0.014855																				ARC4	MIDN	528.885	0.845017	0.259708	3.25372	0.00113904	0.0095923
ARC1	MATK	8.55593	1.92291	0.571236	3.36624	0.000762018	0.0107463																				ARC4	SPATA2	49.8068	0.844109	0.176903	4.77158	1.82786e-06	5.53605e-05
ARC1	ABCG2	2.48125	1.91677	0.596712	3.21223	0.0013171	0.0154854																				ARC4	DNM2	186.798	0.842395	0.167482	5.02976	4.91083e-07	1.8846e-05
ARC1	FLNC	2.99525	1.91273	0.563709	3.39312	0.000691018	0.0100782																				ARC4	PIGQ	73.6633	0.837602	0.199231	4.20417	2.62048e-05	0.000478705
ARC1	AC091891.1	1.5299	1.90153	0.613395	3.10001	0.00193511	0.0198615																				ARC4	PYM1	131.513	0.835164	0.162923	5.12612	2.95773e-07	1.24126e-05
ARC1	HOXC12	21.0789	1.89883	0.697726	2.72146	0.00649952	0.0443771																				ARC4	APLP2	1188.89	0.83337	0.242365	3.43848	0.00058498	0.00567996
ARC1	SOBP	35.5482	1.89001	0.578418	3.26755	0.00108483	0.0135401																				ARC4	BBS4	51.0634	0.832501	0.236208	3.52444	0.000424371	0.00440883
ARC1	CABCOCO1	5.84622	1.8887	0.593855	3.1804	0.00147069	0.0165155																				ARC4	GNPNAT1	231.654	0.832153	0.193832	4.29317	1.76136e-05	0.000350294
ARC1	CNTN3	3.88109	1.88302	0.60086	3.13387	0.00172518	0.018383																				ARC4	DIS3L2	82.8383	0.830733	0.20164	4.11989	3.7906e-05	0.000648449
ARC1	MIR2052HG	1.24646	1.87779	0.662351	2.83504	0.00458202	0.0352846																				ARC4	MBOAT7	209.462	0.828767	0.189204	4.38027	1.18531e-05	0.000251216
ARC1	LINC01558	9.9887	1.87632	0.611944	3.06617	0.00216818	0.0214313																				ARC4	DTX2	86.9693	0.827287	0.246453	3.35677	0.000788573	0.00714458
ARC1	HOXA6	18.4782	1.87342	0.695316	2.69435	0.00705267	0.0469913																				ARC4	KLHL8	78.5258	0.826469	0.248617	3.32427	0.000886517	0.00787642
ARC1	TIMP3	119.314	1.86144	0.643615	2.89216	0.00382598	0.0315174																				ARC4	PANK3	196.503	0.826103	0.219646	3.76107	0.000169188	0.00216259
ARC1	AP003500.1	2.14023	1.85559	0.644852	2.87754	0.00400783	0.0324801																				ARC4	ANKMY1	22.7239	0.824448	0.248662	3.31553	0.000914689	0.00805932
ARC1	CXCL3	363.352	1.84874	0.59906	3.08607	0.00202819	0.0203974																				ARC4	CDH1	560.833	0.82439	0.246538	3.34386	0.000826203	0.00742553
ARC1	PCDH10	9.57725	1.84766	0.674623	2.7388	0.00616633	0.0428215																				ARC4	CCNDBP1	151.946	0.823089	0.22704	3.62531	0.00028862	0.00325298
ARC1	GNG11	10.9485	1.8457	0.543387	3.39666	0.000682135	0.0100139																				ARC4	MXD4	371.497	0.822745	0.237379	3.46595	0.000528353	0.00524868
ARC1	HIF3A	22.1181	1.83881	0.656143	2.80245	0.00507163	0.0376642																				ARC4	TCEAL1	104.139	0.822415	0.223596	3.67813	0.000234947	0.00276862
ARC1	ANGPT1	62.0606	1.83221	0.596001	3.07417	0.00211086	0.0209848																				ARC4	UBR7	62.1382	0.821977	0.247558	3.32034	0.000899084	0.00795656
ARC1	SYCP2L	11.7389	1.83038	0.539841	3.39059	0.000697434	0.01014																				ARC4	ISCA2	225.026	0.821881	0.160322	5.12643	2.95285e-07	1.24126e-05
ARC1	SEMA3D	9.27194	1.82533	0.666489	2.73872	0.00616794	0.0428215																				ARC4	GALE	187.484	0.820615	0.233652	3.51213	0.00044453	0.00458288
ARC1	PRKG1	3.41334	1.81895	0.639509	2.84429	0.00445107	0.0346309																				ARC4	CHCHD5	349.371	0.818131	0.213463	3.83266	0.000126763	0.00170473
ARC1	KBTBD12	11.1016	1.81279	0.619241	2.92744	0.00341769	0.0291926																				ARC4	SPPL2A	263.118	0.810183	0.206675	3.92007	8.85214e-05	0.00129552
ARC1	C10orf90	19.42	1.81205	0.62794	2.88571	0.00390535	0.0319083																				ARC4	ATP6V1G1	2489.14	0.810082	0.188048	4.30786	1.64845e-05	0.000330114
ARC1	SCG5	24.5997	1.80976	0.624225	2.89921	0.00374104	0.0310061																				ARC4	SYNJ2BP	142.8	0.806785	0.223642	3.60749	0.000309174	0.00343288
ARC1	BMP6	5.01304	1.80148	0.667666	2.69818	0.006972	0.0466471																				ARC4	SMAP2	98.377	0.805571	0.228847	3.52014	0.000431324	0.00446956
ARC1	MDGA1	7.03669	1.80023	0.55263	3.25757	0.00112369	0.0138191																				ARC4	PEX3	113.944	0.805454	0.212213	3.7955	0.000147346	0.00192016
ARC1	DKK3	6.58412	1.79698	0.617771	2.90881	0.0036281	0.0304049																				ARC4	STAM2	107.316	0.804986	0.192025	4.19209	2.76399e-05	0.000499945
ARC1	COL8A2	22.647	1.79467	0.528381	3.39654	0.000682433	0.0100139																				ARC4	FAM162A	841.525	0.803933	0.227811	3.52894	0.000417226	0.00434578
ARC1	TRO	5.60374	1.78857	0.665782	2.68642	0.00722221	0.0476329																				ARC4	SLC9A1	68.0021	0.803194	0.226327	3.54882	0.000386958	0.00410034
ARC1	AC234772.3	2.86075	1.78332	0.568552	3.1366	0.00170918	0.0182839																				ARC4	ORMDL2	294.173	0.800129	0.169339	4.725	2.30112e-06	6.6535e-05
ARC1	SLITRK6	19.9786	1.7802	0.559996	3.17895	0.0014781	0.0165546																				ARC4	CTDSPL	184.787	0.797233	0.223466	3.56759	0.000360283	0.00388082
ARC1	AC005082.1	19.3933	1.77803	0.544216	3.26714	0.00108641	0.0135401																				ARC4	SLC27A4	57.5313	0.79584	0.216243	3.68031	0.000232951	0.00275314
ARC1	ADRB2	21.8464	1.77057	0.619219	2.85936	0.00424501	0.0335712																				ARC4	USP40	86.3017	0.794144	0.215424	3.68642	0.000227435	0.00271336
ARC1	C3orf70	9.9858	1.77035	0.634476	2.79026	0.00526664	0.0385516																				ARC4	CD63	3523.53	0.793436	0.182257	4.35339	1.34049e-05	0.000278387
ARC1	SCN3B	2.23551	1.76008	0.577361	3.04849	0.00229998	0.0223158																				ARC4	SNAP23	160.753	0.791916	0.189115	4.18749	2.8206e-05	0.000508246
ARC1	HOXA1	4.1416	1.75721	0.579298	3.03334	0.00241864	0.0231711																				ARC4	BZW1	1025.47	0.791374	0.176437	4.48532	7.28058e-06	0.000169315
ARC1	SLC26A4-AS1	8.55226	1.74529	0.622325	2.80447	0.00503996	0.0375394																				ARC4	ZNF446	33.2998	0.791016	0.207692	3.8086	0.000139756	0.00184127
ARC1	EVPLL	2.53246	1.74045	0.54908	3.16975	0.0015257	0.0169119																				ARC4	SLC50A1	470.719	0.78896	0.207846	3.79589	0.000147116	0.0019184
ARC1	ARC	102.592	1.73149	0.547219	3.16416	0.00155529	0.0171152																				ARC4	ALDH6A1	112.771	0.787394	0.219856	3.58141	0.000341741	0.00372082
ARC1	RBM24	4.7298	1.7172	0.620075	2.76935	0.0056169	0.0402315																				ARC4	RBCK1	462.933	0.787214	0.233105	3.37708	0.000732593	0.00674333
ARC1	GIPC2	3.81812	1.71349	0.60453	2.83442	0.0045909	0.0353209																				ARC4	GFM2	53.3414	0.78481	0.199174	3.94032	8.13733e-05	0.00121494
ARC1	ASB4	2.17761	1.71261	0.544665	3.14434	0.00166464	0.0179899																				ARC4	COQ6	76.3105	0.78366	0.195984	3.99858	6.37232e-05	0.000992528
ARC1	LINC01936	1.44777	1.71257	0.625305	2.73877	0.00616693	0.0428215																				ARC4	STT3B	317.935	0.781274	0.19136	4.08274	4.45083e-05	0.000738852
ARC1	SLAIN1	13.9121	1.70272	0.599423	2.8406	0.00450293	0.0348701																				ARC4	TMED7	172.504	0.777577	0.1843	4.21909	2.4529e-05	0.000452598
ARC1	CACNA1C	14.3977	1.69935	0.572893	2.96626	0.00301446	0.0268012																				ARC4	AKR1A1	760.429	0.776257	0.207747	3.73655	0.000186559	0.00232749
ARC1	PLAT	38.7551	1.69146	0.498224	3.39499	0.000686321	0.01004																				ARC4	TMEM134	565.797	0.775895	0.211581	3.66712	0.000245294	0.00287044
ARC1	RGL3	13.9104	1.69084	0.525679	3.21648	0.00129771	0.0152955																				ARC4	FBXL5	127.864	0.773346	0.196748	3.93065	8.4718e-05	0.00125375
ARC1	AC130371.2	1.47688	1.68866	0.570338	2.9608	0.00306843	0.0271371																				ARC4	FBXO38	40.1589	0.773193	0.194994	3.96521	7.33305e-05	0.0011214
ARC1	ZNF365	5.85191	1.67965	0.629355	2.66885	0.00761112	0.0495101																				ARC4	CAB39	171.73	0.771774	0.196267	3.93227	8.41458e-05	0.00124711
ARC1	KCNH8	8.92109	1.67796	0.567672	2.95586	0.00311799	0.0273461																				ARC4	CPT2	83.2991	0.769722	0.180729	4.25899	2.05355e-05	0.000397058
ARC1	LINC02397	2.62656	1.67713	0.54674	3.06752	0.00215846	0.0213686																				ARC4	SEC24A	92.6649	0.769234	0.20863	3.68707	0.000226851	0.00270959
ARC1	AC004540.1	8.65804	1.67185	0.500896	3.33771	0.000844705	0.0115307																				ARC4	ZDHHC3	154.67	0.762923	0.183603	4.15529	3.24871e-05	0.000572238
ARC1	AC136475.3	13.8392	1.66773	0.585706	2.84739	0.00440791	0.0344151																				ARC4	SRA1	266.062	0.760926	0.163963	4.64085	3.46985e-06	9.45241e-05
ARC1	SULT1C4	10.4073	1.65875	0.514021	3.227	0.00125096	0.0149313																				ARC4	PTPA	250.109	0.76009	0.191107	3.97729	6.97044e-05	0.00107006
ARC1	AC147651.1	2.73534	1.65686	0.586492	2.82504	0.00472752	0.0359496																				ARC4	MYCBP	127.363	0.7584	0.192964	3.93027	8.48518e-05	0.00125481
ARC1	ITPRIPL1	9.47013	1.64239	0.570103	2.88086	0.00396586	0.0322617																				ARC4	CORO1B	387.53	0.758307	0.165035	4.59484	4.33089e-06	0.000112804
ARC1	MPPED2	26.1795	1.63516	0.581361	2.81263	0.00491376	0.0368784																				ARC4	RNF181	666.82	0.757123	0.183522	4.12552	3.69892e-05	0.000636542
ARC1	ZNF385D	13.2311	1.62022	0.483517	3.35091	0.000805477	0.0111232																				ARC4	SEL1L	165.454	0.75679	0.203026	3.72755	0.000193348	0.00239
ARC1	DLL1	17.9456	1.61355	0.534797	3.01713	0.00255181	0.0239659																				ARC4	MAPK9	140.902	0.756372	0.212424	3.56067	0.000369909	0.00396126
ARC1	DLC1	29.352	1.6113	0.566121	2.84622	0.00442423	0.0345282																				ARC4	ZDHHC24	138.709	0.756115	0.180648	4.18556	2.84465e-05	0.000511783
ARC1	CTTNBP2	4.35657	1.6113	0.588988	2.73571	0.00622467	0.0431051																				ARC4	ZFYVE1	30.5528	0.753772	0.208833	3.60945	0.000306851	0.00341461
ARC1	SLCO4C1	4.30994	1.6096	0.521915	3.08404	0.00204213	0.0204623																				ARC4	SSH3	78.5193	0.751791	0.227711	3.30151	0.000961646	0.00837076
ARC1	AC037459.2	6.08361	1.60471	0.527785	3.04046	0.00236217	0.0227728																				ARC4	KIF22	306.977	0.751309	0.224359	3.34869	0.00081196	0.00732361
ARC1	FOXD1	110.934	1.60408	0.543083	2.95365	0.00314036	0.0274876																				ARC4	LASP1	160.914	0.750945	0.212306	3.53708	0.000404575	0.00424027
ARC1	TRIM9	5.0409	1.60194	0.554092	2.89111	0.00383885	0.0315813																				ARC4	CCDC157	30.542	0.750284	0.206762	3.62873	0.000284817	0.00322633
ARC1	GLIS3	44.4102	1.58988	0.554248	2.86853	0.00412379	0.0330251																				ARC4	SRBD1	80.6807	0.749072	0.230171	3.25442	0.00113623	0.00957263
ARC1	SHROOM4	8.3652	1.58843	0.504903	3.14601	0.00165512	0.0179278																				ARC4	PTRH1	163.325	0.748501	0.195474	3.82916	0.000128583	0.00172006
ARC1	CHD5	3.4843	1.58777	0.561986	2.82529	0.00472382	0.0359448																				ARC4	SPG11	107.57	0.747217	0.220975	3.38145	0.000721044	0.00666925
ARC1	COL4A4	13.6889	1.57145	0.534504	2.94002	0.00328195	0.0283262																				ARC4	ZNF609	86.4473	0.746933	0.227724	3.27999	0.00103811	0.00889823
ARC1	ST8SIA4	4.31943	1.5699	0.522671	3.00361	0.00266797	0.0246398																				ARC4	CDC40	363.401	0.745549	0.229731	3.24531	0.00117322	0.00979426
ARC1	AC007938.3	3.65924	1.56708	0.577278	2.7146	0.00663568	0.045096																				ARC4	TXNDC15	134.971	0.743567	0.17581	4.22937	2.34345e-05	0.000437199
ARC1	AC007906.2	55.078	1.56008	0.501587	3.11029	0.00186902	0.0194589																				ARC4	LRCH4	95.7699	0.742609	0.197133	3.76705	0.000165185	0.00211844
ARC1	FGF18	19.333	1.54708	0.457862	3.37893	0.000727684	0.0104381																				ARC4	SARAF	790.124	0.742127	0.215025	3.45136	0.000557774	0.00548949
ARC1	AC008770.1	1.7388	1.53981	0.491187	3.13488	0.00171925	0.0183503																				ARC4	SOD1	2999.64	0.741899	0.19947	3.71935	0.000199735	0.002448
ARC1	KCNMB4	19.8404	1.53602	0.509869	3.01258	0.00259034	0.0241856																				ARC4	TIGD6	21.3732	0.741364	0.174271	4.25409	2.09897e-05	0.000404293
ARC1	PCDH18	20.9931	1.5168	0.548754	2.76408	0.00570835	0.0406412																				ARC4	PSD4	62.1178	0.737353	0.218315	3.37747	0.000731551	0.00673681
ARC1	ELAVL3	5.44979	1.51365	0.564474	2.68153	0.00732861	0.0481646																				ARC4	PDXDC1	452.167	0.73646	0.191077	3.85426	0.000116081	0.00158455
ARC1	AL731566.2	1.29608	1.50883	0.548009	2.75329	0.00589992	0.0414764																				ARC4	NDUFAF1	78.3828	0.735834	0.194086	3.79127	0.00014988	0.00194815
ARC1	ATP10B	6.25034	1.49965	0.562943	2.66396	0.00772276	0.0499965																				ARC4	MFN2	90.462	0.735076	0.205897	3.57012	0.000356823	0.00384561
ARC1	AC019197.1	8.49646	1.48926	0.528049	2.82031	0.00479774	0.0362513																				ARC4	TMEM131	126.858	0.733668	0.192764	3.80605	0.000141205	0.00185571
ARC1	AC020916.2	3.01385	1.48628	0.47929	3.10101	0.00192861	0.019827																				ARC4	ANKRA2	61.5736	0.733378	0.174409	4.20494	2.61152e-05	0.000477935
ARC1	AL590434.1	1.77054	1.48461	0.501783	2.95868	0.0030896	0.0272255																				ARC4	DNAJB9	220.681	0.731	0.21435	3.41031	0.000648899	0.00616408
ARC1	NEXN-AS1	1.43907	1.46475	0.527481	2.77687	0.00548849	0.0395504																				ARC4	LENG1	101.555	0.730127	0.22314	3.27206	0.00106766	0.00909744
ARC1	CCL28	513.753	1.46073	0.522304	2.79671	0.00516263	0.0380396																				ARC4	STRN3	171.247	0.729583	0.203536	3.58454	0.000337676	0.00368549
ARC1	MIR181A1HG	23.0036	1.45073	0.468208	3.09848	0.00194519	0.0198999																				ARC4	MBD4	377.335	0.729021	0.180814	4.03189	5.53311e-05	0.000886418
ARC1	HIST1H3J	2.91784	1.44993	0.439209	3.30123	0.000962623	0.0125337																				ARC4	HINT1	4141.29	0.727794	0.186365	3.9052	9.41462e-05	0.00136347
ARC1	AC007342.4	3.23037	1.44578	0.488351	2.96053	0.00307111	0.0271482																				ARC4	TMEM87A	637.295	0.72753	0.211699	3.43662	0.000589012	0.00571076
ARC1	CCDC144NL	19.4522	1.44567	0.52969	2.72927	0.00634739	0.043605																				ARC4	PPP1R37	110.814	0.725432	0.183426	3.9549	7.65677e-05	0.00115724
ARC1	WNT10A	27.821	1.44548	0.522855	2.76458	0.00569953	0.0406241																				ARC4	TMEM41B	168.421	0.725298	0.174569	4.15478	3.25596e-05	0.000572516
ARC1	GPR83	2.11565	1.44258	0.512043	2.81731	0.00484276	0.0364898																				ARC4	PPP2CA	327.48	0.724354	0.153016	4.73383	2.20319e-06	6.41777e-05
ARC1	SYT2	3.04457	1.44081	0.491315	2.93256	0.00336179	0.0288449																				ARC4	GTF3C1	151.589	0.723248	0.216898	3.33451	0.000854486	0.00763552
ARC1	IZUMO1	2.85218	1.43668	0.4851	2.96162	0.00306022	0.0270952																				ARC4	MIPEP	56.3893	0.721015	0.212861	3.38726	0.000705943	0.00658511
ARC1	ADAMTS1	235.079	1.43455	0.481518	2.97922	0.00288982	0.0260056																				ARC4	ASL	174.216	0.720231	0.215782	3.33777	0.000844529	0.00755994
ARC1	ADD2	18.6842	1.43321	0.529389	2.70728	0.00678368	0.0457254																				ARC4	PPP1R7	414.653	0.718649	0.1715	4.19037	2.78497e-05	0.00050281
ARC1	AL355304.1	3.37846	1.43079	0.434021	3.2966	0.000978633	0.0126496																				ARC4	ANAPC13	268.778	0.71367	0.185073	3.85616	0.000115181	0.00157935
ARC1	LINC00842	24.4484	1.42812	0.479795	2.97651	0.00291547	0.0261621																				ARC4	COMMD10	119.934	0.713038	0.205322	3.47278	0.00051509	0.00514224
ARC1	TMPRSS5	13.1717	1.42546	0.475197	2.99973	0.00270217	0.024871																				ARC4	DIAPH1	235.501	0.711277	0.203644	3.49274	0.000478087	0.0048569
ARC1	TNXB	6.65248	1.42498	0.421711	3.37904	0.000727404	0.0104381																				ARC4	NECAB3	85.5247	0.709962	0.20405	3.47935	0.000502633	0.00505002
ARC1	AL078612.1	5.93154	1.42057	0.434185	3.2718	0.00106864	0.0134107																				ARC4	COL4A3BP	126.021	0.70968	0.212273	3.34324	0.000828074	0.00743903
ARC1	INPP5D	10.1232	1.41539	0.45807	3.0899	0.00200223	0.0202208																				ARC4	NUDT22	221.482	0.706901	0.166671	4.24128	2.22248e-05	0.000419751
ARC1	FSTL1	147.839	1.40735	0.425867	3.30467	0.000950886	0.0124434																				ARC4	CSNK1A1	1015.71	0.706862	0.161186	4.38538	1.15783e-05	0.000247322
ARC1	RUBCNL	18.7693	1.40409	0.455831	3.08028	0.00206806	0.0206566																				ARC4	WDR55	88.2564	0.705925	0.16547	4.26619	1.98843e-05	0.000385552
ARC1	AL138689.2	5.22807	1.40226	0.460367	3.04597	0.00231931	0.0224231																				ARC4	ADCY6	72.384	0.703262	0.204341	3.44161	0.000578266	0.00562548
ARC1	MERTK	14.5055	1.39957	0.414986	3.37258	0.000744662	0.0105836																				ARC4	SNAPC1	160.445	0.702721	0.185245	3.79347	0.000148558	0.0019347
ARC1	INE2	1.72078	1.39029	0.459729	3.02415	0.00249333	0.0236598																				ARC4	RMDN3	98.8853	0.70029	0.207102	3.38137	0.000721241	0.00666925
ARC1	AC107952.2	3.09238	1.38672	0.441332	3.14213	0.00167723	0.0180336																				ARC4	CCPG1	270.508	0.697378	0.192356	3.62546	0.000288446	0.00325298
ARC1	IRX2	337.075	1.38306	0.443956	3.1153	0.00183759	0.0192349																				ARC4	SLC31A1	183.119	0.694297	0.196322	3.53652	0.000405434	0.00424486
ARC1	AC024560.1	4.23039	1.37892	0.442624	3.11532	0.00183745	0.0192349																				ARC4	RUNDC1	74.3346	0.694094	0.203787	3.40598	0.000659277	0.00623626
ARC1	CEP295NL	3.84741	1.37651	0.469695	2.93064	0.00338259	0.0289678																				ARC4	SEPHS2	562.002	0.692736	0.19272	3.59451	0.000324999	0.00357711
ARC1	RERG	132.384	1.37079	0.475846	2.88075	0.0039673	0.0322617																				ARC4	PILRB	189.79	0.690295	0.2032	3.39712	0.000680995	0.00641165
ARC1	SCAANT1	1.54522	1.36956	0.493185	2.77698	0.0054867	0.0395504																				ARC4	USP3	191.286	0.687653	0.202727	3.39201	0.000693828	0.00650516
ARC1	RGS11	8.8489	1.3695	0.484805	2.82485	0.00473024	0.0359511																				ARC4	NDUFA2	795.321	0.687199	0.1625	4.22892	2.34813e-05	0.000437667
ARC1	MAP1A	5.624	1.36737	0.48349	2.82813	0.0046821	0.0357882																				ARC4	EEF2K	89.2128	0.686995	0.211641	3.24604	0.00117022	0.00977847
ARC1	COL9A3	306.552	1.36279	0.454363	2.99934	0.00270568	0.0248912																				ARC4	RPL36AL	2249.58	0.684239	0.2008	3.40756	0.000655459	0.0062106
ARC1	INHBB	141.287	1.34199	0.459364	2.92141	0.00348455	0.0294983																				ARC4	EMC7	346.578	0.683891	0.164717	4.15193	3.29686e-05	0.000575695
ARC1	AL596325.1	3.87525	1.34107	0.421703	3.18012	0.00147212	0.0165155																				ARC4	FBXW2	179.645	0.682721	0.141445	4.82676	1.38773e-06	4.41841e-05
ARC1	AC124798.1	5.87338	1.33623	0.431535	3.09645	0.00195851	0.0199884																				ARC4	PGGT1B	92.0816	0.681755	0.177003	3.85166	0.00011732	0.00159583
ARC1	FAM129C	2.24555	1.33608	0.43598	3.06454	0.00218003	0.0215338																				ARC4	JPT2	274.056	0.678654	0.170408	3.98253	6.81869e-05	0.0010499
ARC1	NR4A3	122.8	1.32543	0.492084	2.69351	0.00707048	0.0470078																				ARC4	DCAF5	136.75	0.677205	0.205753	3.29135	0.000997086	0.00860951
ARC1	AL137786.1	1.21123	1.32502	0.460763	2.87572	0.00403111	0.0325789																				ARC4	PRRC1	200.908	0.675375	0.162274	4.16195	3.15536e-05	0.000557742
ARC1	AC114947.2	3.01819	1.32491	0.468494	2.82802	0.00468368	0.0357882																				ARC4	C4orf3	1269.71	0.675116	0.204884	3.29511	0.000983826	0.00853439
ARC1	LINC02381	14.3236	1.32196	0.438155	3.0171	0.00255209	0.0239659																				ARC4	CDC42SE2	159.41	0.675026	0.175007	3.85713	0.000114725	0.00157539
ARC1	LTBP2	21.9363	1.3214	0.483505	2.73296	0.00627686	0.0433873																				ARC4	GOLGA5	158.381	0.674819	0.173615	3.88686	0.000101548	0.00144153
ARC1	HIST3H2BB	37.5251	1.32063	0.404511	3.26477	0.00109553	0.0136228																				ARC4	ZCCHC10	136.175	0.672556	0.185576	3.62415	0.000289914	0.00326392
ARC1	AC011443.1	1.96013	1.31817	0.470956	2.79894	0.00512715	0.0378837																				ARC4	AGFG1	295.977	0.672338	0.203232	3.30823	0.000938871	0.0082232
ARC1	SLC16A10	18.7054	1.3162	0.424748	3.09878	0.00194317	0.0198972																				ARC4	KIF3B	137.187	0.67082	0.19471	3.44523	0.000570576	0.00558025
ARC1	COLGALT2	7.39787	1.31557	0.490889	2.67997	0.00736297	0.0483263																				ARC4	GDE1	266.128	0.670357	0.204472	3.27847	0.00104372	0.00893109
ARC1	ZNF853	15.3038	1.31007	0.428213	3.05939	0.00221788	0.0217639																				ARC4	TMCO1	1359.77	0.668505	0.186338	3.5876	0.000333735	0.0036609
ARC1	TMEM253	1.49536	1.3099	0.43872	2.98574	0.00282897	0.0256037																				ARC4	DSTN	3855.62	0.667291	0.17475	3.81854	0.000134244	0.0017825
ARC1	GCOM1	3.09763	1.30485	0.426782	3.05742	0.0022325	0.0218622																				ARC4	EXOSC10	132.983	0.664755	0.201164	3.30454	0.00095132	0.00829285
ARC1	AL109976.1	10.7337	1.30415	0.469532	2.77756	0.00547696	0.0395045																				ARC4	RAB1B	321.715	0.661474	0.137848	4.79858	1.59792e-06	4.96239e-05
ARC1	AC005670.2	8.14881	1.30399	0.40021	3.25826	0.00112096	0.0138034																				ARC4	SLC35F5	143.89	0.660773	0.189705	3.48317	0.000495522	0.00499881
ARC1	NACAD	3.56011	1.3022	0.480609	2.70949	0.0067387	0.0455469																				ARC4	TXNRD2	82.4005	0.658503	0.199667	3.298	0.000973758	0.00845795
ARC1	AP000763.3	1.73236	1.3013	0.485873	2.67827	0.00740037	0.0485267																				ARC4	HUS1	102.602	0.65534	0.197281	3.32185	0.000894225	0.00792746
ARC1	CCDC80	122.003	1.30073	0.449374	2.89453	0.00379723	0.0313078																				ARC4	GMPPA	135.508	0.655325	0.178012	3.68135	0.000232007	0.00274792
ARC1	STX19	43.8826	1.29947	0.469705	2.76656	0.00566509	0.0404698																				ARC4	COPS8	235.827	0.654988	0.156421	4.18734	2.82247e-05	0.000508246
ARC1	MYRF	6.03809	1.29726	0.388148	3.34219	0.000831196	0.011412																				ARC4	VDAC1	1391.44	0.654907	0.167423	3.91169	9.16544e-05	0.00133487
ARC1	AC008735.2	8.07552	1.29307	0.38956	3.3193	0.000902433	0.0120587																				ARC4	SELENOO	78.6602	0.654791	0.196858	3.32621	0.000880351	0.00783198
ARC1	MCOLN2	13.2486	1.28968	0.403304	3.19778	0.00138488	0.015966																				ARC4	PPDPF	5461.4	0.653989	0.190916	3.42554	0.000613581	0.00589237
ARC1	HLF	10.5895	1.28821	0.409796	3.14354	0.00166919	0.0180055																				ARC4	MRPS36	335.339	0.652854	0.18371	3.55372	0.000379829	0.00403808
ARC1	EMP1	555.524	1.28446	0.3891	3.3011	0.000963064	0.0125337																				ARC4	COMMD1	390.595	0.64724	0.176228	3.67274	0.000239967	0.00282118
ARC1	MYH3	5.16406	1.2797	0.402217	3.18161	0.00146459	0.0164901																				ARC4	PEX10	107.593	0.645692	0.195753	3.2985	0.000972037	0.00845027
ARC1	SH2D3C	3.65158	1.27745	0.400859	3.18679	0.00143862	0.0163278																				ARC4	GTF3C6	1031.17	0.6455	0.186483	3.46144	0.000537285	0.00531128
ARC1	AC027288.3	2.65161	1.27631	0.398874	3.19978	0.00137532	0.0158945																				ARC4	TMED10	898.042	0.644973	0.165901	3.8877	0.0001012	0.00143963
ARC1	AL021068.1	12.5844	1.2634	0.381015	3.31587	0.000913572	0.0121392																				ARC4	PNPLA8	276.192	0.644266	0.176446	3.65134	0.000260872	0.00300912
ARC1	AC004877.1	2.70795	1.26162	0.400124	3.15308	0.00161559	0.0176																				ARC4	ADAM10	176.031	0.643678	0.19869	3.2396	0.00119697	0.00995177
ARC1	VSNL1	78.598	1.25995	0.462748	2.72276	0.00647392	0.044266																				ARC4	ETAA1	67.9311	0.643352	0.17732	3.62819	0.000285415	0.00323129
ARC1	AL121983.1	8.61072	1.25644	0.371623	3.38095	0.000722365	0.0103911																				ARC4	VPS37C	56.9471	0.642791	0.196651	3.26869	0.00108045	0.0091793
ARC1	CCDC144A	60.3682	1.24387	0.370779	3.35476	0.00079435	0.0110499																				ARC4	SEC23B	177.45	0.642684	0.17752	3.62036	0.000294199	0.00330111
ARC1	MAP2	116.922	1.24116	0.381258	3.25544	0.00113217	0.0138927																				ARC4	UBC	6815.59	0.641118	0.170106	3.76892	0.000163954	0.00210533
ARC1	AC008440.2	2.07197	1.23924	0.439947	2.8168	0.00485043	0.0365186																				ARC4	EMC3	366.966	0.640475	0.196999	3.25116	0.00114935	0.00965813
ARC1	Z98885.2	2.42355	1.23874	0.418717	2.95841	0.00309232	0.0272255																				ARC4	AP1B1	158.519	0.639059	0.162406	3.93494	8.32172e-05	0.00123757
ARC1	MPIG6B	2.06366	1.23584	0.45302	2.728	0.00637189	0.0437446																				ARC4	GNB2	996.533	0.639045	0.173595	3.68124	0.000232101	0.00274792
ARC1	AL138963.3	6.00812	1.23425	0.396914	3.10961	0.00187335	0.0194698																				ARC4	TWF1	289.211	0.638833	0.197195	3.23959	0.00119701	0.00995177
ARC1	ADGRL2	60.8561	1.23347	0.388774	3.17272	0.00151019	0.0168185																				ARC4	PSMF1	316.555	0.634896	0.19353	3.28061	0.00103585	0.00888636
ARC1	AC008655.1	2.7625	1.21421	0.438349	2.76995	0.00560641	0.0401867																				ARC4	DYNC2LI1	139.853	0.632564	0.189256	3.34238	0.000830647	0.00745551
ARC1	VSIG8	7.28067	1.21415	0.366631	3.31165	0.000927491	0.0122641																				ARC4	PSMD5	144.503	0.623177	0.177993	3.50114	0.000463271	0.00473259
ARC1	AL359541.1	5.10436	1.21098	0.366727	3.30213	0.000959548	0.0125284																				ARC4	SURF1	333.702	0.62016	0.168912	3.67149	0.000241136	0.00283163
ARC1	SPNS2	49.424	1.19643	0.399654	2.99366	0.0027565	0.0251529																				ARC4	SCAND1	947.053	0.618463	0.15349	4.02934	5.59332e-05	0.000891839
ARC1	ATP6V1B1	11.0925	1.19584	0.398514	3.00075	0.00269315	0.0247999																				ARC4	MNAT1	233.462	0.612233	0.165551	3.69816	0.000217165	0.00261557
ARC1	AC021242.3	2.51535	1.19562	0.411681	2.90424	0.0036815	0.0307272																				ARC4	CTNNA1	530.503	0.606174	0.179257	3.38159	0.000720664	0.00666925
ARC1	IRS1	52.2349	1.19353	0.415434	2.87297	0.00406634	0.0327446																				ARC4	PIGH	80.4463	0.603361	0.186292	3.23879	0.00120037	0.00997558
ARC1	RB1-DT	2.67502	1.18824	0.362501	3.27789	0.00104585	0.0132391																				ARC4	RNF14	92.2404	0.602901	0.155811	3.86943	0.00010909	0.00151555
ARC1	LRRD1	2.17286	1.18591	0.379611	3.12402	0.001784	0.0187983																				ARC4	IFT43	204.323	0.598575	0.166197	3.60159	0.000316271	0.0035012
ARC1	C15orf62	6.83188	1.18537	0.386856	3.0641	0.00218324	0.0215353																				ARC4	TRAPPC13	59.3362	0.594438	0.159123	3.73573	0.000187173	0.00233371
ARC1	ZNF556	17.398	1.17462	0.411149	2.85693	0.00427763	0.0337119																				ARC4	FBXO8	61.1312	0.594058	0.178545	3.32722	0.00087717	0.00781057
ARC1	PLBD1-AS1	8.56687	1.17422	0.34813	3.37294	0.000743689	0.0105777																				ARC4	SPCS3	365.312	0.59212	0.169975	3.48357	0.000494779	0.0049963
ARC1	AP005717.1	1.60175	1.17144	0.419324	2.79365	0.00521173	0.0382519																				ARC4	LPAR2	98.396	0.589908	0.16577	3.5586	0.00037284	0.00398209
ARC1	SERPINB9	24.3653	1.17072	0.401464	2.91612	0.00354412	0.0299358																				ARC4	MYL6	5917.51	0.589276	0.158118	3.72681	0.000193918	0.00239268
ARC1	CARMIL2	8.42672	1.16281	0.42958	2.70686	0.0067923	0.0457457																				ARC4	ATP6V1D	378.676	0.587536	0.174052	3.37564	0.000736447	0.00677571
ARC1	SPTBN5	10.3823	1.15907	0.347912	3.33149	0.000863811	0.0117074																				ARC4	ARPC3	2304.53	0.58605	0.162669	3.60272	0.000314903	0.00348883
ARC1	PHLDA1	492.61	1.15682	0.357003	3.24037	0.00119374	0.0144351																				ARC4	PIP4K2C	69.9978	0.585822	0.180295	3.24924	0.00115715	0.00971235
ARC1	NUAK1	21.8803	1.15455	0.370494	3.11625	0.00183166	0.0192046																				ARC4	PCBD2	94.7076	0.582093	0.176469	3.29855	0.00097184	0.00845027
ARC1	SMPD3	4.02471	1.15371	0.432406	2.66813	0.00762752	0.0495471																				ARC4	COPG1	280.913	0.567816	0.164212	3.45782	0.000544558	0.00537528
ARC1	SEMA7A	6.47836	1.15277	0.3688	3.12572	0.00177368	0.0187208																				ARC4	SMUG1	111.523	0.562302	0.16807	3.34564	0.000820936	0.00738806
ARC1	EGR2	136.518	1.15181	0.363324	3.17019	0.00152337	0.0168959																				ARC4	SKP1	2314.36	0.549365	0.136249	4.03207	5.52873e-05	0.000886418
ARC1	AC020911.2	18.2149	1.14814	0.376072	3.05297	0.00226588	0.0220979																				ARC4	TUSC2	213.683	0.538931	0.158513	3.39991	0.000674083	0.00635843
ARC1	CMTM3	68.7462	1.14349	0.361421	3.16389	0.00155677	0.0171152																				ARC4	SRP19	480.018	0.533662	0.15381	3.46961	0.000521211	0.0051854
ARC1	SARM1	13.6735	1.1349	0.398954	2.84468	0.00444561	0.034624																				ARC4	C1orf123	235.651	0.531781	0.161436	3.29407	0.000987481	0.00855506
ARC1	AC245014.3	57.9788	1.13414	0.340145	3.33429	0.00085519	0.0116404																				ARC4	GGCX	196.739	0.524758	0.150767	3.48058	0.000500324	0.00503216
ARC1	AC127002.1	3.67323	1.12969	0.356242	3.17112	0.00151852	0.0168717																				ARC4	COX8A	2360.41	0.524199	0.15139	3.46257	0.000535036	0.00529683
ARC1	FAM24B	31.9515	1.12896	0.383284	2.94549	0.00322448	0.0279956																				ARC4	MAX	205.586	0.522002	0.149571	3.49	0.000483019	0.00489469
ARC1	NWD1	13.5456	1.12759	0.423056	2.66535	0.00769093	0.0498245																				ARC4	KPNA1	172.588	0.512191	0.1488	3.44216	0.000577098	0.00562224
ARC1	AL139393.2	17.2471	1.12593	0.333225	3.37887	0.000727834	0.0104381																				ARC4	PSMC6	501.58	0.50798	0.147941	3.43368	0.000595456	0.00574289
ARC1	ADGRF3	4.13342	1.12575	0.347842	3.23638	0.00121056	0.0145758																				ARC4	TTC1	348.134	0.500912	0.145799	3.43565	0.000591142	0.0057193
ARC1	CDKN1C	251.79	1.1249	0.343531	3.27453	0.00105838	0.01334																				ARC4	SRP54	357.245	0.492566	0.142088	3.46662	0.000527041	0.00523823
ARC1	CDC14A	33.869	1.12387	0.331687	3.38834	0.000703177	0.010202																				ARC4	SRP14	3858.94	0.466168	0.137746	3.38425	0.000713729	0.00662406
ARC1	CRISPLD2	34.6521	1.12337	0.345008	3.25606	0.00112969	0.0138839																				ARC4	H2AFY	1020.63	0.460635	0.140583	3.27661	0.0010506	0.00896718
ARC1	AC098828.2	1.79225	1.12321	0.390566	2.87586	0.00402933	0.0325789																				ARC4	AC105999.2	1.32602	4.81	1.66746	2.88463	0.00391879	0.0244906
ARC1	TFCP2L1	227.599	1.12096	0.400519	2.79877	0.00512981	0.037886																				ARC4	LGALS12	2.02725	4.57547	1.43368	3.19142	0.00141574	0.0113335
ARC1	ZNF451-AS1	5.62056	1.12063	0.383957	2.91862	0.00351585	0.0297368																				ARC4	PCAT14	2.7194	4.53585	1.46971	3.08623	0.00202713	0.0149859
ARC1	FAM84A	127.44	1.11883	0.37721	2.96607	0.00301634	0.0268012																				ARC4	IL1RL1	1.20981	4.27777	1.32657	3.22469	0.00126107	0.010386
ARC1	PDLIM3	237.631	1.11836	0.381681	2.9301	0.0033885	0.0289954																				ARC4	HDC	2.66723	3.84623	1.39653	2.75413	0.0058848	0.0329974
ARC1	CASKIN1	6.56124	1.11682	0.350478	3.18657	0.00143972	0.0163305																				ARC4	AL135999.3	1.03722	3.75083	1.2989	2.88769	0.00388077	0.0243359
ARC1	AC211486.5	3.16222	1.1131	0.377581	2.94797	0.0031987	0.0278166																				ARC4	AFP	4.721	3.6272	1.20151	3.01888	0.00253711	0.0177027
ARC1	COBL	284.852	1.1119	0.352863	3.15108	0.00162666	0.0176801																				ARC4	TDRD1	11.6177	3.59162	1.19215	3.01273	0.00258906	0.017972
ARC1	DPY19L2	4.06462	1.1115	0.357675	3.10757	0.00188634	0.0195512																				ARC4	AL133325.3	1.31247	3.51014	1.30591	2.68789	0.00719054	0.038125
ARC1	USP2	16.3375	1.10788	0.330823	3.34886	0.000811458	0.0111733																				ARC4	HOXB-AS3	1.48559	3.42601	1.06558	3.21515	0.00130378	0.0106293
ARC1	NR4A1	1185.95	1.10752	0.328507	3.37136	0.000747973	0.0106147																				ARC4	AC023886.1	1.78024	3.2663	1.04798	3.11677	0.00182847	0.0138083
ARC1	KIF7	10.4841	1.09853	0.3587	3.06254	0.00219464	0.0215916																				ARC4	PLA2G4E	1.30004	3.23912	1.17352	2.76018	0.00577693	0.0325735
ARC1	GAL3ST4	15.6835	1.09818	0.39402	2.78711	0.00531805	0.0387196																				ARC4	LINC00939	2.4721	3.23233	1.19997	2.69366	0.00706719	0.037611
ARC1	HAP1	14.945	1.09704	0.400344	2.74024	0.00613952	0.0427336																				ARC4	LINC01443	1.03292	3.23079	1.09506	2.95034	0.00317427	0.0209398
ARC1	ITGA7	6.2772	1.09691	0.404068	2.71467	0.00663426	0.045096																				ARC4	LINC01117	3.00641	3.21343	1.01459	3.16723	0.001539	0.0121164
ARC1	RNF223	28.6076	1.08803	0.361668	3.00838	0.00262646	0.0243631																				ARC4	MME	15.2005	3.06216	1.00955	3.0332	0.00241974	0.0171026
ARC1	DYNC2H1	42.8314	1.08568	0.331688	3.27321	0.00106335	0.0133715																				ARC4	SOX2	37.4151	3.0414	1.07339	2.83345	0.00460489	0.0275829
ARC1	AC145124.1	25.0887	1.08467	0.378275	2.86741	0.00413853	0.0330873																				ARC4	CES1	4.29136	2.95506	1.04291	2.83347	0.00460455	0.0275829
ARC1	FERMT2	150.873	1.08162	0.389337	2.7781	0.00546773	0.0394608																				ARC4	TOX3	71.1678	2.94973	0.944754	3.12222	0.0017949	0.0136159
ARC1	CX3CL1	216.277	1.0785	0.352155	3.06257	0.00219446	0.0215916																				ARC4	ATP1A4	2.83516	2.93866	1.01959	2.88219	0.00394923	0.0245819
ARC1	AL137003.2	10.2441	1.07331	0.387853	2.76732	0.00565197	0.0404217																				ARC4	AR	195.957	2.91258	0.922121	3.15856	0.00158549	0.0123857
ARC1	AC067930.1	2.22781	1.07325	0.340275	3.15406	0.00161017	0.0175511																				ARC4	CEACAM6	130.715	2.86264	0.973144	2.94164	0.00326474	0.021338
ARC1	TTC28	27.692	1.06927	0.331839	3.22224	0.00127193	0.0150851																				ARC4	AL645608.1	1.91739	2.83842	0.953132	2.97799	0.00290144	0.0195489
ARC1	KCNAB1	20.4663	1.06789	0.388277	2.75032	0.00595365	0.0417459																				ARC4	NRK	2.11972	2.80623	0.871167	3.22123	0.00127642	0.0104696
ARC1	ZNF750	91.1918	1.06724	0.340923	3.13043	0.00174548	0.0185157																				ARC4	NEU4	4.11324	2.78455	0.954824	2.9163	0.0035421	0.0226843
ARC1	AP001160.1	104.147	1.06711	0.321158	3.32269	0.000891532	0.0119749																				ARC4	SLC25A48	1.99074	2.72886	0.981055	2.78156	0.00540982	0.0310147
ARC1	AL355075.4	132.627	1.06462	0.322605	3.30009	0.000966553	0.012554																				ARC4	AC092919.1	0.815283	2.6984	0.91163	2.95997	0.00307668	0.0204094
ARC1	AL022328.1	1.49045	1.06358	0.342118	3.10882	0.00187835	0.0194964																				ARC4	CNTNAP2	27.466	2.67958	0.928803	2.88498	0.00391437	0.0244857
ARC1	AHR	160.188	1.05831	0.32852	3.22145	0.00127542	0.0150983																				ARC4	MMP3	1.49933	2.67423	0.886451	3.01678	0.00255477	0.0177891
ARC1	SACS	65.5698	1.05396	0.31311	3.36612	0.000762337	0.0107463																				ARC4	FAM81B	2.19182	2.67384	0.842127	3.1751	0.00149783	0.0118569
ARC1	TMEM150C	35.628	1.05355	0.368536	2.85875	0.00425317	0.0336076																				ARC4	SLAMF9	1.09057	2.66814	0.840307	3.1752	0.00149732	0.0118569
ARC1	AC009812.1	25.7965	1.05296	0.310344	3.39289	0.000691592	0.0100782																				ARC4	PRTG	3.93253	2.65503	0.915477	2.90016	0.00372967	0.023638
ARC1	LPCAT2	62.7425	1.05043	0.318332	3.29979	0.000967589	0.012554																				ARC4	ACADL	10.4014	2.6282	0.974791	2.69617	0.00701428	0.0373977
ARC1	ZNF483	12.5407	1.04975	0.351458	2.98685	0.00281864	0.0255345																				ARC4	AC022101.1	5.70398	2.62763	0.945545	2.77896	0.00545332	0.0312411
ARC1	AC001226.1	1.32935	1.04817	0.384362	2.72703	0.00639073	0.0438235																				ARC4	GAPDHS	1.23587	2.62131	0.873822	2.99982	0.00270142	0.0185227
ARC1	MCF2L2	11.37	1.04785	0.330833	3.1673	0.00153862	0.016981																				ARC4	BDKRB1	1.2268	2.6098	0.883207	2.95491	0.00312761	0.0206997
ARC1	AL451085.1	21.0637	1.04405	0.314749	3.31709	0.000909591	0.0121202																				ARC4	CFAP99	1.35448	2.60222	0.83016	3.1346	0.00172087	0.0131831
ARC1	AC083843.2	2.61237	1.04402	0.37892	2.75525	0.00586475	0.041275																				ARC4	AC002401.4	1.17286	2.5575	0.96807	2.64185	0.00824536	0.0421797
ARC1	EGR1	1547.53	1.04283	0.311523	3.34751	0.000815407	0.0112195																				ARC4	ADGRF4	3.54932	2.55101	0.872633	2.92334	0.00346294	0.0222946
ARC1	SHF	24.036	1.04121	0.31375	3.31861	0.000904653	0.0120799																				ARC4	AWAT2	1.47983	2.54975	0.800331	3.18587	0.0014432	0.0115282
ARC1	LRP1	49.5115	1.04013	0.349233	2.97832	0.00289833	0.0260638																				ARC4	SCGN	1.89815	2.53323	0.902964	2.80546	0.00502449	0.0293643
ARC1	AC130456.5	2.98633	1.04	0.384183	2.70703	0.00678873	0.0457432																				ARC4	LINC00930	1.6649	2.52226	0.815645	3.09235	0.00198578	0.0147621
ARC1	TMEM170B	12.2958	1.03888	0.364522	2.84997	0.00437227	0.0342212																				ARC4	NRXN3	3.61095	2.49356	0.944135	2.64111	0.0082635	0.0422296
ARC1	DEPDC7	8.94134	1.03728	0.385696	2.68939	0.00715837	0.0474102																				ARC4	GABRQ	2.93824	2.48983	0.915525	2.71957	0.00653672	0.0356432
ARC1	SHROOM2	18.5067	1.03587	0.367251	2.8206	0.00479342	0.0362475																				ARC4	ARHGAP6	4.18907	2.4781	0.803004	3.08603	0.00202848	0.0149859
ARC1	RASSF5	44.06	1.03562	0.366398	2.82648	0.00470621	0.0358607																				ARC4	HOXB3	37.5389	2.46701	0.816391	3.02185	0.00251238	0.017591
ARC1	ZFHX3	151.629	1.03298	0.322769	3.20037	0.00137251	0.0158897																				ARC4	CREB3L1	72.7158	2.45579	0.906832	2.70809	0.00676712	0.0364791
ARC1	SLC25A30-AS1	4.65083	1.03155	0.348632	2.95885	0.0030879	0.0272255																				ARC4	CHST1	19.6929	2.42358	0.817582	2.96433	0.0030334	0.0201886
ARC1	AC138028.2	1.68714	1.03069	0.347408	2.96681	0.0030091	0.026787																				ARC4	KPNA7	3.29262	2.34942	0.740494	3.17278	0.00150989	0.0119337
ARC1	TEC	13.6731	1.02667	0.322666	3.18184	0.00146342	0.0164901																				ARC4	P2RY10	0.964974	2.34073	0.826152	2.83329	0.00460712	0.027588
ARC1	CFAP70	19.74	1.02629	0.324634	3.16136	0.00157034	0.0172256																				ARC4	SLC44A5	10.4576	2.32763	0.756219	3.07799	0.00208405	0.0152588
ARC1	TGFA	48.6082	1.0243	0.367481	2.78737	0.0053138	0.0387196																				ARC4	AC104958.1	0.869561	2.31307	0.82522	2.80297	0.00506346	0.0295151
ARC1	LINC00342	52.9325	1.02188	0.325246	3.14186	0.00167879	0.0180401																				ARC4	HRH2	5.15442	2.29058	0.800548	2.86127	0.00421945	0.0258103
ARC1	VPS37D	26.7072	1.02097	0.364593	2.8003	0.00510558	0.0378123																				ARC4	AL583722.1	0.816507	2.27636	0.750696	3.03233	0.00242674	0.01714
ARC1	KRT80	77.4169	1.01906	0.352462	2.89127	0.00383687	0.0315797																				ARC4	C2orf54	39.0603	2.27147	0.708254	3.20714	0.00134062	0.0108789
ARC1	ELL2	106.476	1.01812	0.332598	3.06111	0.00220517	0.0216587																				ARC4	CLGN	48.9262	2.26876	0.726475	3.12297	0.00179038	0.0136025
ARC1	PBX4	13.7325	1.01757	0.30638	3.32126	0.000896115	0.0120081																				ARC4	KYNU	181.641	2.265	0.812842	2.78652	0.00532774	0.0306573
ARC1	ZBTB47	11.9167	1.01256	0.317973	3.18441	0.0014505	0.0164038																				ARC4	SLC4A4	11.3829	2.25906	0.738911	3.05728	0.00223354	0.0161079
ARC1	MTUS1	206.027	1.01251	0.310711	3.25869	0.00111929	0.0137918																				ARC4	GALNTL6	0.935009	2.24191	0.840103	2.66861	0.00761664	0.0397721
ARC1	CFAP43	4.20147	1.01231	0.369861	2.73698	0.00620053	0.0430006																				ARC4	CES3	17.2739	2.23452	0.724406	3.08462	0.00203812	0.0150316
ARC1	SCART1	3.58443	1.00905	0.354815	2.84389	0.00445663	0.0346379																				ARC4	MCIDAS	1.51477	2.20695	0.697513	3.16403	0.00155603	0.0122028
ARC1	OTUD7A	6.14029	1.00873	0.314641	3.20598	0.00134602	0.0156896																				ARC4	ASIP	2.50957	2.20663	0.757293	2.91384	0.00357014	0.0228349
ARC1	AC006064.2	8.8547	1.00827	0.365325	2.75993	0.00578137	0.0409183																				ARC4	GATA2-AS1	23.8334	2.19296	0.855025	2.56479	0.0103239	0.0498202
ARC1	LINC02560	5.51247	1.00473	0.366097	2.74443	0.00606166	0.0423313																				ARC4	FLRT3	16.0174	2.1857	0.713751	3.06227	0.00219663	0.0159157
ARC1	RASSF8	64.1869	1.0043	0.317439	3.16375	0.00155752	0.0171152																				ARC4	RNF148	2.46855	2.17239	0.734031	2.95953	0.00308105	0.0204317
ARC1	FSCN3	3.17658	1.00314	0.319649	3.13826	0.00169956	0.0182118																				ARC4	DMBX1	1.78234	2.16464	0.825508	2.62219	0.0087367	0.0439579
ARC1	SLC39A8	88.6406	1.00146	0.311898	3.21084	0.00132346	0.0155167																				ARC4	LINC01562	0.832805	2.15757	0.677818	3.1831	0.00145705	0.0116253
ARC1	TET1	107.3	1.0005	0.322111	3.10605	0.00189602	0.019598																				ARC4	FRMPD3	2.54117	2.15117	0.688391	3.12492	0.00177851	0.0135296
ARC1	RASSF8-AS1	33.8632	0.996745	0.331749	3.00452	0.00266001	0.0246021																				ARC4	IL22RA2	18.4372	2.14253	0.680053	3.15053	0.00162977	0.0126777
ARC1	MEX3B	36.4979	0.996443	0.34946	2.85138	0.00435303	0.0340988																				ARC4	CASP10	21.2563	2.13733	0.677586	3.15434	0.00160863	0.0125326
ARC1	AL353719.1	5.32174	0.996052	0.302928	3.28808	0.00100873	0.0128981																				ARC4	ADRA2A	9.54504	2.12817	0.826261	2.57566	0.0100048	0.0486761
ARC1	CDK6	404.909	0.992897	0.339025	2.92868	0.00340406	0.0291154																				ARC4	DYNLRB2	7.511	2.12739	0.745831	2.85238	0.00433938	0.0262969
ARC1	PDGFC	57.7702	0.991175	0.364613	2.71843	0.00655931	0.044673																				ARC4	PCSK9	2.05309	2.11994	0.770498	2.75139	0.00593431	0.0332196
ARC1	CDK14	43.4938	0.987477	0.347258	2.84364	0.00446017	0.0346379																				ARC4	GUCY2D	2.18767	2.11698	0.748371	2.82878	0.00467257	0.027889
ARC1	KLF12	41.0597	0.986747	0.318783	3.09535	0.00196579	0.0200356																				ARC4	CXCL8	247.637	2.10105	0.777669	2.70172	0.0068981	0.0369546
ARC1	AL360012.1	43.9318	0.985415	0.346763	2.84175	0.00448666	0.0347725																				ARC4	AC010280.2	1.19824	2.09577	0.748463	2.80009	0.00510878	0.0297022
ARC1	RNF217	94.3541	0.984897	0.297645	3.30897	0.000936396	0.012347																				ARC4	LINC01666	1.95105	2.09563	0.782736	2.67732	0.00742144	0.0390535
ARC1	SIK1	42.8394	0.982087	0.343857	2.85609	0.00428891	0.0337119																				ARC4	FGF12	11.9387	2.08283	0.718262	2.89981	0.00373386	0.0236485
ARC1	ZNF844	75.0448	0.981723	0.301696	3.25401	0.00113787	0.0139392																				ARC4	AC138123.1	1.12905	2.07952	0.741868	2.80308	0.00506169	0.0295134
ARC1	HSPA4L	80.3359	0.977581	0.344817	2.83508	0.00458146	0.0352846																				ARC4	STON2	19.7231	2.07792	0.664237	3.12829	0.00175829	0.0134189
ARC1	PLEKHG4B	113.38	0.977043	0.316638	3.08568	0.00203086	0.0203974																				ARC4	SERPINE1	9.16137	2.05192	0.66492	3.08596	0.00202896	0.0149859
ARC1	AC107081.2	4.26691	0.974	0.359437	2.70979	0.0067325	0.0455421																				ARC4	CSTA	247.96	2.04956	0.644154	3.18179	0.00146367	0.0116597
ARC1	STXBP1	38.7796	0.973074	0.311278	3.12606	0.00177165	0.0187097																				ARC4	TGFBR3L	25.0804	2.04671	0.698386	2.93062	0.00338285	0.0219853
ARC1	JMJD1C-AS1	15.2818	0.972298	0.356053	2.73077	0.0063187	0.0435023																				ARC4	STEAP4	86.6304	2.03974	0.766519	2.66105	0.00778971	0.0403809
ARC1	SEMA6C	30.8468	0.971304	0.338849	2.86648	0.00415062	0.033156																				ARC4	GATA3-AS1	32.1578	2.03852	0.712819	2.85981	0.00423898	0.0258909
ARC1	DENND6A-DT	2.41371	0.966819	0.337413	2.86539	0.00416493	0.033203																				ARC4	BCAR4	1.14611	2.03504	0.727489	2.79735	0.0051524	0.0298869
ARC1	IKZF2	48.6011	0.966593	0.34284	2.81937	0.00481177	0.0363231																				ARC4	ARRDC5	1.03085	2.03291	0.729084	2.78831	0.00529836	0.030523
ARC1	RGPD8	2.00756	0.964618	0.334017	2.88793	0.00387787	0.0317706																				ARC4	PCDH7	29.057	2.02386	0.746979	2.70939	0.00674063	0.0363814
ARC1	NEDD9	172.316	0.964314	0.28509	3.38249	0.000718316	0.0103583																				ARC4	FILIP1L	18.3725	2.01766	0.678521	2.97361	0.0029432	0.0197184
ARC1	SYNGAP1-AS1	8.60438	0.96394	0.296832	3.24742	0.00116455	0.0141474																				ARC4	CPA5	1.2074	2.00528	0.772138	2.59705	0.00940273	0.0464234
ARC1	LSMEM1	50.8214	0.963667	0.296632	3.24869	0.00115937	0.0141116																				ARC4	ZNF486	37.5219	1.98762	0.64694	3.07234	0.00212389	0.0154909
ARC1	AL356056.1	2.42208	0.963421	0.311145	3.09637	0.00195905	0.0199884																				ARC4	MANCR	2.30599	1.982	0.732661	2.70521	0.00682619	0.0367155
ARC1	ZNF540	6.14665	0.963389	0.301875	3.19135	0.00141609	0.0161786																				ARC4	STK31	8.66582	1.96929	0.629314	3.12927	0.00175241	0.0133841
ARC1	AC015802.6	44.6358	0.962292	0.317674	3.02918	0.00245216	0.0233881																				ARC4	AC097382.2	0.905902	1.96304	0.623729	3.14726	0.00164806	0.0127707
ARC1	AL137077.2	18.034	0.960836	0.318052	3.021	0.00251937	0.0238049																				ARC4	LINC00624	6.56996	1.94501	0.63209	3.07711	0.00209017	0.0152981
ARC1	TENT5A	293.762	0.95885	0.29643	3.23466	0.00121789	0.0146362																				ARC4	PRR29	1.96062	1.9447	0.667821	2.912	0.00359119	0.0229404
ARC1	SH3BP4	158.046	0.956976	0.340598	2.80969	0.00495885	0.0370996																				ARC4	UPK1A	3.87503	1.90945	0.658081	2.90154	0.00371339	0.0235598
ARC1	SMO	49.7327	0.956292	0.286766	3.33475	0.000853773	0.0116294																				ARC4	FAM83A	29.7319	1.90913	0.718529	2.657	0.00788391	0.0408168
ARC1	MAPK8IP1	32.0358	0.955335	0.319245	2.99248	0.00276718	0.0252127																				ARC4	STMND1	8.15445	1.90405	0.649981	2.92939	0.00339631	0.0220514
ARC1	AC007938.2	2.52935	0.952378	0.323589	2.94317	0.00324867	0.0281542																				ARC4	TAL2	4.02653	1.90056	0.665817	2.85448	0.00431068	0.0261858
ARC1	IER3-AS1	4.44186	0.949737	0.342136	2.77591	0.00550475	0.0396225																				ARC4	IAPP	0.803302	1.88182	0.620912	3.03073	0.00243964	0.0172044
ARC1	AC092835.1	14.1437	0.948446	0.318051	2.98206	0.00286316	0.0258269																				ARC4	FYB2	7.45938	1.87136	0.668791	2.79812	0.00514006	0.0298344
ARC1	NOS1AP	74.9258	0.943355	0.325136	2.90142	0.0037148	0.0308965																				ARC4	PPP1R14D	1.88231	1.86807	0.62449	2.99135	0.0027775	0.0188967
ARC1	EPHB3	285.001	0.943215	0.333642	2.82703	0.00469826	0.0358436																				ARC4	CLIC3	382.289	1.86507	0.638004	2.92329	0.00346357	0.0222946
ARC1	TMPRSS2	87.9031	0.941865	0.353218	2.66653	0.00766397	0.0496837																				ARC4	LRRK2	6.68607	1.86375	0.623847	2.98752	0.00281252	0.01908
ARC1	GPR137C	13.5742	0.933786	0.328682	2.84101	0.00449716	0.0348397																				ARC4	SV2C	2.48714	1.86215	0.653489	2.84956	0.00437799	0.0264414
ARC1	KLHL3	6.03394	0.932578	0.301362	3.09454	0.00197117	0.020055																				ARC4	AC104170.1	0.980517	1.85003	0.594574	3.11152	0.00186126	0.0139892
ARC1	MAML2	329.354	0.930419	0.317199	2.93323	0.00335452	0.0288085																				ARC4	STEAP2	38.124	1.83728	0.651344	2.82076	0.00479102	0.0283694
ARC1	AC090229.1	6.80976	0.927601	0.322281	2.87824	0.00399902	0.0324363																				ARC4	AC093274.1	3.01527	1.78919	0.601735	2.97339	0.00294534	0.0197196
ARC1	GNG10	20.8911	0.926503	0.280546	3.3025	0.000958266	0.0125228																				ARC4	SPATA6L	11.4758	1.77425	0.574496	3.08835	0.00201272	0.0149093
ARC1	USP51	33.7677	0.925861	0.32223	2.87329	0.00406224	0.0327446																				ARC4	AC026704.1	1.49658	1.76747	0.625575	2.82535	0.0047229	0.0280814
ARC1	FAT1	310.633	0.925477	0.312834	2.95836	0.00309276	0.0272255																				ARC4	GPC4	42.6786	1.76559	0.567993	3.10847	0.00188058	0.0141068
ARC1	GOLGA8A	141.84	0.924671	0.296229	3.12147	0.00179952	0.018924																				ARC4	PLEKHH2	46.3728	1.76358	0.554253	3.1819	0.00146311	0.0116597
ARC1	AL590867.1	2.14919	0.922553	0.30443	3.03043	0.00244205	0.0233248																				ARC4	CLDN8	106.725	1.75469	0.665068	2.63836	0.00833073	0.0425076
ARC1	NOTCH4	17.088	0.921027	0.333681	2.7602	0.00577664	0.0409183																				ARC4	STEAP1	82.5523	1.73571	0.570723	3.04125	0.00235596	0.0167751
ARC1	LINC02019	5.63119	0.921026	0.3151	2.92296	0.00346721	0.0294527																				ARC4	SLC16A14	16.2283	1.71501	0.548361	3.12752	0.00176286	0.0134334
ARC1	CAMKK1	16.2684	0.919528	0.304474	3.02005	0.0025273	0.0238274																				ARC4	CYSRT1	6.46826	1.70794	0.53622	3.18515	0.00144679	0.011548
ARC1	AC007032.1	26.2025	0.915209	0.280753	3.25984	0.00111474	0.0137588																				ARC4	GAMT	112.338	1.69692	0.592891	2.86212	0.00420823	0.0257494
ARC1	GPR75	4.25522	0.913278	0.306983	2.97501	0.00292976	0.0262531																				ARC4	SEPT12	1.37682	1.69332	0.614718	2.75464	0.00587574	0.0329855
ARC1	PKD2	32.6575	0.913209	0.296052	3.08462	0.00203809	0.0204434																				ARC4	MMP17	7.35047	1.68284	0.631309	2.66564	0.00768417	0.0399878
ARC1	AC245060.5	51.5123	0.912609	0.284646	3.20612	0.00134539	0.0156896																				ARC4	WLS	76.5048	1.68004	0.610733	2.75086	0.00594392	0.0332371
ARC1	AC037459.3	6.27214	0.911933	0.285511	3.19404	0.00140297	0.0160733																				ARC4	OSBPL6	17.056	1.6791	0.613029	2.73901	0.00616237	0.0341382
ARC1	LINC00271	7.61542	0.910602	0.287825	3.16374	0.00155757	0.0171152																				ARC4	MISP	25.5261	1.67194	0.642207	2.60342	0.00922985	0.04571
ARC1	WNK2	101.754	0.909841	0.294484	3.08961	0.00200419	0.0202208																				ARC4	LINC01088	4.61741	1.66815	0.63693	2.61906	0.00881734	0.0442505
ARC1	CLIP1-AS1	4.02712	0.909578	0.341104	2.66657	0.00766305	0.0496837																				ARC4	HCN2	2.29626	1.66436	0.538338	3.09167	0.00199033	0.0147872
ARC1	AC012360.1	3.20781	0.909008	0.284056	3.2001	0.00137378	0.0158897																				ARC4	ENTPD3	6.06632	1.65728	0.605647	2.73639	0.00621181	0.0343163
ARC1	AL359265.3	3.62946	0.907653	0.299731	3.02822	0.00245996	0.0234369																				ARC4	ALDH1A2	2.28641	1.64937	0.594352	2.77507	0.00551894	0.0314882
ARC1	ERRFI1	394.693	0.905671	0.26667	3.39623	0.000683211	0.0100176																				ARC4	ITFG1-AS1	1.40091	1.64268	0.592936	2.77041	0.00559857	0.0318167
ARC1	DISC1	11.9726	0.904358	0.335967	2.69181	0.00710656	0.0471718																				ARC4	PDZK1	4.80031	1.64059	0.543634	3.01781	0.00254605	0.0177529
ARC1	AL512791.2	4.77605	0.903143	0.337673	2.67461	0.00748157	0.0489187																				ARC4	FOXD2	5.24515	1.63884	0.524336	3.12555	0.00177472	0.0135136
ARC1	CGNL1	80.8783	0.900856	0.286562	3.14367	0.00166842	0.0180055																				ARC4	GHR	26.0995	1.63715	0.506571	3.23182	0.00123006	0.0101637
ARC1	CEMIP2	143.47	0.898489	0.312913	2.87137	0.00408698	0.0328411																				ARC4	RAB19	2.48021	1.62962	0.575436	2.83197	0.00462626	0.0276862
ARC1	IRF9	110.495	0.898282	0.269267	3.33602	0.000849859	0.0115844																				ARC4	LPAR6	36.5131	1.62925	0.615341	2.64772	0.00810372	0.0416431
ARC1	AP000845.1	7.68988	0.896909	0.297726	3.01253	0.00259076	0.0241856																				ARC4	MAB21L3	1.88164	1.62558	0.616364	2.63737	0.00835517	0.0425903
ARC1	ZNF610	18.5168	0.895263	0.309936	2.88854	0.00387037	0.031743																				ARC4	SH3RF2	12.657	1.62462	0.516739	3.14399	0.00166662	0.0128849
ARC1	GRK5	16.1625	0.89515	0.328141	2.72794	0.00637309	0.0437446																				ARC4	IQUB	4.47723	1.62372	0.515681	3.14869	0.00164007	0.012743
ARC1	SPRY2	45.3113	0.892838	0.31464	2.83765	0.00454475	0.0350796																				ARC4	ID1	473.722	1.61987	0.604175	2.68113	0.00733751	0.0387147
ARC1	HDX	34.8853	0.891577	0.325867	2.73601	0.00621887	0.0430963																				ARC4	CPVL	101.385	1.61087	0.614529	2.62131	0.00875938	0.04405
ARC1	HSD11B2	22.0615	0.891333	0.311814	2.85854	0.00425601	0.0336161																				ARC4	MCTP1	5.57296	1.60527	0.503003	3.19137	0.00141599	0.0113335
ARC1	NPAS2	77.1429	0.888347	0.323207	2.74854	0.00598614	0.0419427																				ARC4	XDH	40.7812	1.59647	0.569821	2.8017	0.00508344	0.029606
ARC1	AC022211.2	5.41159	0.888222	0.31308	2.83705	0.00455331	0.0351313																				ARC4	CADPS2	94.4165	1.59629	0.603778	2.64384	0.00819708	0.0420109
ARC1	AL391121.1	22.3726	0.887757	0.301916	2.94041	0.00327773	0.0283155																				ARC4	ACSS3	24.6198	1.59147	0.61443	2.59015	0.00959339	0.0471288
ARC1	EDC4	6.08717	0.887574	0.265014	3.34916	0.000810572	0.0111692																				ARC4	RNASE6	3.59983	1.59102	0.540147	2.94552	0.00322408	0.0211676
ARC1	FAM117A	43.9986	0.885443	0.267258	3.31307	0.000922782	0.0122273																				ARC4	SSC5D	7.12831	1.59047	0.551437	2.88424	0.00392365	0.0245134
ARC1	SLC25A27	19.1915	0.884385	0.331323	2.66925	0.00760198	0.0495015																				ARC4	BMP7	68.6623	1.59004	0.606027	2.62371	0.00869768	0.0438119
ARC1	CISH	40.677	0.882897	0.289439	3.05037	0.0022856	0.0222217																				ARC4	AC005013.1	3.04518	1.58907	0.504448	3.15011	0.00163207	0.0126858
ARC1	GARNL3	17.4553	0.87885	0.286097	3.07186	0.00212729	0.021115																				ARC4	TRIM68	12.0764	1.5792	0.60409	2.61418	0.00894409	0.0446895
ARC1	AL034417.3	13.4113	0.875951	0.308889	2.83581	0.00457094	0.0352388																				ARC4	ZNF503	116.151	1.56862	0.584452	2.68392	0.00727639	0.0384506
ARC1	AC012640.1	9.46762	0.874443	0.31086	2.81298	0.00490848	0.0368534																				ARC4	PON1	5.33302	1.56502	0.589408	2.65525	0.00792499	0.0410084
ARC1	GGT6	63.2253	0.874382	0.281129	3.11026	0.00186924	0.0194589																				ARC4	GRAMD1B	3.54282	1.561	0.576446	2.70797	0.00676958	0.0364791
ARC1	FAM160A1	32.1123	0.873938	0.272686	3.20493	0.00135095	0.0157143																				ARC4	PTPN22	11.065	1.55969	0.591473	2.63696	0.00836533	0.0426313
ARC1	PXDC1	209.029	0.872761	0.304133	2.86966	0.00410908	0.0329351																				ARC4	KIF12	21.9502	1.54948	0.496134	3.12311	0.00178948	0.0136025
ARC1	PRNCR1	22.501	0.871464	0.262785	3.31626	0.000912306	0.0121328																				ARC4	DPY19L2	6.73197	1.54874	0.569719	2.71844	0.0065591	0.0357071
ARC1	MDFIC	97.5755	0.869549	0.299838	2.90007	0.00373083	0.030989																				ARC4	ZNF626	170.821	1.54446	0.500681	3.08471	0.00203751	0.0150316
ARC1	DDX47	13.2483	0.868015	0.285113	3.04446	0.00233102	0.0225248																				ARC4	PIPOX	2.22697	1.52632	0.48623	3.1391	0.00169468	0.0130352
ARC1	SPRED3	10.6166	0.867201	0.303856	2.85398	0.00431749	0.0338483																				ARC4	TMEM229B	5.17905	1.5161	0.538422	2.81581	0.00486537	0.0287058
ARC1	NEDD4L	163.379	0.866554	0.260726	3.32362	0.000888572	0.011974																				ARC4	C20orf204	27.663	1.51004	0.47544	3.17609	0.00149277	0.0118486
ARC1	ZNF620	24.4123	0.865911	0.304424	2.84442	0.00444925	0.0346309																				ARC4	LINC00330	1.00808	1.49695	0.511612	2.92595	0.00343409	0.022205
ARC1	ARHGEF18	3.25643	0.863404	0.295171	2.92509	0.00344352	0.0293603																				ARC4	VWA2	7.93026	1.48657	0.566476	2.62425	0.008684	0.0437642
ARC1	CHSY1	137.724	0.863316	0.254883	3.3871	0.000706348	0.0102305																				ARC4	ITGB6	185.684	1.48248	0.53122	2.79071	0.00525927	0.0303151
ARC1	C9orf147	4.19948	0.862853	0.268181	3.21743	0.00129344	0.0152735																				ARC4	RDH16	4.2135	1.47907	0.535528	2.76189	0.00574673	0.0324213
ARC1	AC092171.4	9.21346	0.860847	0.27234	3.16093	0.00157268	0.0172414																				ARC4	AC108751.4	0.924143	1.47042	0.519074	2.83277	0.00461464	0.0276249
ARC1	MORN4	21.0898	0.858798	0.258171	3.32647	0.000879547	0.0118698																				ARC4	VSIG10L	6.83708	1.46086	0.559209	2.61237	0.00899167	0.0448717
ARC1	SLC12A2	330.651	0.857363	0.314076	2.72979	0.00633747	0.0435684																				ARC4	AK7	4.02977	1.4545	0.526554	2.7623	0.0057396	0.0324012
ARC1	PPL	107.695	0.856587	0.262025	3.2691	0.00107889	0.0134954																				ARC4	CLNK	1.35387	1.43659	0.543271	2.64433	0.00818528	0.0419817
ARC1	CDON	18.999	0.855681	0.307416	2.78347	0.00537811	0.0389446																				ARC4	TMEM40	48.9832	1.43568	0.499541	2.874	0.00405311	0.0250816
ARC1	ZNF404	8.87688	0.853545	0.304779	2.80053	0.00510183	0.0378117																				ARC4	RAC2	37.1619	1.43071	0.496865	2.87947	0.00398346	0.0247492
ARC1	CDCA7L	159.886	0.850792	0.278983	3.04962	0.00229129	0.0222543																				ARC4	ACY3	9.46006	1.43003	0.522159	2.73869	0.00616854	0.0341382
ARC1	ATP6V0E2-AS1	5.96186	0.848044	0.295191	2.87287	0.0040676	0.0327446																				ARC4	SLC46A3	19.0428	1.42968	0.522954	2.73386	0.00625964	0.0344861
ARC1	AC048341.2	8.9618	0.845595	0.268411	3.15037	0.00163061	0.0177128																				ARC4	C1orf115	76.3633	1.42643	0.468312	3.0459	0.00231982	0.0165648
ARC1	INPP1	53.73	0.845431	0.290389	2.91138	0.00359838	0.030273																				ARC4	SSPO	4.81247	1.42308	0.446503	3.18717	0.00143673	0.0114814
ARC1	CXADR	611.145	0.844905	0.291794	2.89555	0.00378493	0.0312606																				ARC4	F3	111.624	1.42076	0.527105	2.69541	0.0070302	0.0374536
ARC1	AC008074.3	8.55491	0.844718	0.285929	2.9543	0.00313384	0.0274598																				ARC4	NPDC1	404.497	1.40768	0.464542	3.03024	0.00244356	0.0172107
ARC1	EPS8	262.087	0.844703	0.264752	3.19054	0.00142006	0.0162141																				ARC4	SYBU	43.1668	1.40443	0.473632	2.96523	0.00302455	0.0201364
ARC1	EID1	896.352	0.843657	0.259763	3.24779	0.00116303	0.0141381																				ARC4	RASL11A	37.7018	1.39948	0.506047	2.76551	0.00568338	0.0321804
ARC1	AC092053.3	3.35899	0.843602	0.316578	2.66475	0.0077045	0.0498953																				ARC4	KCNS3	68.3769	1.39944	0.449147	3.11576	0.00183469	0.0138217
ARC1	IFFO2	68.6295	0.842575	0.276114	3.05155	0.00227663	0.0221799																				ARC4	LINC02246	1.4663	1.39605	0.51693	2.70065	0.00692044	0.037035
ARC1	ULK4	21.4815	0.841833	0.263507	3.19473	0.0013996	0.0160675																				ARC4	TMEM156	3.33171	1.38325	0.498445	2.77512	0.00551809	0.0314882
ARC1	STK17A	194.95	0.838446	0.262347	3.19595	0.00139374	0.0160389																				ARC4	EBF4	20.7252	1.38174	0.439482	3.14402	0.00166643	0.0128849
ARC1	C3orf58	222.393	0.837297	0.287523	2.91211	0.00359002	0.0302428																				ARC4	F2RL1	25.1128	1.37314	0.448039	3.06477	0.00217835	0.0157946
ARC1	DNAJB4	333.151	0.836874	0.261395	3.20157	0.0013668	0.0158732																				ARC4	SLC28A2	2.54821	1.37078	0.435983	3.14411	0.00166591	0.0128849
ARC1	ARL4A	446.898	0.836443	0.283532	2.95008	0.0031769	0.0277092																				ARC4	LETM2	7.10379	1.36052	0.472001	2.88245	0.00394597	0.0245692
ARC1	SPEF2	34.3193	0.835931	0.295317	2.83062	0.00464574	0.0356177																				ARC4	MALL	116.467	1.35331	0.472431	2.86456	0.00417585	0.0256056
ARC1	WWTR1-AS1	7.83717	0.835828	0.290577	2.87644	0.00402185	0.0325519																				ARC4	AC013726.1	1.43835	1.35182	0.496258	2.72403	0.00644909	0.035289
ARC1	SLC31A2	51.0071	0.834792	0.283502	2.94457	0.00323403	0.0280401																				ARC4	AL080317.2	5.6864	1.35167	0.459953	2.93871	0.00329577	0.0214816
ARC1	TBKBP1	15.6222	0.833617	0.271094	3.07501	0.00210499	0.0209487																				ARC4	ERO1B	86.3082	1.34778	0.485341	2.77697	0.00548683	0.0313671
ARC1	EPM2A	27.5139	0.833477	0.245722	3.39195	0.000693977	0.0100975																				ARC4	THSD4	29.2414	1.34468	0.464829	2.89284	0.0038177	0.02406
ARC1	IER5	818.314	0.832752	0.269595	3.0889	0.002009	0.0202478																				ARC4	TRPV6	62.3192	1.34338	0.470155	2.85731	0.00427249	0.0260136
ARC1	ZGLP1	8.76974	0.832198	0.281147	2.96	0.00307634	0.027171																				ARC4	SLC9A5	4.5347	1.34108	0.419952	3.19342	0.00140599	0.0112714
ARC1	L3MBTL3	53.6852	0.830595	0.252939	3.28377	0.00102428	0.0130094																				ARC4	AL391832.2	39.5479	1.32343	0.463908	2.85279	0.00433368	0.0262938
ARC1	INTS6L	38.2871	0.830172	0.273643	3.03378	0.00241508	0.0231604																				ARC4	ASRGL1	111.545	1.32104	0.462624	2.85553	0.00429651	0.0261469
ARC1	SESN2	66.0581	0.828102	0.276437	2.99562	0.00273884	0.0250591																				ARC4	AL122125.1	1.72361	1.31972	0.48481	2.72214	0.00648597	0.0354428
ARC1	AC074044.1	9.39993	0.827956	0.263335	3.14412	0.0016659	0.0179932																				ARC4	AC008035.1	6.09158	1.31855	0.427424	3.08488	0.00203633	0.0150294
ARC1	MYADM	337.124	0.824936	0.292316	2.82207	0.00477151	0.0361682																				ARC4	GLOD5	3.74379	1.31841	0.47546	2.77291	0.00555572	0.0316494
ARC1	ANKRD6	28.2892	0.82175	0.294247	2.79272	0.00522673	0.0383334																				ARC4	S1PR3	44.2747	1.31296	0.423913	3.09724	0.00195334	0.014566
ARC1	PHLPP1	77.1425	0.820741	0.290156	2.82861	0.004675	0.0357595																				ARC4	TENT5C	60.7743	1.31092	0.468724	2.79678	0.00516146	0.0299222
ARC1	ZBED6	13.3151	0.819952	0.260588	3.14655	0.00165211	0.0179054																				ARC4	PTGER4	39.8375	1.30222	0.456877	2.85026	0.00436835	0.0264116
ARC1	SRGAP1	164.4	0.819863	0.264567	3.09888	0.00194251	0.0198972																				ARC4	AL590714.1	3.78348	1.29505	0.418933	3.09129	0.00199286	0.0148006
ARC1	HIST1H1E	96.6767	0.819765	0.285854	2.86777	0.00413371	0.033067																				ARC4	TGFB1	40.0951	1.29486	0.418956	3.09068	0.00199701	0.0148259
ARC1	BHLHB9	24.0231	0.819542	0.26528	3.08935	0.00200596	0.0202279																				ARC4	WNT7B	49.1486	1.29302	0.472105	2.73885	0.00616545	0.0341382
ARC1	SESN1	57.654	0.818789	0.244392	3.35031	0.000807214	0.0111391																				ARC4	KLF8	36.8907	1.28929	0.434094	2.97006	0.00297739	0.019888
ARC1	MEGF9	92.3992	0.81751	0.265309	3.08135	0.00206068	0.0205937																				ARC4	NPPA-AS1	1.9531	1.28399	0.408675	3.14184	0.00167889	0.0129549
ARC1	RGPD5	32.5994	0.817336	0.27078	3.01845	0.0025407	0.0239181																				ARC4	SRXN1	2.29245	1.27917	0.488581	2.61812	0.00884147	0.0443013
ARC1	KLHL23	176.987	0.81697	0.249689	3.27195	0.00106809	0.0134107																				ARC4	ELL2	106.476	1.27786	0.395121	3.23409	0.00122031	0.0100997
ARC1	RNF122	10.2668	0.813179	0.283709	2.86624	0.00415374	0.0331671																				ARC4	RAB26	14.6225	1.26904	0.420391	3.01871	0.00253852	0.0177065
ARC1	AC112907.3	6.88046	0.8127	0.296029	2.74534	0.00604482	0.0422292																				ARC4	GRAMD2A	25.3591	1.26189	0.464006	2.71957	0.00653677	0.0356432
ARC1	DDHD1	59.3295	0.812646	0.261368	3.10921	0.0018759	0.0194856																				ARC4	SPRY1	108.757	1.25909	0.450444	2.79522	0.00518652	0.0300163
ARC1	PLA2R1	76.8639	0.812161	0.298671	2.71925	0.00654295	0.0446095																				ARC4	SAMD15	9.15934	1.25377	0.403136	3.11005	0.00187057	0.0140369
ARC1	AC087239.1	62.0569	0.810086	0.27404	2.95608	0.00311572	0.0273401																				ARC4	ZNF703	84.5006	1.25134	0.415539	3.01137	0.00260069	0.018028
ARC1	MFSD4B	45.4929	0.809594	0.278388	2.90815	0.00363578	0.0304511																				ARC4	COL5A2	14.3174	1.24536	0.460811	2.70255	0.00688107	0.0368732
ARC1	PPM1H	51.7857	0.808546	0.300092	2.69432	0.00705316	0.0469913																				ARC4	CCDC173	8.1429	1.24318	0.441523	2.81566	0.00486772	0.0287058
ARC1	ZNF709	4.47881	0.807915	0.292746	2.75979	0.0057839	0.0409183																				ARC4	SGPP2	39.7106	1.23883	0.406349	3.04869	0.00229842	0.0164466
ARC1	ZFP37	15.873	0.806904	0.27183	2.96841	0.00299342	0.026685																				ARC4	PHLDA2	912.887	1.2258	0.470723	2.60408	0.00921208	0.0456443
ARC1	CFL2	146.248	0.806621	0.241642	3.33808	0.000843601	0.011524																				ARC4	MEGF6	23.4034	1.22571	0.42244	2.9015	0.00371382	0.0235598
ARC1	LRIG3	51.8287	0.804529	0.27623	2.91254	0.00358507	0.0302146																				ARC4	ST6GAL1	120.933	1.222	0.400015	3.0549	0.00225138	0.0161846
ARC1	MCF2L	96.1801	0.804264	0.270663	2.97146	0.00296385	0.026476																				ARC4	DHRS4	143.063	1.22199	0.389046	3.14099	0.0016838	0.0129829
ARC1	ALG1L2	9.61305	0.804187	0.296808	2.70946	0.00673938	0.0455469																				ARC4	AC106738.1	4.7726	1.22092	0.388616	3.14171	0.00167962	0.0129556
ARC1	SLC30A4	19.6335	0.804118	0.286848	2.80329	0.00505846	0.0376224																				ARC4	ADSSL1	27.1244	1.21939	0.465481	2.61964	0.00880218	0.0442102
ARC1	AL449266.1	5.73362	0.803416	0.300726	2.67159	0.00754937	0.0492265																				ARC4	AC009318.1	3.60834	1.21704	0.44828	2.71491	0.00662941	0.0359638
ARC1	GRHL1	268.736	0.803112	0.247748	3.24164	0.00118843	0.0144008																				ARC4	SH3BP4	158.046	1.21588	0.406831	2.98867	0.00280199	0.0190313
ARC1	AC016831.7	46.5666	0.802895	0.239222	3.35627	0.000790013	0.0110381																				ARC4	MEIS1	17.9879	1.20001	0.440717	2.72286	0.00647204	0.0353955
ARC1	TCP11L2	33.1196	0.802363	0.248871	3.22401	0.00126407	0.0150422																				ARC4	IL1R1	75.6721	1.19862	0.414718	2.89021	0.00384979	0.0241942
ARC1	LINC01521	8.91826	0.799054	0.278508	2.86905	0.00411704	0.032985																				ARC4	RAB37	1.92148	1.19823	0.462467	2.59096	0.00957079	0.0470529
ARC1	SOX13	71.3466	0.798888	0.242614	3.29283	0.00099184	0.0127683																				ARC4	TM7SF2	183.29	1.19745	0.437243	2.73864	0.00616943	0.0341382
ARC1	SOX9	1048.78	0.798194	0.241461	3.30568	0.000947467	0.0124244																				ARC4	LURAP1L	182.26	1.18406	0.454224	2.60677	0.00914005	0.0454096
ARC1	AC023509.4	9.76904	0.796017	0.276476	2.87915	0.00398743	0.0323954																				ARC4	ZCCHC24	19.6152	1.18201	0.408728	2.89193	0.00382882	0.0241225
ARC1	FERMT3	14.9735	0.796005	0.293913	2.70831	0.00676277	0.0456331																				ARC4	GATD3B	9.25197	1.17708	0.432057	2.72437	0.0064425	0.0352626
ARC1	ZNF320	3.62229	0.795553	0.294989	2.69689	0.0069991	0.046746																				ARC4	ATP2C2	50.6751	1.17165	0.424954	2.75713	0.00583112	0.0328149
ARC1	TEAD1	120.129	0.795355	0.239589	3.31967	0.000901243	0.0120513																				ARC4	FADS2	316.052	1.1708	0.452085	2.58977	0.00960407	0.0471453
ARC1	PHC1	63.8798	0.794763	0.240351	3.30667	0.000944108	0.012406																				ARC4	AC004520.1	11.8518	1.17015	0.430422	2.71861	0.00655577	0.0356986
ARC1	AL627171.1	40.1583	0.794762	0.282203	2.81628	0.00485839	0.036564																				ARC4	CPEB2	50.1119	1.16418	0.372028	3.12928	0.00175235	0.0133841
ARC1	HUS1B	5.90197	0.793447	0.264292	3.00216	0.00268072	0.0247095																				ARC4	FAM222A	25.945	1.15693	0.38238	3.02561	0.00248133	0.017422
ARC1	HIST1H2BG	220.134	0.793209	0.283312	2.79977	0.00511388	0.037832																				ARC4	SLC16A2	24.7332	1.15545	0.412938	2.79812	0.00514009	0.0298344
ARC1	PEAK1	63.0031	0.788687	0.292838	2.69325	0.00707586	0.0470271																				ARC4	POU2F2	31.3695	1.15491	0.361869	3.19151	0.00141533	0.0113335
ARC1	HACE1	44.7576	0.787212	0.241648	3.25768	0.00112326	0.0138191																				ARC4	SLC12A2	330.651	1.15458	0.3746	3.08216	0.00205508	0.015118
ARC1	WDR27	51.3273	0.787167	0.23414	3.36195	0.000773952	0.0108697																				ARC4	PLPPR2	43.0707	1.15342	0.366997	3.14287	0.00167298	0.0129242
ARC1	IQCG	357.685	0.785617	0.270991	2.89906	0.00374287	0.0310077																				ARC4	GPRC5A	535.129	1.14884	0.428032	2.684	0.0072747	0.0384506
ARC1	MORF4L2-AS1	15.2155	0.784098	0.260127	3.01429	0.00257583	0.0240935																				ARC4	CHAC1	32.982	1.14183	0.388031	2.94263	0.00325434	0.021301
ARC1	LRP6	304.63	0.781234	0.278602	2.80413	0.00504532	0.0375394																				ARC4	HSPB1	2852.88	1.13689	0.395707	2.87305	0.00406533	0.0251495
ARC1	INSR	364.922	0.778642	0.269765	2.88637	0.00389716	0.0318662																				ARC4	RHOBTB2	9.03228	1.12947	0.426228	2.64992	0.00805099	0.0414268
ARC1	USP53	220.26	0.777479	0.245074	3.17243	0.00151169	0.0168254																				ARC4	RAP1GAP	38.867	1.12783	0.360612	3.12754	0.00176276	0.0134334
ARC1	FBXW7	183.25	0.774323	0.25575	3.02766	0.00246454	0.023457																				ARC4	AP001528.1	3.78419	1.12109	0.435894	2.57193	0.0101134	0.0490507
ARC1	ZSWIM4	81.6557	0.771743	0.238067	3.2417	0.00118819	0.0144008																				ARC4	RNF125	25.2624	1.11804	0.390599	2.86236	0.00420493	0.0257387
ARC1	ZNF165	52.462	0.770708	0.279084	2.76156	0.0057526	0.0408509																				ARC4	AL035661.1	47.4422	1.10288	0.370064	2.98025	0.00288014	0.0194378
ARC1	C11orf95	42.462	0.769617	0.263168	2.92443	0.00345084	0.0293964																				ARC4	RTN2	46.1685	1.1002	0.390096	2.82034	0.00479731	0.0283817
ARC1	DNAH1	4.76637	0.768666	0.286413	2.68377	0.00727969	0.0479455																				ARC4	SLC15A2	34.0529	1.09976	0.378172	2.90809	0.00363641	0.0231999
ARC1	AC105760.2	6.4694	0.768631	0.246987	3.11203	0.00185803	0.0194047																				ARC4	RAB43	3.07255	1.09755	0.406965	2.69691	0.00699855	0.0373639
ARC1	PJVK	17.5943	0.767408	0.24132	3.18004	0.00147255	0.0165155																				ARC4	IZUMO4	8.4948	1.09653	0.347824	3.15256	0.00161848	0.0126044
ARC1	C2CD5	65.6477	0.765893	0.2274	3.36804	0.000757033	0.0106874																				ARC4	KREMEN1	53.9233	1.09214	0.353176	3.09235	0.00198577	0.0147621
ARC1	ZFYVE9	59.3005	0.765789	0.23834	3.21302	0.00131348	0.0154526																				ARC4	PDLIM1	427.324	1.08685	0.361045	3.01028	0.00261011	0.0180561
ARC1	MSANTD4	54.5759	0.765776	0.240288	3.18691	0.00143804	0.0163278																				ARC4	MYO1B	157.603	1.08296	0.355044	3.05021	0.00228682	0.0163752
ARC1	CYP2U1	13.5138	0.76472	0.280993	2.72149	0.00649885	0.0443771																				ARC4	SULT1A1	69.1665	1.08235	0.340431	3.17936	0.00147602	0.0117442
ARC1	RAPGEFL1	17.0424	0.764396	0.281239	2.71796	0.00656858	0.044704																				ARC4	ANO7	9.44431	1.07383	0.382177	2.80977	0.00495769	0.029053
ARC1	CLDN4	4558.54	0.764132	0.234415	3.25973	0.00111517	0.0137588																				ARC4	ACSF2	62.8531	1.06969	0.362349	2.9521	0.00315619	0.0208478
ARC1	DMXL2	36.1946	0.762814	0.240603	3.17043	0.00152216	0.0168923																				ARC4	ID2	873.131	1.06433	0.393112	2.70744	0.00678041	0.0365089
ARC1	AP1S3	50.317	0.762632	0.25018	3.04833	0.00230117	0.0223159																				ARC4	AC114763.1	4.26359	1.06309	0.369115	2.88011	0.00397531	0.0247062
ARC1	TRAF3IP2-AS1	31.8974	0.762447	0.22738	3.35318	0.00079888	0.0110805																				ARC4	ZDHHC11	9.90505	1.06213	0.41138	2.58186	0.00982682	0.0479488
ARC1	AP001462.1	21.9158	0.761565	0.231844	3.28481	0.00102051	0.0129875																				ARC4	TP53I11	153.67	1.05982	0.356667	2.97144	0.00296406	0.0198187
ARC1	SLC35E4	26.8193	0.761452	0.273529	2.78381	0.00537246	0.0389446																				ARC4	PRR15L	114.136	1.0573	0.382279	2.76577	0.00567878	0.0321638
ARC1	LRRC37A2	17.0807	0.760542	0.247182	3.07685	0.00209201	0.0208591																				ARC4	SRCIN1	26.1622	1.05353	0.349924	3.01075	0.00260603	0.0180402
ARC1	MXD1	202.541	0.760361	0.245927	3.09181	0.00198938	0.0201571																				ARC4	FAM13A-AS1	6.96324	1.0517	0.380766	2.76206	0.00574382	0.032414
ARC1	AHNAK	851.173	0.75975	0.271338	2.80001	0.00511011	0.0378287																				ARC4	AK8	4.75399	1.04919	0.371836	2.82165	0.00477774	0.0283158
ARC1	PIK3IP1	71.8435	0.759188	0.257133	2.95251	0.00315203	0.0275303																				ARC4	KLHL31	8.4294	1.04534	0.370398	2.82221	0.00476938	0.0282745
ARC1	PGAP1	36.3421	0.756667	0.283864	2.6656	0.00768513	0.0498038																				ARC4	AL355338.1	102.616	1.04459	0.371681	2.81046	0.0049471	0.0290381
ARC1	EEF1G	33.2501	0.754762	0.279725	2.69822	0.00697104	0.0466471																				ARC4	SCNN1D	5.83779	1.04024	0.392249	2.65198	0.00800211	0.0412179
ARC1	FGFRL1	54.4529	0.754193	0.273319	2.75938	0.00579103	0.0409535																				ARC4	SDC1	618.284	1.03451	0.338328	3.05772	0.00223029	0.0160903
ARC1	IRAK1BP1	71.5426	0.752515	0.235233	3.19902	0.00137898	0.0159174																				ARC4	FAM69A	14.1438	1.02797	0.400999	2.56351	0.0103619	0.049944
ARC1	STK38L	268.5	0.752498	0.245781	3.06166	0.00220116	0.0216374																				ARC4	AC087623.3	15.0653	1.0277	0.3971	2.58802	0.00965297	0.0473116
ARC1	AL928654.1	21.7001	0.751787	0.2368	3.17477	0.00149955	0.016749																				ARC4	LARGE1	36.4141	1.02753	0.387037	2.65486	0.00793421	0.0410402
ARC1	CELSR2	114.946	0.747757	0.271167	2.75755	0.00582357	0.0410918																				ARC4	ABCA3	58.4535	1.02522	0.359151	2.85456	0.00430962	0.0261858
ARC1	PHF10	217.997	0.744362	0.233748	3.18446	0.00145024	0.0164038																				ARC4	BHLHE40	344.07	1.02338	0.335954	3.04619	0.00231759	0.0165603
ARC1	AC012306.2	74.6405	0.742938	0.236677	3.13904	0.00169501	0.0181732																				ARC4	AC016831.1	47.9582	1.01886	0.375462	2.71361	0.0066555	0.0360258
ARC1	FAM102B	89.0204	0.741975	0.268827	2.76004	0.00577938	0.0409183																				ARC4	ANG	76.9687	1.01841	0.371778	2.73929	0.00615713	0.0341356
ARC1	LHFPL2	64.7897	0.741721	0.238423	3.11095	0.00186486	0.0194454																				ARC4	AL353622.1	8.77491	1.01817	0.342023	2.9769	0.00291178	0.0195728
ARC1	DTX3	37.5897	0.741263	0.252541	2.93521	0.00333318	0.0286901																				ARC4	CEMIP2	143.47	1.00917	0.378474	2.66642	0.00766643	0.039916
ARC1	AC092803.2	113.937	0.741056	0.259271	2.85823	0.00426013	0.0336347																				ARC4	PLK3	117.59	1.00812	0.349211	2.88685	0.00389117	0.0243859
ARC1	AP003108.2	10.6286	0.739895	0.230918	3.20415	0.00135462	0.0157415																				ARC4	PGPEP1	42.525	1.00583	0.338266	2.97347	0.00294448	0.0197196
ARC1	NUFIP2	524.957	0.738564	0.220281	3.35283	0.000799889	0.0110858																				ARC4	PLS1	44.0033	0.997618	0.34975	2.85237	0.0043394	0.0262969
ARC1	DSP	2697.55	0.737223	0.255769	2.88238	0.00394686	0.0321542																				ARC4	HEXA-AS1	4.85265	0.99704	0.337288	2.95605	0.0031161	0.0206438
ARC1	CYTH3	54.254	0.736216	0.236582	3.11189	0.00185892	0.0194047																				ARC4	TUBA4A	456.525	0.992765	0.383987	2.58541	0.00972622	0.0475844
ARC1	RABGAP1L	217.664	0.734172	0.225941	3.2494	0.00115647	0.0140944																				ARC4	AC093677.2	12.7602	0.983904	0.325339	3.02424	0.00249256	0.0174765
ARC1	RELT	35.7625	0.733424	0.235739	3.11117	0.00186348	0.0194417																				ARC4	C6orf99	13.3196	0.978943	0.340095	2.87844	0.00399642	0.0248221
ARC1	ARMC2	16.4474	0.731929	0.222919	3.28338	0.00102569	0.0130186																				ARC4	SPATA20	55.5419	0.972577	0.329892	2.94817	0.00319661	0.0210597
ARC1	GCH1	42.8721	0.731869	0.262742	2.78551	0.00534442	0.0388374																				ARC4	BAG3	268.952	0.949186	0.356008	2.6662	0.00767148	0.0399321
ARC1	SRGAP2	79.9414	0.730375	0.238607	3.061	0.00220602	0.0216587																				ARC4	RIBC1	6.70108	0.94403	0.308872	3.05637	0.00224031	0.0161334
ARC1	FAM157C	37.9775	0.728435	0.256619	2.83858	0.00453149	0.0350199																				ARC4	ZNF296	70.078	0.943621	0.300593	3.1392	0.00169409	0.0130352
ARC1	AC008764.8	29.4187	0.727692	0.262142	2.77595	0.00550411	0.0396225																				ARC4	ZNF20	9.51018	0.942704	0.325426	2.89683	0.00376956	0.0238086
ARC1	CASZ1	180.074	0.727565	0.251682	2.89081	0.00384247	0.0315848																				ARC4	ARHGEF16	48.5131	0.942361	0.314687	2.9946	0.00274806	0.0187673
ARC1	NBPF15	25.3437	0.727341	0.269484	2.69902	0.00695449	0.0465789																				ARC4	FOS	6860.02	0.941251	0.360707	2.60946	0.00906847	0.0451656
ARC1	AC106869.1	33.609	0.727241	0.272152	2.67219	0.00753576	0.0491546																				ARC4	ZNF846	32.8417	0.939819	0.307187	3.05944	0.00221752	0.0160383
ARC1	CA5B	60.2694	0.727169	0.232404	3.12889	0.00175466	0.0185717																				ARC4	AC005726.1	20.9179	0.939586	0.323009	2.90886	0.00362753	0.0231506
ARC1	AL359921.2	9.07772	0.725434	0.258592	2.80533	0.00502657	0.0375027																				ARC4	DNAJA4	211.041	0.935338	0.358217	2.61109	0.00902539	0.0450065
ARC1	TARSL2	111.764	0.725102	0.217023	3.34112	0.000834404	0.011423																				ARC4	AC073320.1	8.80304	0.933035	0.331325	2.81607	0.00486148	0.0287025
ARC1	SLC25A30	24.1064	0.72498	0.238631	3.03808	0.00238094	0.0229024																				ARC4	AC007686.3	5.57028	0.932655	0.319624	2.91797	0.00352314	0.0225873
ARC1	PDCD4	741.876	0.724846	0.228424	3.17325	0.00150741	0.0168046																				ARC4	SERINC2	468.46	0.931635	0.309093	3.01409	0.00257749	0.0179164
ARC1	PPTC7	96.605	0.724824	0.214749	3.37522	0.000737574	0.0105498																				ARC4	ICAM3	115.548	0.931567	0.306641	3.03797	0.00238179	0.0168698
ARC1	STK17B	150.452	0.724056	0.238761	3.03256	0.00242488	0.0232172																				ARC4	TP53INP1	70.7256	0.92969	0.318093	2.9227	0.00347014	0.0223226
ARC1	MPDZ	133.317	0.723529	0.262354	2.75784	0.00581849	0.0410712																				ARC4	STK11IP	45.2796	0.926597	0.300456	3.08397	0.00204258	0.015048
ARC1	SIRT1	121.465	0.722983	0.222405	3.25076	0.00115098	0.0140529																				ARC4	TMEM106A	28.0012	0.926447	0.319397	2.90062	0.00372431	0.0236115
ARC1	BBC3	144.879	0.722036	0.26039	2.7729	0.00555592	0.0398699																				ARC4	SDSL	69.9977	0.925592	0.340888	2.71524	0.00662276	0.035947
ARC1	ABHD1	8.29027	0.72145	0.265079	2.72164	0.00649582	0.0443771																				ARC4	DHRS4L2	210.761	0.91994	0.303229	3.03381	0.00241486	0.017074
ARC1	SLC41A1	83.623	0.71607	0.247262	2.896	0.00377953	0.0312296																				ARC4	RFX7	38.1262	0.915554	0.29046	3.15208	0.00162112	0.0126201
ARC1	SPATA6	78.5303	0.716016	0.252102	2.84019	0.00450869	0.0349005																				ARC4	AC104109.2	2.61257	0.911716	0.333719	2.73199	0.00629528	0.0346446
ARC1	AC079807.1	8.94187	0.715143	0.264686	2.70186	0.00689533	0.0462941																				ARC4	BFSP1	17.2767	0.911668	0.303369	3.00515	0.00265448	0.0182879
ARC1	ZNF267	128.734	0.714146	0.240295	2.97196	0.00295908	0.0264659																				ARC4	SYTL1	94.3093	0.910634	0.31371	2.90279	0.00369853	0.0234923
ARC1	ORAI2	166.076	0.710445	0.242646	2.9279	0.00341257	0.029162																				ARC4	CD44	669.725	0.910561	0.322387	2.82444	0.00473639	0.0281341
ARC1	ZNF70	14.9179	0.71025	0.248775	2.85499	0.0043038	0.0337727																				ARC4	SEMA4B	107.385	0.908836	0.334504	2.71697	0.0065883	0.0357983
ARC1	ANO8	52.6755	0.70978	0.224822	3.15707	0.00159363	0.0174119																				ARC4	TMEM254-AS1	13.892	0.902086	0.319104	2.82693	0.00469962	0.027976
ARC1	ZSWIM6	63.3931	0.707561	0.252461	2.80266	0.00506837	0.0376642																				ARC4	ARL4A	446.898	0.901513	0.344921	2.61368	0.00895724	0.0447421
ARC1	ANKRD50	90.024	0.707048	0.210957	3.35162	0.00080339	0.0111105																				ARC4	TEDC1	85.436	0.899064	0.279031	3.22209	0.00127258	0.0104552
ARC1	GLCCI1	53.8176	0.70631	0.229996	3.07096	0.0021337	0.0211565																				ARC4	AQP11	10.1025	0.895409	0.334088	2.68016	0.00735861	0.0387658
ARC1	PHLDB3	48.7559	0.704894	0.243464	2.89527	0.00378829	0.0312677																				ARC4	AC008736.1	15.7676	0.892131	0.336952	2.64765	0.00810541	0.0416431
ARC1	KMT2E-AS1	167.266	0.703086	0.23027	3.05332	0.00226328	0.0220838																				ARC4	CCNF	62.5457	0.891615	0.307481	2.89974	0.00373471	0.0236485
ARC1	EPB41L4A-AS1	267.336	0.70259	0.217333	3.23278	0.0012259	0.0147139																				ARC4	AC108471.2	8.72044	0.888519	0.306687	2.89715	0.00376568	0.0237915
ARC1	CC2D2A	33.657	0.701426	0.233939	2.99833	0.00271465	0.0249255																				ARC4	USP54	106.87	0.885247	0.294044	3.01059	0.00260737	0.0180433
ARC1	NPIPA1	30.9043	0.701263	0.232777	3.0126	0.00259022	0.0241856																				ARC4	LINC01137	22.0718	0.879736	0.293928	2.99303	0.00276219	0.0188243
ARC1	NPIPB5	105.092	0.700991	0.228391	3.06925	0.00214595	0.0212557																				ARC4	TMEM238	1014.35	0.879611	0.329556	2.66908	0.00760599	0.0397721
ARC1	ZNF211	18.3101	0.699746	0.212254	3.29674	0.000978142	0.0126496																				ARC4	LMBRD2	47.0669	0.874378	0.271481	3.22077	0.00127848	0.0104823
ARC1	TRAK1	70.4162	0.698696	0.212565	3.28697	0.00101271	0.0129229																				ARC4	ARRDC3-AS1	3.83198	0.868676	0.308863	2.81249	0.0049159	0.0289223
ARC1	MTMR10	27.1482	0.698267	0.252129	2.76948	0.00561464	0.0402305																				ARC4	APBB2	57.645	0.860586	0.312229	2.75626	0.00584661	0.0328837
ARC1	LINC01473	25.3283	0.697774	0.240128	2.90585	0.00366258	0.0306321																				ARC4	TMTC2	32.7449	0.856031	0.309664	2.76439	0.00570298	0.0322647
ARC1	CARMIL1	184.92	0.697617	0.217313	3.21019	0.00132648	0.015538																				ARC4	DARS-AS1	10.5192	0.854259	0.314427	2.71688	0.00659004	0.0357983
ARC1	CCDC82	215.035	0.695459	0.232536	2.99076	0.00278288	0.0253193																				ARC4	SLC25A25	104.106	0.848993	0.272548	3.11502	0.00183931	0.0138435
ARC1	TAF4B	74.2569	0.694027	0.247043	2.80934	0.00496433	0.0371259																				ARC4	EPHX1	503.368	0.848396	0.312782	2.71242	0.00667934	0.0361279
ARC1	HIC2	36.9816	0.693672	0.219623	3.15848	0.00158597	0.017357																				ARC4	MTMR10	27.1482	0.844617	0.30457	2.77314	0.00555178	0.0316398
ARC1	NCOA7	1200.83	0.693293	0.259812	2.66844	0.00762035	0.0495471																				ARC4	ERO1A	313.059	0.841833	0.307013	2.74201	0.0061065	0.0339108
ARC1	IKZF4	24.6271	0.691974	0.256862	2.69396	0.00706096	0.0469949																				ARC4	FOXP1	283.7	0.840839	0.279984	3.00317	0.00267183	0.0183813
ARC1	TTBK2	46.7112	0.689398	0.219859	3.13564	0.0017148	0.0183234																				ARC4	LNX1	67.1685	0.840625	0.326285	2.57635	0.00998501	0.0486032
ARC1	MYLIP	255.495	0.687673	0.245084	2.80586	0.0050182	0.0374698																				ARC4	FNIP2	68.4213	0.839884	0.293102	2.8655	0.00416354	0.0255404
ARC1	FRS3	15.8695	0.686131	0.236139	2.90562	0.00366527	0.0306321																				ARC4	TMEM268	56.9707	0.837279	0.261211	3.20537	0.00134887	0.0109219
ARC1	TLE4	275.962	0.68558	0.249912	2.74329	0.00608274	0.0424473																				ARC4	LRIG1	88.6429	0.835759	0.293225	2.85023	0.00436878	0.0264116
ARC1	RNF31	6.25798	0.683904	0.242389	2.82151	0.00477978	0.036202																				ARC4	C4orf47	11.8453	0.835661	0.297911	2.80507	0.00503056	0.0293828
ARC1	PINX1.1	78.3821	0.683532	0.239045	2.85943	0.00424399	0.0335712																				ARC4	JUNB	3953.47	0.828407	0.322788	2.56641	0.0102756	0.0496467
ARC1	TACC2	166.907	0.683473	0.225863	3.02606	0.00247766	0.0235465																				ARC4	ILVBL	189.762	0.827011	0.267143	3.09576	0.00196312	0.0146227
ARC1	DHX35	32.2879	0.68022	0.214308	3.17403	0.00150337	0.016772																				ARC4	SLC27A3	59.2036	0.824218	0.290278	2.83941	0.00451965	0.027161
ARC1	SPAG9	434.646	0.677462	0.20747	3.26536	0.00109326	0.0136034																				ARC4	EPN3	43.5325	0.823482	0.308785	2.66684	0.00765672	0.0398861
ARC1	SIX4	78.5578	0.675883	0.251348	2.68903	0.007166	0.0474102																				ARC4	ETHE1	271.142	0.821074	0.263891	3.11142	0.00186192	0.0139892
ARC1	WWTR1	561.706	0.671742	0.214419	3.13285	0.0017312	0.0183951																				ARC4	MIPOL1	91.8732	0.820293	0.303401	2.70365	0.00685817	0.0368287
ARC1	TRIM45	22.9152	0.669845	0.230839	2.90179	0.00371039	0.0308733																				ARC4	Z93930.2	95.4413	0.818439	0.258184	3.16998	0.00152448	0.0120302
ARC1	STXBP5	40.7054	0.669694	0.243911	2.74565	0.00603911	0.042209																				ARC4	ZNF217	322.826	0.815503	0.253496	3.21702	0.00129529	0.0105772
ARC1	CEP152	53.6735	0.667878	0.221565	3.01436	0.00257522	0.0240935																				ARC4	TMEM144	36.2623	0.81535	0.257527	3.16608	0.0015451	0.0121482
ARC1	MST1	12.148	0.667652	0.24689	2.70425	0.00684592	0.0460143																				ARC4	SERINC5	131.095	0.81432	0.299447	2.71941	0.00653981	0.0356502
ARC1	PRR3	71.4432	0.667214	0.198902	3.35448	0.000795133	0.0110527																				ARC4	CASP7	91.4737	0.813273	0.260552	3.12134	0.00180029	0.0136516
ARC1	PNRC1	1912.26	0.663621	0.215823	3.07484	0.00210612	0.0209487																				ARC4	H2AFJ	1857.44	0.807209	0.301104	2.68083	0.00734405	0.0387169
ARC1	QKI	412.558	0.663292	0.224021	2.96085	0.0030679	0.0271371																				ARC4	PARP3	31.5771	0.806545	0.287687	2.80356	0.00505425	0.029487
ARC1	WEE1	395.538	0.662115	0.213318	3.10389	0.00190995	0.0197205																				ARC4	ACSS2	69.7122	0.806258	0.267257	3.01679	0.00255463	0.0177891
ARC1	TRAK2	74.3305	0.66155	0.23729	2.78794	0.00530441	0.0386854																				ARC4	ANKRD9	143.449	0.804752	0.273363	2.94389	0.00324113	0.0212558
ARC1	SERINC1	385.028	0.661471	0.208079	3.17894	0.00147814	0.0165546																				ARC4	CPEB4	195.541	0.802795	0.305325	2.62931	0.00855582	0.0433612
ARC1	SLC12A6	28.4048	0.661144	0.21157	3.12494	0.0017784	0.0187602																				ARC4	FAM13A	158.783	0.801894	0.271396	2.95471	0.00312968	0.0207065
ARC1	H2AFX	378.565	0.657887	0.199245	3.3019	0.000960314	0.0125284																				ARC4	RAB27A	103.459	0.800793	0.266791	3.00157	0.00268591	0.018454
ARC1	NFYC-AS1	12.4323	0.656876	0.239834	2.73887	0.00616501	0.0428215																				ARC4	ARRB1	29.8727	0.80049	0.288712	2.77263	0.00556056	0.0316575
ARC1	ZC3H11A	18.6511	0.656546	0.239662	2.73946	0.00615394	0.0427869																				ARC4	KLF6	2947.95	0.798252	0.292336	2.7306	0.00632196	0.0347441
ARC1	AC133550.2	22.2123	0.656514	0.237374	2.76573	0.00567951	0.0405423																				ARC4	ASAH1	652.361	0.797424	0.250834	3.17909	0.00147738	0.0117503
ARC1	ARHGEF7	138.647	0.655442	0.211725	3.09572	0.00196335	0.0200216																				ARC4	CPT1A	69.0998	0.794773	0.289071	2.7494	0.0059704	0.0333569
ARC1	MATR3.1	43.8905	0.653715	0.243226	2.68769	0.00719482	0.0475387																				ARC4	IER5L	810.767	0.793873	0.303566	2.61516	0.00891864	0.0445844
ARC1	RPL23	5865.54	0.653186	0.198401	3.29225	0.000993889	0.0127686																				ARC4	RBKS	40.4961	0.790466	0.274153	2.8833	0.00393528	0.0245405
ARC1	SNX29	73.0739	0.653114	0.196238	3.32817	0.000874185	0.0118143																				ARC4	MID1IP1	186.708	0.788669	0.280882	2.80783	0.00498763	0.0291719
ARC1	ZNF141	45.7595	0.653	0.233649	2.79479	0.00519339	0.0382069																				ARC4	PPP1R13B	101.933	0.78734	0.282107	2.79092	0.00525577	0.030314
ARC1	ZSCAN30	64.1997	0.652929	0.215918	3.02396	0.00249487	0.0236626																				ARC4	SESN1	57.654	0.78583	0.294518	2.66819	0.00762616	0.0397925
ARC1	DIABLO.1	10.9096	0.652731	0.228041	2.86234	0.0042053	0.0333543																				ARC4	FBXO24	3.43147	0.784938	0.291868	2.68935	0.00715904	0.0379996
ARC1	ARL5B	410.846	0.652034	0.230409	2.8299	0.00465627	0.0356649																				ARC4	HYI	219.004	0.784554	0.26992	2.90662	0.00365358	0.0232727
ARC1	RAVER1	10.9533	0.651861	0.220997	2.94963	0.0031815	0.0277244																				ARC4	KNSTRN	138.134	0.780261	0.299763	2.60293	0.00924317	0.0457647
ARC1	PTPRJ	48.9023	0.649544	0.243428	2.66832	0.00762309	0.0495471																				ARC4	GAS2L1	134.115	0.779009	0.268284	2.90367	0.00368814	0.0234632
ARC1	HIVEP1	168.25	0.649357	0.203897	3.18474	0.00144886	0.0164038																				ARC4	EHD4	124.525	0.778588	0.253407	3.07248	0.00212291	0.0154909
ARC1	TRIM8	198.314	0.648292	0.19225	3.37212	0.000745906	0.0105933																				ARC4	LMLN	53.6633	0.776352	0.277279	2.79989	0.00511198	0.0297122
ARC1	SOX4	5927.19	0.646722	0.210886	3.0667	0.00216439	0.0214049																				ARC4	SMIM29	140.788	0.775022	0.256693	3.01925	0.00253399	0.0176871
ARC1	YBX3	2331.93	0.645422	0.237108	2.72206	0.00648759	0.0443435																				ARC4	DHRS7	611.761	0.768142	0.268647	2.8593	0.00424581	0.0259165
ARC1	DIXDC1	76.8339	0.644908	0.238078	2.70881	0.00675255	0.0455803																				ARC4	ZNF518B	98.736	0.764385	0.259315	2.94771	0.0032014	0.0210706
ARC1	FAM120B	82.8991	0.644118	0.200253	3.21651	0.00129759	0.0152955																				ARC4	DLG3	175.648	0.763321	0.241159	3.16522	0.00154968	0.0121672
ARC1	SCAPER	117.366	0.642146	0.213423	3.00879	0.00262286	0.0243416																				ARC4	TMC4	155.127	0.761518	0.289308	2.6322	0.00848333	0.0430262
ARC1	RAB11FIP3	38.7731	0.640784	0.214739	2.98401	0.002845	0.0257119																				ARC4	ZNF888	23.1989	0.761142	0.270185	2.81711	0.00484579	0.0286316
ARC1	FOXN3	152.92	0.639842	0.197626	3.23763	0.00120526	0.0145305																				ARC4	LINC01089	46.9831	0.758553	0.285844	2.65373	0.00796079	0.0411185
ARC1	PTBP2	121.48	0.639601	0.227967	2.80568	0.00502109	0.0374766																				ARC4	SLC37A1	103.256	0.755956	0.234614	3.22213	0.00127241	0.0104552
ARC1	MED17	64.2149	0.639123	0.188673	3.38746	0.000705425	0.0102249																				ARC4	PATZ1	89.4427	0.755411	0.275086	2.74609	0.00603105	0.0335935
ARC1	ADGRA3	101.179	0.637264	0.222774	2.86058	0.00422867	0.0334977																				ARC4	SNX25	27.3613	0.752706	0.249548	3.01628	0.00255894	0.0178113
ARC1	INPP5A	38.9886	0.636962	0.188766	3.37434	0.000739928	0.0105498																				ARC4	ARRDC1	279.239	0.750937	0.2394	3.13675	0.00170834	0.013127
ARC1	CDKL5	67.06	0.636355	0.23662	2.68935	0.00715904	0.0474102																				ARC4	NAMPT	973.129	0.747924	0.239525	3.12254	0.00179301	0.0136127
ARC1	CCDC122	55.5731	0.636214	0.208313	3.05413	0.00225712	0.0220464																				ARC4	PASK	25.0722	0.747889	0.281838	2.65361	0.0079635	0.0411185
ARC1	GNB5	69.2893	0.635989	0.20135	3.15862	0.00158518	0.017357																				ARC4	MSRB2	763.618	0.746268	0.272479	2.73881	0.00616617	0.0341382
ARC1	BACH1	169.3	0.633035	0.232644	2.72105	0.00650751	0.0444157																				ARC4	CXorf40A	47.8102	0.745724	0.280498	2.65858	0.00784717	0.0406683
ARC1	POLR3D	159.297	0.632265	0.21349	2.96156	0.00306084	0.0270952																				ARC4	MINDY3	69.8746	0.744957	0.263186	2.83054	0.00464694	0.0277688
ARC1	ANKRD13A	118.342	0.631908	0.205334	3.07746	0.00208774	0.0208314																				ARC4	RASSF3	83.0199	0.74074	0.287985	2.57215	0.010107	0.0490431
ARC1	PNPLA2	257.281	0.631877	0.197817	3.19425	0.00140196	0.0160733																				ARC4	TSC22D1	1404.31	0.740165	0.256084	2.89032	0.00384847	0.0241942
ARC1	AKAP11	89.8531	0.630423	0.194687	3.23814	0.0012031	0.0145136																				ARC4	HEXIM2	32.7144	0.736263	0.228427	3.22319	0.00126773	0.0104323
ARC1	ZNF708	146.045	0.630218	0.214017	2.9447	0.00323265	0.0280401																				ARC4	C9orf64	36.3045	0.735938	0.247845	2.96935	0.0029843	0.019921
ARC1	AHI1	382.193	0.629942	0.228358	2.75857	0.0058054	0.0410354																				ARC4	SGPL1	120.1	0.734407	0.23545	3.11916	0.00181369	0.0137275
ARC1	GIGYF1	164.643	0.628603	0.193788	3.24378	0.00117956	0.0143115																				ARC4	TPCN1	62.6552	0.734401	0.274544	2.67498	0.00747332	0.0392447
ARC1	CYLD	186.388	0.627414	0.215392	2.91289	0.00358097	0.0301933																				ARC4	DDRGK1	616.418	0.734336	0.23302	3.15138	0.00162501	0.0126455
ARC1	LBR	285.902	0.627401	0.195665	3.20651	0.00134358	0.0156896																				ARC4	CAB39L	71.8826	0.733478	0.285196	2.57183	0.0101162	0.0490524
ARC1	ZNF805	30.3388	0.626524	0.209479	2.99087	0.00278183	0.0253193																				ARC4	DOLK	56.3676	0.732757	0.238816	3.06829	0.00215288	0.0156437
ARC1	RPS11	8836.97	0.623851	0.205793	3.03146	0.00243378	0.0232692																				ARC4	CCDC88C	88.4718	0.731961	0.25483	2.87235	0.00407427	0.0251739
ARC1	ELP5	167.853	0.623624	0.228812	2.72549	0.00642062	0.0439808																				ARC4	FCHO2	98.9194	0.729959	0.258393	2.82499	0.00472818	0.0281045
ARC1	FCHO2	98.9194	0.623418	0.214301	2.90908	0.00362491	0.0304049																				ARC4	NPTN	248.572	0.728719	0.259466	2.80853	0.00497677	0.0291445
ARC1	ZFP28	24.3941	0.622573	0.230676	2.6989	0.0069569	0.0465789																				ARC4	SETMAR	76.9501	0.727928	0.255944	2.8441	0.00445376	0.0268129
ARC1	ARHGAP5	393.729	0.622537	0.231693	2.68691	0.00721169	0.0475801																				ARC4	HACD2	271.354	0.727882	0.248778	2.92583	0.00343536	0.022205
ARC1	ATN1	390.996	0.621021	0.2005	3.09737	0.00195247	0.0199427																				ARC4	AIG1	351.21	0.727726	0.228261	3.18814	0.00143192	0.0114519
ARC1	USP25	134.889	0.620785	0.216559	2.86658	0.00414929	0.033156																				ARC4	PCBD1	972.995	0.726555	0.243364	2.98547	0.00283145	0.0191669
ARC1	ATP11B	119.38	0.619947	0.200614	3.09025	0.00199991	0.0202098																				ARC4	PGD	249.557	0.725707	0.226742	3.20059	0.00137147	0.0110517
ARC1	MED26	79.5025	0.61956	0.185941	3.33203	0.000862154	0.0117055																				ARC4	ANKRD42	43.2532	0.725331	0.257169	2.82045	0.00479569	0.0283817
ARC1	CFAP44	44.7244	0.61937	0.226728	2.73178	0.0062994	0.0434799																				ARC4	ERN1	117.948	0.724725	0.247691	2.92592	0.00343434	0.022205
ARC1	HOMER1	95.1464	0.619272	0.222305	2.78568	0.00534154	0.0388374																				ARC4	TOB1	697.099	0.724334	0.267842	2.70433	0.00684422	0.0367766
ARC1	VWA8	40.798	0.618207	0.206835	2.98889	0.00279989	0.0254148																				ARC4	CEP70	170.271	0.723854	0.258027	2.80534	0.00502634	0.0293666
ARC1	KLHL25	19.8746	0.61628	0.198515	3.10444	0.00190637	0.0196943																				ARC4	AGTRAP	430.359	0.718288	0.265926	2.70109	0.00691137	0.0369962
ARC1	C6orf120	98.2526	0.615964	0.209766	2.93644	0.00332007	0.0286162																				ARC4	C2CD2L	31.8513	0.716146	0.228797	3.13005	0.00174774	0.0133585
ARC1	MIDN	528.885	0.614404	0.218622	2.81034	0.00494886	0.0370427																				ARC4	BCL2L1	139.791	0.715767	0.255464	2.80183	0.00508131	0.0296021
ARC1	RAB33B	53.3886	0.613612	0.202349	3.03244	0.00242589	0.0232172																				ARC4	HILPDA	454.846	0.71407	0.24991	2.85731	0.00427245	0.0260136
ARC1	PLEKHM3	36.4362	0.613524	0.229954	2.66803	0.00762985	0.0495471																				ARC4	MEX3D	155.919	0.713038	0.233134	3.05848	0.00222459	0.0160746
ARC1	AGAP9	28.2802	0.613231	0.212534	2.88534	0.00390997	0.0319322																				ARC4	STRADB	48.3554	0.711959	0.252225	2.82271	0.00476193	0.028249
ARC1	ZFP36L1	2328.88	0.612595	0.219283	2.79362	0.00521214	0.0382519																				ARC4	COQ7	124.545	0.710647	0.227217	3.12762	0.00176229	0.0134334
ARC1	MAN2A2	64.3846	0.612239	0.219812	2.78529	0.00534801	0.0388478																				ARC4	LLGL2	345.356	0.709113	0.264721	2.67872	0.0073905	0.0389109
ARC1	ZNF445	51.8575	0.611766	0.181197	3.37625	0.000734807	0.0105223																				ARC4	ITGAV	201.312	0.707203	0.271417	2.6056	0.00917143	0.045506
ARC1	TLE3	163.926	0.611184	0.19525	3.13026	0.00174651	0.0185163																				ARC4	SUMF1	103.647	0.70648	0.2299	3.07298	0.00211931	0.0154721
ARC1	ARVCF	33.2886	0.611032	0.221751	2.75549	0.00586045	0.04126																				ARC4	TMEM192	98.2855	0.703837	0.243462	2.89095	0.00384079	0.0241677
ARC1	PJA2	237.814	0.609074	0.182199	3.3429	0.000829073	0.0113911																				ARC4	TOM1L1	149.935	0.697685	0.227659	3.06461	0.00217954	0.0157975
ARC1	IGBP1	284.421	0.608153	0.196106	3.10114	0.00192778	0.019827																				ARC4	TADA2B	48.388	0.697654	0.219342	3.18066	0.00146938	0.011696
ARC1	ITFG2	117.918	0.60626	0.190214	3.18725	0.00143631	0.0163278																				ARC4	ATP6V0E2	249.499	0.696267	0.270615	2.57291	0.0100848	0.0489708
ARC1	OTUD3	74.5047	0.605819	0.214171	2.82867	0.00467424	0.0357595																				ARC4	ZNF395	65.0196	0.695664	0.254004	2.73879	0.0061665	0.0341382
ARC1	TECPR2	44.5696	0.605443	0.183044	3.30763	0.0009409	0.012381																				ARC4	CAMSAP3	88.3172	0.695113	0.251969	2.75872	0.00580275	0.0326826
ARC1	MEGF8	49.7111	0.604691	0.213716	2.82941	0.00466335	0.0357047																				ARC4	ZFYVE21	267.742	0.694297	0.221483	3.13476	0.00171993	0.0131831
ARC1	FRAT2	199.379	0.604656	0.191254	3.16153	0.00156945	0.0172256																				ARC4	TOGARAM1	86.8063	0.691568	0.220847	3.13143	0.00173958	0.0133063
ARC1	FANCM	29.4977	0.60444	0.202952	2.97825	0.00289902	0.0260638																				ARC4	CANT1	202.441	0.688712	0.263596	2.61276	0.00898155	0.0448433
ARC1	DYRK1B	60.2403	0.603266	0.224956	2.68171	0.00732478	0.0481646																				ARC4	ARMT1	103.774	0.686998	0.214721	3.1995	0.00137667	0.0110862
ARC1	SEPT10	211.152	0.602616	0.183237	3.28873	0.00100641	0.0128772																				ARC4	GSE1	186.162	0.686352	0.220899	3.10708	0.00188944	0.0141575
ARC1	APIP	290.585	0.601684	0.212822	2.82717	0.00469608	0.0358436																				ARC4	SUSD6	106.654	0.686106	0.265763	2.58165	0.00983292	0.047967
ARC1	ZNF273	92.6282	0.600636	0.181589	3.30766	0.000940777	0.012381																				ARC4	EXOC6	67.2795	0.685473	0.247034	2.77482	0.00552329	0.0315041
ARC1	ACOX1	151.507	0.599249	0.18933	3.1651	0.00155031	0.0170849																				ARC4	ASPH	573.535	0.68379	0.258829	2.64186	0.00824521	0.0421797
ARC1	CCDC126	74.0965	0.598518	0.176949	3.38244	0.000718446	0.0103583																				ARC4	PGAP3	24.7962	0.682221	0.223072	3.0583	0.00222597	0.0160764
ARC1	ZNF317	45.4801	0.59836	0.185704	3.22211	0.00127249	0.0150851																				ARC4	ZFAND5	998.43	0.682181	0.24923	2.73715	0.00619743	0.0342556
ARC1	EXPH5	104.796	0.597527	0.211978	2.81882	0.00482006	0.0363541																				ARC4	IRX3	718.373	0.680253	0.251638	2.7033	0.00686554	0.0368389
ARC1	RGL2	240.609	0.595235	0.2054	2.89794	0.00375627	0.031078																				ARC4	WWP1	223.556	0.680053	0.244829	2.77766	0.0054751	0.0313355
ARC1	AC084018.2	12.5602	0.594819	0.212307	2.8017	0.00508346	0.0377197																				ARC4	ERBB2	233.914	0.679865	0.235727	2.88411	0.00392518	0.0245154
ARC1	LCOR	174.337	0.594555	0.187945	3.16345	0.00155909	0.0171221																				ARC4	COX16	111.438	0.677403	0.23333	2.9032	0.00369371	0.0234717
ARC1	SOCS5	110.873	0.592996	0.183636	3.22919	0.0012414	0.0148623																				ARC4	ARHGEF37	70.8121	0.676925	0.211575	3.19946	0.00137685	0.0110862
ARC1	APAF1	54.947	0.591967	0.185287	3.19487	0.00139895	0.0160675																				ARC4	HSPB11	530.207	0.675618	0.235964	2.86322	0.0041936	0.0256833
ARC1	NBPF19	130.448	0.590816	0.202332	2.92003	0.00349993	0.0296153																				ARC4	SHTN1	331.898	0.675591	0.25461	2.65343	0.00796781	0.0411246
ARC1	ARHGEF12	207.183	0.588984	0.17485	3.3685	0.000755771	0.0106855																				ARC4	ZNF700	29.6196	0.671774	0.224039	2.99847	0.00271337	0.0185857
ARC1	YOD1	87.1901	0.587159	0.194178	3.02381	0.00249613	0.0236627																				ARC4	MPND	63.4001	0.671631	0.226422	2.96628	0.00301423	0.0200875
ARC1	CEP162	86.3133	0.58687	0.207726	2.82521	0.004725	0.0359448																				ARC4	LDLRAP1	62.3201	0.669823	0.213854	3.13216	0.00173527	0.0132783
ARC1	CLCN5	53.6876	0.586637	0.208621	2.81197	0.00492385	0.036925																				ARC4	ZNF747	32.3292	0.669728	0.234085	2.86105	0.00422243	0.0258206
ARC1	MAPKBP1	29.7626	0.586302	0.210753	2.78194	0.00540351	0.0391011																				ARC4	PAFAH2	35.9846	0.669397	0.209843	3.19	0.00142275	0.0113831
ARC1	CCDC85C	74.4927	0.58587	0.183873	3.18628	0.00144115	0.016337																				ARC4	NUCB2	746.659	0.668809	0.251184	2.66263	0.00775327	0.0402643
ARC1	MTR	197.91	0.585709	0.21307	2.74891	0.00597945	0.0419113																				ARC4	DDI2	135.287	0.666348	0.219449	3.03646	0.0023937	0.0169363
ARC1	ATAT1	75.6262	0.585663	0.206617	2.83453	0.00458928	0.0353209																				ARC4	ICA1	238.109	0.662364	0.241735	2.74004	0.00614321	0.0340772
ARC1	ATXN7L3B	437.077	0.584157	0.173084	3.37498	0.000738199	0.0105498																				ARC4	MED16	104.084	0.660892	0.20564	3.21383	0.00130979	0.0106714
ARC1	CCDC138	61.477	0.583384	0.197808	2.94924	0.00318554	0.0277463																				ARC4	B3GNT2	205.186	0.658726	0.213759	3.08162	0.00205875	0.0151285
ARC1	PCNT	151.143	0.578959	0.17993	3.21769	0.00129227	0.0152692																				ARC4	SLC25A16	88.8925	0.658389	0.206922	3.18182	0.00146351	0.0116597
ARC1	ARAP1	53.3801	0.578881	0.190696	3.03562	0.00240039	0.0230524																				ARC4	APPL2	85.7243	0.657949	0.242457	2.71367	0.00665431	0.0360258
ARC1	NPC1	99.13	0.578079	0.191714	3.01533	0.00256704	0.0240706																				ARC4	ZNF816	22.6151	0.657247	0.239776	2.74109	0.00612362	0.0339965
ARC1	CCNL1	1693.64	0.576294	0.191368	3.01144	0.00260008	0.0242343																				ARC4	TMEM120A	135.051	0.657135	0.230465	2.85134	0.00435355	0.0263589
ARC1	ZNF701	68.2854	0.576231	0.191221	3.01342	0.00258318	0.0241504																				ARC4	RASA1	82.4618	0.656976	0.22188	2.96095	0.00306696	0.020365
ARC1	EML4	327.469	0.575601	0.176445	3.26221	0.00110549	0.0137268																				ARC4	TRAFD1	90.6851	0.656619	0.247596	2.65198	0.00800222	0.0412179
ARC1	TRAF6	41.0845	0.575589	0.1888	3.04867	0.0022986	0.0223138																				ARC4	EIF2AK3	73.4715	0.656006	0.239536	2.73865	0.00616925	0.0341382
ARC1	VPS51	251.387	0.574505	0.201143	2.85619	0.00428753	0.0337119																				ARC4	TRIM37	139.694	0.655585	0.239437	2.73803	0.00618085	0.0341826
ARC1	ELF1	341.386	0.574471	0.20553	2.79507	0.00518887	0.0381885																				ARC4	ALKBH1	28.3623	0.655452	0.204433	3.2062	0.00134501	0.0109038
ARC1	BCL7A	185.105	0.574393	0.206364	2.78339	0.00537939	0.0389446																				ARC4	BCKDHB	101.861	0.653703	0.218208	2.99578	0.00273748	0.0187064
ARC1	WDR19	36.675	0.574323	0.178403	3.21925	0.00128528	0.0151961																				ARC4	CYB5R1	283.619	0.653661	0.204166	3.20161	0.0013666	0.011029
ARC1	METTL17	88.5667	0.574214	0.191882	2.99253	0.00276676	0.0252127																				ARC4	ALKBH6	57.2365	0.652946	0.217259	3.00539	0.00265244	0.01828
ARC1	MTMR12	218.833	0.573921	0.202624	2.83245	0.00461931	0.0354676																				ARC4	POR	355.962	0.651285	0.226534	2.875	0.00404033	0.0250255
ARC1	CRY2	29.6259	0.573686	0.190573	3.01032	0.00260973	0.0242791																				ARC4	GOLGB1	1241.69	0.650941	0.21935	2.96759	0.00300141	0.0200088
ARC1	CNNM4	67.7391	0.57332	0.19457	2.9466	0.00321288	0.0279179																				ARC4	EPB41L5	127.319	0.650083	0.214551	3.02996	0.00244583	0.0172206
ARC1	KIAA0895L	40.751	0.572744	0.197834	2.89507	0.00379072	0.0312677																				ARC4	PTRH2	235.773	0.650065	0.21339	3.04637	0.00231626	0.0165567
ARC1	MORC3	197.587	0.572169	0.189731	3.01568	0.00256406	0.0240588																				ARC4	EVI5L	24.3371	0.650006	0.229104	2.83717	0.00455154	0.0273119
ARC1	PPP4R3A	270.517	0.571555	0.171065	3.34116	0.000834294	0.011423																				ARC4	WSB2	162.007	0.649213	0.206547	3.14317	0.00167129	0.0129161
ARC1	UHRF1BP1L	65.8476	0.571405	0.169599	3.36916	0.000753971	0.010668																				ARC4	NAGLU	64.8337	0.648852	0.214524	3.02461	0.00248951	0.0174612
ARC1	RPS6KA3	116.136	0.57087	0.201453	2.83377	0.00460027	0.0353501																				ARC4	ITPK1	44.365	0.647481	0.236864	2.73355	0.00626548	0.0345089
ARC1	ZNF821	72.9254	0.570647	0.175614	3.24944	0.00115632	0.0140944																				ARC4	PDIA3	2204.52	0.647445	0.233114	2.77737	0.00548005	0.0313424
ARC1	KDM5B	680.518	0.570486	0.17544	3.25175	0.00114695	0.0140234																				ARC4	FNTB	29.3576	0.645449	0.20716	3.11571	0.00183504	0.0138217
ARC1	ZBTB4	75.9449	0.570144	0.18444	3.09121	0.00199341	0.0201714																				ARC4	ZKSCAN1	825.495	0.644439	0.246499	2.61437	0.00893926	0.0446764
ARC1	HCG18	276.584	0.57008	0.193829	2.94114	0.00327003	0.0282747																				ARC4	TMEM241	102.503	0.642562	0.243144	2.64272	0.0082243	0.0421039
ARC1	AC097376.2	154.819	0.569663	0.183388	3.10633	0.00189423	0.0195968																				ARC4	REEP3	443.421	0.638624	0.213699	2.98843	0.00280412	0.0190394
ARC1	EIF2AK3	73.4715	0.569554	0.198255	2.87283	0.00406807	0.0327446																				ARC4	IFNGR1	432.878	0.638555	0.243295	2.62462	0.00867469	0.0437331
ARC1	PEX1	145.652	0.569333	0.188037	3.02778	0.00246357	0.023457																				ARC4	DAAM1	383.506	0.638206	0.228933	2.78775	0.0053076	0.0305675
ARC1	INO80D	152.415	0.568495	0.183715	3.09444	0.00197183	0.020055																				ARC4	SMIM15	254.784	0.638016	0.225791	2.8257	0.0047178	0.0280754
ARC1	GALC	33.8192	0.568234	0.195411	2.90789	0.00363881	0.0304511																				ARC4	APEH	105.769	0.637185	0.196973	3.23489	0.0012169	0.0100756
ARC1	SETDB2	45.6334	0.568161	0.202735	2.80249	0.00507102	0.0376642																				ARC4	ANAPC2	56.0515	0.636647	0.221862	2.86956	0.00411044	0.0253347
ARC1	CCDC30	42.8437	0.567029	0.206503	2.74587	0.00603506	0.042209																				ARC4	GPR137	90.1704	0.627702	0.207686	3.02236	0.00250813	0.0175673
ARC1	SNIP1	107.249	0.565912	0.169917	3.33052	0.00086684	0.0117317																				ARC4	FBXL17	49.1056	0.627677	0.207647	3.0228	0.00250444	0.0175537
ARC1	TET3	92.5358	0.565627	0.178197	3.17416	0.0015027	0.016772																				ARC4	ERBIN	203.136	0.627611	0.227791	2.7552	0.0058656	0.032963
ARC1	ALG11	30.1279	0.565535	0.183038	3.08971	0.00200351	0.0202208																				ARC4	SLC39A3	191.383	0.627569	0.214974	2.91928	0.00350844	0.0225116
ARC1	TBCC	309.671	0.565401	0.196463	2.8779	0.00400333	0.0324574																				ARC4	TBRG1	143.714	0.624604	0.213488	2.92572	0.00343665	0.0222062
ARC1	SRCAP	24.0555	0.564342	0.187202	3.01461	0.00257307	0.0240914																				ARC4	PLIN3	368.576	0.624515	0.194081	3.2178	0.00129178	0.0105613
ARC1	ATL2	483.197	0.564128	0.209191	2.69671	0.00700293	0.0467551																				ARC4	FYCO1	29.1275	0.62421	0.21353	2.92329	0.00346358	0.0222946
ARC1	CDADC1	53.815	0.563683	0.167683	3.3616	0.000774921	0.0108752																				ARC4	PISD	78.1322	0.623248	0.208776	2.98524	0.00283354	0.0191746
ARC1	ZSCAN29	40.9106	0.563572	0.191387	2.94467	0.003233	0.0280401																				ARC4	ACVR1B	69.5194	0.6232	0.229273	2.71815	0.00656473	0.0357131
ARC1	PCED1A	47.6358	0.563255	0.207725	2.71154	0.00669712	0.0453512																				ARC4	DUSP28	54.3093	0.622778	0.202512	3.07527	0.00210311	0.0153817
ARC1	PHACTR4	334.412	0.563038	0.167823	3.35495	0.000793786	0.0110499																				ARC4	CBLB	77.1662	0.621258	0.230203	2.69874	0.00696032	0.0372089
ARC1	SOCS4	115.037	0.56232	0.175073	3.21191	0.00131854	0.0154928																				ARC4	NUDT16L1	241.776	0.619991	0.19894	3.11647	0.00183031	0.0138118
ARC1	NGRN	66.7345	0.561323	0.2056	2.73018	0.00633002	0.0435487																				ARC4	SREBF2	163.19	0.619632	0.237958	2.60396	0.00921546	0.0456499
ARC1	KIF1B	274.426	0.560983	0.187814	2.9869	0.0028182	0.0255345																				ARC4	GCC2	568.499	0.617965	0.213205	2.89846	0.00375003	0.0237298
ARC1	PDSS2	65.8324	0.560273	0.187532	2.98761	0.00281164	0.0254955																				ARC4	TMEM25	87.2419	0.617532	0.235217	2.62537	0.00865559	0.0436695
ARC1	TRAPPC6B	93.797	0.559925	0.167085	3.35115	0.00080478	0.0111217																				ARC4	BLCAP	188.182	0.617093	0.192508	3.20555	0.00134806	0.0109197
ARC1	RPS25	9896.81	0.559638	0.170235	3.28745	0.00101101	0.0129186																				ARC4	ZC3HAV1	299.46	0.61361	0.220235	2.78616	0.00533368	0.030674
ARC1	BPTF	914.883	0.559403	0.185842	3.01011	0.00261154	0.024284																				ARC4	SLF1	61.8553	0.609827	0.208469	2.92526	0.00344167	0.0222195
ARC1	FRYL	159.558	0.559375	0.175494	3.18743	0.00143543	0.0163278																				ARC4	RNPEPL1	131.404	0.607494	0.224332	2.70802	0.00676869	0.0364791
ARC1	ANKIB1	278.285	0.558859	0.173291	3.22498	0.0012598	0.015007																				ARC4	KIAA1522	281.402	0.605948	0.221141	2.74009	0.00614219	0.0340772
ARC1	CEP83	90.6668	0.558589	0.194573	2.87085	0.00409374	0.0328676																				ARC4	NTAN1	292.052	0.604891	0.207873	2.9099	0.00361543	0.0230807
ARC1	MED13	245.103	0.558587	0.191108	2.92288	0.00346806	0.0294527																				ARC4	BTBD6	180.481	0.604228	0.22284	2.71148	0.0066983	0.036211
ARC1	ANKRD12	693.023	0.558363	0.168665	3.31048	0.000931351	0.0122951																				ARC4	C1orf122	958.697	0.603005	0.193118	3.12247	0.00179342	0.0136127
ARC1	ZSCAN16	67.3702	0.556188	0.199558	2.7871	0.00531813	0.0387196																				ARC4	VPS16	82.6829	0.602238	0.201144	2.99406	0.00275289	0.0187863
ARC1	COG3	82.3132	0.554985	0.200134	2.77306	0.00555318	0.0398699																				ARC4	MRPL54	421.948	0.601302	0.199688	3.01121	0.00260212	0.0180317
ARC1	RRAGB	98.7693	0.55471	0.178763	3.10304	0.00191542	0.0197556																				ARC4	TOR1B	52.5748	0.600991	0.214787	2.79809	0.00514063	0.0298344
ARC1	ZBTB21	93.3182	0.554599	0.191737	2.8925	0.00382185	0.0314971																				ARC4	VPS18	31.982	0.600118	0.208035	2.8847	0.00391782	0.0244906
ARC1	CCNL2	264.782	0.553703	0.169882	3.25935	0.00111669	0.0137687																				ARC4	IPO11	34.5041	0.594229	0.198316	2.99638	0.00273206	0.0186833
ARC1	ZNF354B	39.3109	0.551988	0.206498	2.67309	0.00751558	0.0490567																				ARC4	PJA2	237.814	0.591812	0.224003	2.64199	0.00824217	0.0421797
ARC1	PURB	308.008	0.551772	0.187677	2.94002	0.00328195	0.0283262																				ARC4	CTDSP1	130.476	0.591083	0.200319	2.95071	0.00317043	0.0209213
ARC1	WDFY3	80.7997	0.551444	0.172264	3.20115	0.0013688	0.0158771																				ARC4	MRPL20	1150.19	0.59028	0.189239	3.11923	0.00181322	0.0137275
ARC1	CEP95	176.242	0.551016	0.162624	3.38829	0.000703309	0.010202																				ARC4	SLC35F6	165.83	0.590207	0.22344	2.64146	0.00825499	0.0422075
ARC1	ZBTB44	227.032	0.549042	0.171943	3.19316	0.00140724	0.0161065																				ARC4	VTI1B	367.174	0.590001	0.195328	3.02057	0.00252302	0.0176288
ARC1	FAM168A	78.6367	0.549039	0.163138	3.36549	0.00076407	0.0107627																				ARC4	MCU	49.5604	0.589537	0.222622	2.64815	0.00809326	0.0416019
ARC1	TWNK	47.3412	0.548654	0.200244	2.73993	0.00614519	0.0427574																				ARC4	EFCAB14	240.934	0.589147	0.187995	3.13385	0.00172531	0.0132121
ARC1	FRS2	96.4076	0.548537	0.186998	2.93338	0.00335296	0.0288081																				ARC4	PRDM10	13.9665	0.587822	0.224561	2.61765	0.00885378	0.044348
ARC1	RAB2B	60.6638	0.548353	0.171082	3.2052	0.00134967	0.0157128																				ARC4	SCAMP4	162.703	0.587673	0.183044	3.21056	0.00132474	0.0107716
ARC1	AFF4	414.724	0.547786	0.167736	3.26576	0.00109171	0.013593																				ARC4	MOB3A	42.6021	0.585713	0.184696	3.17123	0.00151794	0.0119879
ARC1	PIK3C3	102.59	0.54605	0.176589	3.09222	0.00198667	0.0201571																				ARC4	TMSB10	34733.3	0.584615	0.228118	2.56277	0.010384	0.0499908
ARC1	ZNF85	58.8068	0.546038	0.186784	2.92336	0.00346273	0.0294527																				ARC4	CEP170B	83.2035	0.584036	0.208844	2.79652	0.00516563	0.0299378
ARC1	EIF3C	47.3532	0.545754	0.18144	3.00791	0.00263054	0.024389																				ARC4	CMTM8	242.27	0.583578	0.222902	2.61809	0.00884226	0.0443013
ARC1	ITSN1	92.5377	0.54568	0.193325	2.8226	0.00476366	0.0361231																				ARC4	CFAP298	388.459	0.581443	0.193056	3.01178	0.00259722	0.0180163
ARC1	MAP4K4	321.999	0.544293	0.176082	3.09113	0.00199398	0.0201714																				ARC4	TMOD3	377.481	0.580842	0.204664	2.83802	0.0045394	0.0272553
ARC1	CDC42BPB	176.641	0.544036	0.165588	3.28547	0.00101812	0.0129746																				ARC4	RNF25	30.2693	0.578051	0.223262	2.58911	0.00962231	0.0472019
ARC1	ZNF480	101.958	0.543859	0.166827	3.26002	0.00111405	0.0137588																				ARC4	GAK	133.099	0.574833	0.198954	2.88928	0.00386121	0.0242434
ARC1	COG5	125.814	0.543413	0.160052	3.39522	0.000685727	0.010039																				ARC4	TRAPPC6B	93.797	0.574541	0.203709	2.8204	0.00479631	0.0283817
ARC1	PRDM4	65.5648	0.540971	0.166293	3.25312	0.00114147	0.0139743																				ARC4	WDR25	42.6029	0.573805	0.217889	2.63348	0.00845158	0.0429457
ARC1	PKN2	508.745	0.540681	0.165264	3.27163	0.0010693	0.0134107																				ARC4	CCDC25	312.634	0.573218	0.220926	2.59462	0.0094696	0.0466341
ARC1	WTAP	520.596	0.5405	0.192686	2.80508	0.00503039	0.0375166																				ARC4	ZER1	61.5786	0.571679	0.206904	2.76302	0.00572688	0.0323575
ARC1	IPO8	92.2672	0.540319	0.168596	3.20482	0.00135145	0.0157143																				ARC4	YTHDC2	99.2438	0.570187	0.215655	2.64398	0.00819384	0.0420109
ARC1	HPS5	116.094	0.539706	0.198924	2.71312	0.0066652	0.0452317																				ARC4	NDUFB1	1094.49	0.56903	0.219327	2.59443	0.0094748	0.0466484
ARC1	FAM53C	163.257	0.539343	0.167969	3.21097	0.00132286	0.0155167																				ARC4	SNRNP25	318.325	0.568686	0.219241	2.59388	0.00948987	0.0467112
ARC1	MED29	268.614	0.539152	0.174045	3.09778	0.00194976	0.0199257																				ARC4	CASP9	29.1509	0.568452	0.219909	2.58495	0.0097394	0.0476259
ARC1	MOB1B	67.2254	0.538935	0.184432	2.92214	0.00347637	0.0294684																				ARC4	ZNF138	153.959	0.568407	0.198357	2.86557	0.0041626	0.0255404
ARC1	CDK11A	111.796	0.53832	0.179071	3.00619	0.00264545	0.0245033																				ARC4	NIPSNAP1	266.576	0.568395	0.208165	2.7305	0.00632378	0.0347446
ARC1	TOB2	256.867	0.537365	0.183789	2.92382	0.00345759	0.0294368																				ARC4	AQR	131.207	0.568365	0.198493	2.8634	0.00419121	0.0256764
ARC1	CALCOCO1	89.2677	0.537176	0.181874	2.95356	0.00314136	0.0274876																				ARC4	TTLL5	63.879	0.567973	0.188008	3.02101	0.00251937	0.0176216
ARC1	ANO6	112.345	0.537162	0.170658	3.1476	0.00164617	0.0178512																				ARC4	VAMP3	192.525	0.56659	0.202805	2.79377	0.00520975	0.0301243
ARC1	SMN1	34.5422	0.536601	0.194836	2.75411	0.00588515	0.0413878																				ARC4	COQ10B	234.483	0.566414	0.199236	2.84293	0.00447011	0.0268998
ARC1	PPP2R5C	305.618	0.535851	0.163348	3.28043	0.00103649	0.0131381																				ARC4	RREB1	164.129	0.563619	0.209438	2.6911	0.00712173	0.0378314
ARC1	SSX2IP	146.996	0.535524	0.196135	2.73038	0.00632608	0.0435374																				ARC4	GOT1	147.409	0.563035	0.212246	2.65275	0.00798386	0.0411852
ARC1	YAP1	230.916	0.534007	0.16989	3.14325	0.00167082	0.0180055																				ARC4	ATP6V0D1	349.869	0.563031	0.20048	2.80841	0.00497869	0.0291473
ARC1	KLF11	91.4691	0.53312	0.169639	3.14268	0.00167408	0.0180201																				ARC4	N6AMT1	59.4857	0.559519	0.211861	2.64097	0.00826684	0.042236
ARC1	DROSHA	90.7153	0.533006	0.163442	3.26113	0.00110968	0.0137536																				ARC4	CDK2AP2	301.729	0.558624	0.178275	3.1335	0.00172735	0.0132227
ARC1	MRPS31	178.637	0.532974	0.157982	3.37363	0.00074185	0.0105594																				ARC4	SETD3	143.125	0.557946	0.200552	2.78205	0.00540167	0.0309767
ARC1	TRIM4	178.575	0.531536	0.169939	3.12781	0.00176116	0.01863																				ARC4	PIGG	72.9038	0.5578	0.210278	2.65268	0.00798567	0.0411852
ARC1	MAP2K4	84.4463	0.530933	0.177993	2.98289	0.0028554	0.0257691																				ARC4	STYX	86.8544	0.557537	0.176556	3.15784	0.0015894	0.0124043
ARC1	PRPF4B	719.391	0.530326	0.166042	3.19393	0.0014035	0.0160733																				ARC4	WDR61	250.931	0.556816	0.202608	2.74824	0.00599154	0.0334473
ARC1	NISCH	81.0565	0.529195	0.160323	3.30081	0.000964066	0.0125381																				ARC4	SLC38A6	38.0699	0.555903	0.201109	2.76418	0.00570653	0.0322757
ARC1	ZKSCAN5	33.8285	0.528953	0.163797	3.22933	0.00124081	0.0148623																				ARC4	DNPEP	340.689	0.555707	0.195178	2.84718	0.00441086	0.0265863
ARC1	NUP98	142.732	0.528219	0.169327	3.11952	0.00181148	0.0190351																				ARC4	GHITM	925.499	0.554591	0.178813	3.10152	0.00192528	0.0143833
ARC1	AC090114.2	72.4272	0.527729	0.189456	2.7855	0.00534454	0.0388374																				ARC4	IQCE	111.057	0.553579	0.206509	2.68065	0.00734789	0.038727
ARC1	C2CD3	49.6521	0.527259	0.1857	2.83931	0.00452118	0.034983																				ARC4	RDH11	264.646	0.551573	0.213146	2.58777	0.00966001	0.0473288
ARC1	MIB1	230.879	0.526584	0.178257	2.95406	0.0031362	0.0274678																				ARC4	NDUFA12	826.646	0.551119	0.17466	3.15538	0.00160288	0.0124926
ARC1	KMT5C	69.4239	0.526544	0.170636	3.08578	0.0020302	0.0203974																				ARC4	ZNF654	75.1958	0.550344	0.211972	2.5963	0.00942337	0.0464745
ARC1	USP36	180.69	0.526254	0.191209	2.75225	0.00591875	0.0415934																				ARC4	PSMA3	1091.14	0.549232	0.175212	3.13467	0.00172045	0.0131831
ARC1	DDX10	167.853	0.526035	0.160995	3.26741	0.00108536	0.0135401																				ARC4	COPS9	1335.12	0.548905	0.19639	2.79498	0.00519027	0.0300289
ARC1	ARID4B	1090.6	0.525322	0.158766	3.30879	0.000937012	0.012347																				ARC4	SDF2	327.76	0.547058	0.180512	3.0306	0.00244071	0.0172044
ARC1	RANBP10	56.0923	0.524675	0.157958	3.3216	0.000895026	0.0120019																				ARC4	MAT2A	452.923	0.544392	0.194564	2.79801	0.00514188	0.0298344
ARC1	EIF4A3	977.284	0.524545	0.174712	3.00233	0.00267918	0.0247095																				ARC4	ARID4A	199.463	0.543803	0.203833	2.66789	0.00763298	0.0398112
ARC1	PHF21A	94.6368	0.524107	0.190128	2.75661	0.00584046	0.0411749																				ARC4	CCNH	105.227	0.543587	0.17596	3.08926	0.00200657	0.014875
ARC1	NFXL1	96.4894	0.523627	0.169733	3.085	0.0020355	0.0204282																				ARC4	PRR13	475.126	0.541271	0.207834	2.60435	0.00920495	0.0456202
ARC1	ZNF600	44.9288	0.523313	0.182642	2.86524	0.00416698	0.033203																				ARC4	NAPA	358.464	0.540442	0.168168	3.2137	0.00131034	0.0106714
ARC1	DICER1	243.494	0.523189	0.159709	3.2759	0.00105326	0.013324																				ARC4	NAGK	380.44	0.539815	0.171632	3.14518	0.00165984	0.0128571
ARC1	CLK4	110.522	0.521931	0.192381	2.71301	0.00666756	0.0452317																				ARC4	CALM1	2602.21	0.538489	0.204238	2.63657	0.00837494	0.0426587
ARC1	NR2C1	60.4089	0.521572	0.180814	2.88457	0.00391943	0.0319683																				ARC4	BAHD1	39.3528	0.537794	0.200249	2.68563	0.0072394	0.0383052
ARC1	TRMT11	181.283	0.52156	0.179894	2.89927	0.00374034	0.0310061																				ARC4	ZFYVE19	84.7403	0.537506	0.17793	3.02089	0.00252033	0.0176222
ARC1	NFE2L2	684.097	0.520548	0.164261	3.16904	0.00152944	0.0169336																				ARC4	FAM114A2	46.8824	0.535551	0.207938	2.57553	0.0100085	0.0486824
ARC1	GTF2IRD2B	43.936	0.520255	0.178751	2.9105	0.00360853	0.0303263																				ARC4	NSDHL	105.481	0.534086	0.193598	2.75874	0.00580249	0.0326826
ARC1	CFAP36	273.292	0.520099	0.166293	3.12761	0.00176235	0.0186322																				ARC4	ZKSCAN5	33.8285	0.533213	0.196156	2.71831	0.00656159	0.035711
ARC1	NBPF11	45.7716	0.519117	0.173406	2.99365	0.00275658	0.0251529																				ARC4	AP5M1	88.6255	0.532462	0.194828	2.73298	0.00627643	0.0345598
ARC1	EDRF1	94.5868	0.518245	0.177631	2.91754	0.00352803	0.0298132																				ARC4	UQCR10	2448.92	0.532281	0.183797	2.89603	0.00377917	0.0238544
ARC1	C16orf87	191.623	0.517929	0.15926	3.25209	0.0011456	0.0140159																				ARC4	UBE2N	487.445	0.530617	0.167964	3.15911	0.00158251	0.0123744
ARC1	IMPDH2	422.06	0.517894	0.181305	2.85648	0.00428371	0.0337119																				ARC4	DNAJC5	157.206	0.530428	0.190366	2.78636	0.00533039	0.0306638
ARC1	ELP4	83.2618	0.517393	0.190767	2.71218	0.00668432	0.0452969																				ARC4	SLC25A5	3178.49	0.529942	0.202762	2.61361	0.00895905	0.0447421
ARC1	RNF214	127.45	0.517006	0.168037	3.07675	0.00209272	0.0208591																				ARC4	TAOK2	64.3454	0.52958	0.175738	3.01346	0.00258288	0.0179415
ARC1	KDM1B	113.224	0.516977	0.186305	2.7749	0.0055218	0.0397001																				ARC4	YPEL5	431.866	0.529538	0.202218	2.61864	0.00882803	0.0442823
ARC1	RBAK	64.7111	0.516051	0.174993	2.94898	0.00318821	0.0277569																				ARC4	SLC35A4	97.1278	0.529225	0.177645	2.97912	0.00289082	0.0194903
ARC1	ZNF426	122.728	0.515865	0.188286	2.73979	0.00614789	0.0427605																				ARC4	AFF4	414.724	0.528677	0.206118	2.56492	0.01032	0.0498133
ARC1	PSME4	383.582	0.515181	0.176259	2.92286	0.00346831	0.0294527																				ARC4	CDKN2AIPNL	118.692	0.526347	0.194689	2.70353	0.00686068	0.0368324
ARC1	HECTD1	301.479	0.515095	0.176178	2.92373	0.00345868	0.0294368																				ARC4	NDUFA10	647.246	0.525951	0.187572	2.80399	0.00504743	0.0294643
ARC1	RNF8	253.573	0.514872	0.16185	3.18117	0.00146684	0.0164904																				ARC4	MON2	100.403	0.525476	0.202705	2.59232	0.00953304	0.0468894
ARC1	POLR3B	31.2069	0.51459	0.182559	2.81876	0.00482091	0.0363541																				ARC4	PPCS	613.544	0.52436	0.172402	3.04149	0.00235409	0.0167677
ARC1	LRRC57	96.9887	0.514536	0.157734	3.26206	0.00110607	0.0137268																				ARC4	DCTN4	111.076	0.523882	0.196658	2.66393	0.00772335	0.0401503
ARC1	PABPC1	7090.42	0.514531	0.174352	2.9511	0.00316649	0.0276438																				ARC4	G3BP2	486.145	0.522679	0.190328	2.7462	0.00602901	0.0335914
ARC1	SLK	266.884	0.513949	0.16656	3.08568	0.00203089	0.0203974																				ARC4	ZMPSTE24	249.633	0.521855	0.167001	3.12487	0.00177883	0.0135296
ARC1	DCAF5	136.75	0.512098	0.172192	2.97398	0.0029396	0.026304																				ARC4	NADK	131.428	0.521337	0.180901	2.88189	0.00395294	0.0245903
ARC1	RPAIN	443.043	0.512093	0.157527	3.25082	0.00115073	0.0140529																				ARC4	ZNF761	51.1318	0.520257	0.196706	2.64485	0.00817282	0.0419361
ARC1	GPBP1	651.566	0.511411	0.170703	2.99591	0.00273626	0.0250591																				ARC4	TBC1D13	48.9304	0.518706	0.192399	2.696	0.00701786	0.0373977
ARC1	TRPM7	124.714	0.510916	0.174283	2.93154	0.00337289	0.028914																				ARC4	DCAF6	323.627	0.517768	0.182884	2.83113	0.00463841	0.0277343
ARC1	GXYLT1	113.296	0.510702	0.152479	3.34932	0.000810107	0.0111692																				ARC4	SRSF5	954.567	0.517493	0.179913	2.87634	0.00402311	0.0249418
ARC1	RPTOR	33.4704	0.510519	0.186893	2.7316	0.00630273	0.043487																				ARC4	NDUFB4	2538.2	0.517416	0.161005	3.21366	0.00131053	0.0106714
ARC1	LTA4H	163.888	0.510209	0.166124	3.07125	0.00213164	0.0211471																				ARC4	BAZ2A	194.064	0.517394	0.178217	2.90316	0.00369413	0.0234717
ARC1	GNL1	242.991	0.510205	0.168799	3.02256	0.00250648	0.0237253																				ARC4	NVL	162.192	0.5162	0.179881	2.86967	0.004109	0.0253342
ARC1	TWISTNB	343.441	0.510202	0.163026	3.12958	0.00175055	0.0185384																				ARC4	MORN2	340.467	0.515444	0.196709	2.62034	0.00878434	0.0441426
ARC1	TRIM13	141.152	0.510201	0.152842	3.3381	0.000843542	0.011524																				ARC4	MCEE	166.123	0.515253	0.190509	2.70461	0.00683848	0.0367621
ARC1	ZUP1	87.1026	0.509978	0.182876	2.78865	0.00529281	0.0386854																				ARC4	GOLGA1	84.1293	0.514269	0.177449	2.89813	0.003754	0.0237355
ARC1	KBTBD2	128.05	0.509491	0.15334	3.32263	0.000891746	0.0119749																				ARC4	ARF3	303.185	0.514246	0.166926	3.08069	0.00206523	0.015154
ARC1	VPS39	48.7716	0.509213	0.177676	2.86596	0.00415742	0.0331825																				ARC4	COX17	893.856	0.513591	0.195081	2.63271	0.00847076	0.0430057
ARC1	DDX3X	1056.26	0.509072	0.180565	2.81934	0.00481229	0.0363231																				ARC4	GGPS1	298.831	0.512325	0.179686	2.85122	0.00435518	0.0263609
ARC1	SPEN	346.212	0.508068	0.188311	2.69802	0.00697524	0.0466523																				ARC4	ELL	63.7284	0.512171	0.183292	2.79428	0.00520152	0.0300854
ARC1	DYRK1A	189.007	0.506941	0.172808	2.93355	0.00335106	0.0288048																				ARC4	IFT20	275.66	0.512152	0.18347	2.79147	0.00524686	0.0302782
ARC1	RANBP2	355.988	0.506285	0.154654	3.27367	0.00106161	0.0133614																				ARC4	OAZ1	3385.8	0.509821	0.16873	3.02153	0.00251502	0.0175973
ARC1	ZNF131	322.782	0.506064	0.160907	3.14507	0.00166047	0.017955																				ARC4	SRPRB	349.465	0.509818	0.168852	3.01931	0.00253351	0.0176871
ARC1	CCDC186	479.732	0.505513	0.176603	2.86243	0.00420403	0.0333543																				ARC4	CD2BP2	233.555	0.508923	0.179848	2.82973	0.00465871	0.0278144
ARC1	ZNF24	412.765	0.505492	0.157268	3.21422	0.00130801	0.0153976																				ARC4	ARPC1A	1056.99	0.506795	0.170072	2.97989	0.00288354	0.0194543
ARC1	DYRK2	115.793	0.504804	0.163133	3.09443	0.00197192	0.020055																				ARC4	RAB3GAP1	185.797	0.506576	0.193148	2.62273	0.00872274	0.0439205
ARC1	SPECC1L	72.3263	0.504573	0.170583	2.95793	0.00309713	0.0272513																				ARC4	NOP10	1028.66	0.50582	0.178689	2.83073	0.00464419	0.0277606
ARC1	R3HDM2	253.929	0.504412	0.177479	2.84209	0.00448182	0.0347634																				ARC4	NDUFB3	1190.07	0.504918	0.169881	2.97219	0.00295688	0.0197838
ARC1	BRD9	300.26	0.504238	0.168542	2.99176	0.00277377	0.0252606																				ARC4	IDH3B	318.094	0.504369	0.196046	2.5727	0.0100908	0.0489884
ARC1	CTTNBP2NL	182.281	0.504215	0.180599	2.7919	0.00524002	0.0384029																				ARC4	FAF2	223.604	0.503318	0.189073	2.66203	0.00776702	0.0402943
ARC1	TENT4A	120.249	0.504112	0.179043	2.81559	0.00486884	0.0366282																				ARC4	NR2F6	649.017	0.501095	0.185622	2.69954	0.00694351	0.0371486
ARC1	EZH1	64.7789	0.503591	0.177811	2.83216	0.00462344	0.035485																				ARC4	TRAPPC4	318.666	0.49976	0.163373	3.05902	0.00222064	0.0160551
ARC1	TTC33	60.0336	0.502943	0.169451	2.96807	0.00299677	0.0267023																				ARC4	FAM120A	476.049	0.499116	0.180621	2.76334	0.00572139	0.0323442
ARC1	FIZ1	38.5674	0.502872	0.163192	3.08147	0.00205978	0.0205937																				ARC4	NSFL1C	324.574	0.498995	0.185083	2.69606	0.0070165	0.0373977
ARC1	HKR1	83.4219	0.501652	0.173199	2.89639	0.00377486	0.0312047																				ARC4	MFAP1	229.766	0.497922	0.173488	2.87007	0.00410376	0.0253097
ARC1	AGO1	125.196	0.501262	0.165442	3.02984	0.00244683	0.0233586																				ARC4	AGGF1	46.9434	0.497051	0.162324	3.06209	0.00219796	0.0159196
ARC1	WDR70	175.248	0.501245	0.15542	3.22511	0.00125924	0.015007																				ARC4	TMEM33	221.767	0.495459	0.183212	2.7043	0.00684483	0.0367766
ARC1	MBD6	89.39	0.499457	0.169774	2.94189	0.00326215	0.0282195																				ARC4	NAA60	109.51	0.495239	0.165032	3.00087	0.00269208	0.0184781
ARC1	PAWR	513.456	0.49861	0.166798	2.9893	0.00279614	0.0254034																				ARC4	BLZF1	190.522	0.494172	0.181114	2.72851	0.00636209	0.0348981
ARC1	HEATR5B	70.8174	0.498532	0.155864	3.19851	0.0013814	0.0159356																				ARC4	TGOLN2	555.898	0.494092	0.168692	2.92896	0.00340097	0.0220675
ARC1	AKIRIN1	504.449	0.498467	0.152443	3.26986	0.001076	0.013477																				ARC4	KIAA0556	43.1238	0.489997	0.188455	2.60008	0.00932021	0.0461122
ARC1	DDX17	1072.79	0.497591	0.150703	3.3018	0.000960674	0.0125284																				ARC4	TMEM199	95.9919	0.489472	0.183188	2.67196	0.00754091	0.0395174
ARC1	TBRG1	143.714	0.497492	0.177912	2.79627	0.00516956	0.0380611																				ARC4	HSPA4	360.16	0.488884	0.172924	2.82716	0.00469627	0.027976
ARC1	TLK1	316.053	0.49748	0.156659	3.17557	0.00149543	0.0167228																				ARC4	ATP5MC2	2758.1	0.488069	0.166607	2.92947	0.00339543	0.0220514
ARC1	PCMTD2	134.136	0.497414	0.185853	2.67638	0.00744213	0.0487112																				ARC4	OXSM	95.8959	0.487881	0.181652	2.6858	0.00723569	0.0382957
ARC1	EHBP1	142.33	0.496493	0.180489	2.75082	0.00594456	0.041713																				ARC4	MRPL40	441.52	0.484454	0.182754	2.65086	0.00802882	0.0413232
ARC1	CHD4	794.719	0.495622	0.146399	3.38542	0.000710702	0.0102776																				ARC4	CDK5RAP2	178.482	0.484253	0.178711	2.7097	0.00673448	0.0363648
ARC1	ATG2A	78.2122	0.49553	0.181436	2.73116	0.00631113	0.0434993																				ARC4	VPS26B	115.724	0.483983	0.17867	2.70881	0.0067526	0.0364362
ARC1	FAN1	52.8696	0.493665	0.180757	2.7311	0.00631227	0.0434993																				ARC4	DAD1	1761.21	0.483468	0.161871	2.98676	0.00281953	0.0191071
ARC1	ZMYM4	260.699	0.493152	0.157373	3.13365	0.00172646	0.018383																				ARC4	DELE1	51.468	0.483163	0.180619	2.67504	0.007472	0.0392447
ARC1	MBTPS1	329.635	0.492719	0.152949	3.22146	0.00127539	0.0150983																				ARC4	CLIC1	2810.44	0.482878	0.175855	2.74588	0.00603481	0.0336051
ARC1	BZW2	583.547	0.492305	0.152357	3.23127	0.00123243	0.0147829																				ARC4	ATG4B	182.256	0.48187	0.183734	2.62264	0.00872501	0.043921
ARC1	DNAJA1	3196.91	0.492265	0.174751	2.81696	0.00484813	0.0365158																				ARC4	RTN4	1843.62	0.480687	0.177227	2.71227	0.00668247	0.0361351
ARC1	HIPK3	178.507	0.492156	0.175297	2.80755	0.00499201	0.0373035																				ARC4	SEC23IP	124.651	0.477449	0.170754	2.79612	0.00517194	0.0299658
ARC1	SOCS6	117.389	0.49123	0.183119	2.68257	0.00730581	0.0480841																				ARC4	ATG12	257.447	0.474498	0.152199	3.11761	0.00182326	0.0137844
ARC1	WBP4	216.07	0.49028	0.16454	2.97969	0.0028854	0.0259905																				ARC4	SNAP29	208.499	0.473712	0.164901	2.87271	0.00406971	0.0251689
ARC1	NPAT	85.1976	0.489907	0.150215	3.26137	0.00110876	0.0137512																				ARC4	TBC1D9B	146.51	0.472019	0.165647	2.84955	0.00437805	0.0264414
ARC1	CHUK	53.9537	0.489861	0.160273	3.05642	0.00223999	0.0219129																				ARC4	UBE2K	528.736	0.470039	0.157028	2.99335	0.00275932	0.0188111
ARC1	CIC	86.6772	0.489693	0.181652	2.69578	0.0070223	0.0468515																				ARC4	GOLGA2	458.689	0.469913	0.179342	2.62021	0.00878755	0.0441477
ARC1	PNISR	1092.79	0.489624	0.16737	2.9254	0.00344009	0.0293548																				ARC4	WDR20	101.461	0.469008	0.162351	2.88885	0.00386659	0.0242545
ARC1	TSPYL1	241.224	0.489169	0.170249	2.87325	0.00406274	0.0327446																				ARC4	RNF7	1216.6	0.468043	0.159795	2.92903	0.00340026	0.0220675
ARC1	GTPBP10	136.216	0.48878	0.157533	3.10272	0.0019175	0.0197663																				ARC4	CDK9	126.894	0.463814	0.173001	2.68099	0.00734048	0.0387147
ARC1	VPS50	98.0457	0.488594	0.175366	2.78614	0.00533394	0.0388049																				ARC4	DPM2	323.859	0.462459	0.18043	2.56309	0.0103744	0.0499565
ARC1	FAM193A	95.3838	0.48855	0.171769	2.84422	0.00445197	0.0346309																				ARC4	NRAV	47.1001	0.461098	0.176588	2.61115	0.00902374	0.0450065
ARC1	ATF2	132.574	0.486841	0.178533	2.72689	0.00639344	0.0438262																				ARC4	TMEM167A	610.53	0.460675	0.177479	2.59566	0.00944088	0.0465381
ARC1	PHRF1	75.5854	0.486396	0.168679	2.88355	0.00393216	0.0320583																				ARC4	TMEM127	97.5453	0.459621	0.166475	2.76089	0.00576433	0.0325115
ARC1	ING5	167.172	0.485886	0.167088	2.90797	0.00363778	0.0304511																				ARC4	MFF	356.476	0.459049	0.154299	2.97505	0.00292941	0.0196586
ARC1	NBPF1	51.6747	0.485665	0.181681	2.67318	0.00751365	0.0490567																				ARC4	C12orf10	176.322	0.458982	0.170876	2.68606	0.00723004	0.0382858
ARC1	STXBP3	237.776	0.485441	0.153215	3.16837	0.00153295	0.0169626																				ARC4	GIN1	30.6872	0.457203	0.175034	2.61209	0.00899904	0.0448974
ARC1	RAB21	275.123	0.485333	0.161975	2.99635	0.00273233	0.0250591																				ARC4	CRNKL1	188.052	0.456197	0.173165	2.63447	0.00842687	0.0428692
ARC1	CAPRIN1	617.498	0.48511	0.158374	3.06308	0.00219075	0.0215869																				ARC4	MRPS34	988.491	0.454749	0.155094	2.93209	0.00336684	0.0218883
ARC1	NDEL1	114.026	0.48496	0.151252	3.20631	0.0013445	0.0156896																				ARC4	AK6	254.387	0.454056	0.169621	2.67688	0.00743114	0.0390919
ARC1	RPL7A	16875.3	0.4849	0.162856	2.97748	0.00290627	0.0261042																				ARC4	ZNHIT1	1215.55	0.451325	0.174622	2.58458	0.00974977	0.047665
ARC1	RNF38	110.794	0.484604	0.166926	2.90311	0.00369474	0.0308072																				ARC4	THUMPD1	361.699	0.449444	0.172167	2.61051	0.00904081	0.0450612
ARC1	ATP2A2	358.295	0.484601	0.162417	2.98368	0.00284806	0.0257274																				ARC4	PAIP2	577.295	0.445314	0.152112	2.92754	0.0034165	0.0221155
ARC1	TRIP12	302.518	0.4845	0.166904	2.90287	0.00369757	0.0308072																				ARC4	NDUFB10	1364.69	0.443129	0.171315	2.58663	0.0096921	0.047429
ARC1	MIS18BP1	279.142	0.484253	0.177849	2.72283	0.0064725	0.044266																				ARC4	TOMM70	238.093	0.440682	0.163995	2.68718	0.00720588	0.0381879
ARC1	EXOC2	68.8434	0.483831	0.173307	2.79176	0.00524228	0.0384029																				ARC4	DPP3	118.183	0.439685	0.169304	2.59701	0.00940381	0.0464234
ARC1	CBWD2	90.7536	0.483048	0.17791	2.71513	0.00662493	0.0450552																				ARC4	NUMB	176.428	0.435851	0.166313	2.62066	0.0087759	0.0441111
ARC1	OGA	359.413	0.482962	0.147467	3.27505	0.00105645	0.0133288																				ARC4	ATF7	176.765	0.435202	0.156699	2.77732	0.00548096	0.0313424
ARC1	RING1	157.876	0.482821	0.162601	2.96937	0.00298413	0.0266179																				ARC4	GSPT1	831.431	0.431059	0.15436	2.79255	0.00522939	0.0302206
ARC1	GGA3	76.521	0.482502	0.174469	2.76555	0.00568274	0.0405502																				ARC4	ACTR2	952.663	0.423729	0.15604	2.71552	0.00661717	0.0359264
ARC1	HMGXB3	159.474	0.482475	0.170722	2.82608	0.00471208	0.0358897																				ARC4	NMRAL1	296.329	0.423502	0.156774	2.70135	0.00690585	0.0369765
ARC1	ALS2	45.6161	0.482095	0.162533	2.96613	0.00301573	0.0268012																				ARC4	NRBP1	359.494	0.420539	0.156726	2.68327	0.00729059	0.0385054
ARC1	ZNF335	82.9702	0.482072	0.163531	2.94789	0.00319946	0.0278166																				ARC4	RWDD4	261.119	0.416561	0.16081	2.59039	0.00958673	0.0471075
ARC1	CHD8	237.063	0.481682	0.163121	2.95291	0.0031479	0.0275303																				ARC4	FKBP2	1089.91	0.413332	0.158607	2.60602	0.00916006	0.0454796
ARC1	STRIP1	54.9921	0.481529	0.14449	3.33261	0.000860345	0.0117022																				ARC4	SAP30L	101.351	0.411707	0.159582	2.5799	0.00988284	0.0481523
ARC1	SMARCAD1	130.314	0.480436	0.178216	2.6958	0.00702192	0.0468515																				ARC4	SPCS1	1301.16	0.395648	0.137088	2.88608	0.00390071	0.0244242
ARC1	KDM4B	122.108	0.480418	0.17194	2.7941	0.00520451	0.0382443																				ARC4	UBXN4	1631.74	0.393483	0.141272	2.78529	0.00534792	0.0307384
ARC1	ZNF721	180.602	0.480287	0.152188	3.15587	0.00160018	0.0174622																				ARC4	PSMD1	623.182	0.390437	0.146627	2.66278	0.00774972	0.0402562
ARC1	NBAS	124.485	0.480141	0.157431	3.04984	0.00228961	0.0222493																				ARC4	TMEM138	100.289	0.38884	0.146498	2.65422	0.00794912	0.0410948
ARC1	BLOC1S6	207.048	0.480084	0.157104	3.05584	0.00224429	0.0219324																				ARC4	EAPP	356.785	0.387629	0.138056	2.80776	0.00498868	0.0291719
ARC1	RPL9	10428.8	0.479838	0.167611	2.86281	0.004199	0.0333543																				ARC4	ASCC2	146.832	0.386426	0.149222	2.58961	0.00960842	0.0471453
ARC1	UBN2	206.579	0.479591	0.153646	3.1214	0.00179991	0.018924																				ARC4	YIPF5	243.876	0.371255	0.132108	2.81023	0.00495062	0.0290408
ARC1	HECTD4	105.814	0.479024	0.164594	2.91033	0.00361044	0.0303263																				ARC4	IMMT	317.876	0.339471	0.122373	2.77407	0.00553602	0.0315678
ARC1	TRIP11	413.863	0.47822	0.173166	2.76162	0.00575145	0.0408509
ARC1	GNL3L	97.3951	0.47794	0.15091	3.16704	0.00153999	0.016981
ARC1	UTP14C	74.6774	0.477308	0.178829	2.66907	0.00760617	0.0495078
ARC1	ZNF106	349.491	0.47673	0.16755	2.8453	0.00443698	0.0345709
ARC1	TRIM24	257.531	0.476647	0.162286	2.93709	0.0033131	0.0285691
ARC1	RPL3	17078.6	0.476526	0.173784	2.74205	0.00610563	0.0425601
ARC1	USP12	110.04	0.476496	0.169926	2.80413	0.00504519	0.0375394
ARC1	MBTD1	91.9051	0.476308	0.152892	3.11533	0.00183741	0.0192349
ARC1	NFRKB	67.1242	0.476276	0.162226	2.93588	0.00332606	0.0286548
ARC1	OXSR1	140.194	0.476166	0.149619	3.18253	0.00145993	0.016481
ARC1	YPEL5	431.866	0.475255	0.166736	2.85034	0.00436719	0.0341955
ARC1	HNRNPA1	3058.11	0.475176	0.162285	2.92804	0.0034111	0.029162
ARC1	SYNRG	125.218	0.474582	0.148288	3.20042	0.0013723	0.0158897
ARC1	HELZ	233.128	0.473539	0.17338	2.73122	0.00631003	0.0434993
ARC1	CAAP1	149.231	0.473501	0.177047	2.67444	0.00748538	0.0489268
ARC1	ORC2	90.7657	0.47267	0.143251	3.2996	0.000968218	0.012554
ARC1	PHF2	66.9317	0.472606	0.157771	2.99552	0.00273976	0.0250591
ARC1	PBX2	122.905	0.471649	0.160849	2.93225	0.00336511	0.0288603
ARC1	SLC25A12	63.3126	0.470623	0.156284	3.01133	0.00260109	0.0242343
ARC1	USP7	336.641	0.47051	0.168737	2.78843	0.0052964	0.0386854
ARC1	NOC3L	217.814	0.469803	0.173121	2.71373	0.00665302	0.0451654
ARC1	SHOC2	193.647	0.469794	0.164513	2.85566	0.00429474	0.0337256
ARC1	PLEKHA3	258.214	0.468813	0.147184	3.18522	0.00144642	0.016387
ARC1	RPRD1A	192.649	0.468791	0.1545	3.03424	0.00241144	0.0231371
ARC1	UBR3	99.5373	0.468749	0.147258	3.18318	0.0014567	0.0164543
ARC1	ZNF337	41.0103	0.468415	0.170595	2.74577	0.00603693	0.042209
ARC1	FNBP1L	651.529	0.468101	0.157806	2.96632	0.00301391	0.0268012
ARC1	HBP1	356.547	0.466629	0.144198	3.23604	0.00121202	0.0145842
ARC1	ZNF664	192.145	0.466475	0.159643	2.92199	0.00347804	0.0294694
ARC1	TASP1	72.3445	0.46573	0.153888	3.02642	0.00247469	0.02353
ARC1	PDE12	98.8739	0.465154	0.154587	3.00901	0.00262096	0.0243416
ARC1	RXRB	126.509	0.46496	0.161689	2.87564	0.00403205	0.0325789
ARC1	ZBTB40	43.9778	0.464767	0.1602	2.90117	0.00371769	0.030907
ARC1	SET	3068.44	0.464205	0.142869	3.24917	0.00115744	0.0140972
ARC1	MAPK1IP1L	232.926	0.46351	0.13947	3.32336	0.000889394	0.011974
ARC1	USP45	60.5325	0.462227	0.162877	2.83788	0.00454136	0.0350677
ARC1	SETD3	143.125	0.461702	0.16714	2.76236	0.00573846	0.040825
ARC1	PIK3C2A	226.319	0.461373	0.166712	2.76748	0.00564916	0.0404168
ARC1	CYP20A1	178.11	0.459319	0.138752	3.31035	0.000931783	0.0122951
ARC1	KLF3	292.775	0.458993	0.16829	2.72739	0.00638381	0.0437918
ARC1	GPATCH2L	174.462	0.457671	0.160228	2.85637	0.00428513	0.0337119
ARC1	C5orf51	105.303	0.457555	0.151611	3.01794	0.00254497	0.0239345
ARC1	ZFP90	71.6947	0.456382	0.170928	2.67002	0.00758473	0.0494231
ARC1	ELF2	254.725	0.456295	0.162364	2.81032	0.00494929	0.0370427
ARC1	C6orf106	192.301	0.456193	0.164884	2.76675	0.00566182	0.0404616
ARC1	CEP68	90.3866	0.456134	0.151726	3.0063	0.00264447	0.0245033
ARC1	RBM12	135.1	0.456112	0.13693	3.33097	0.000865434	0.011721
ARC1	PUM2	232.572	0.454134	0.148719	3.05363	0.0022609	0.022072
ARC1	GIGYF2	297.996	0.45357	0.151518	2.9935	0.00275797	0.0251529
ARC1	CWC22	185.903	0.452929	0.135096	3.35264	0.000800436	0.0110858
ARC1	ASXL1	341.103	0.452833	0.167165	2.70891	0.00675057	0.0455803
ARC1	DHX16	146.3	0.452052	0.136439	3.31322	0.000922268	0.0122273
ARC1	PPWD1	80.277	0.452018	0.158714	2.84801	0.00439938	0.0343626
ARC1	PTPN23	75.1816	0.450692	0.144121	3.12717	0.00176498	0.0186497
ARC1	PAPOLA	753.089	0.450125	0.148758	3.02589	0.00247904	0.0235478
ARC1	WDR20	101.461	0.450065	0.134122	3.35563	0.000791841	0.0110474
ARC1	ATP5S	154.475	0.449863	0.147374	3.05252	0.0022693	0.0221199
ARC1	NRDE2	98.5715	0.448782	0.165801	2.70674	0.00679464	0.0457457
ARC1	EP400	114.189	0.448482	0.145346	3.08561	0.00203136	0.0203974
ARC1	EEF1B2	5569.73	0.447263	0.166318	2.68921	0.00716222	0.0474102
ARC1	WDR36	88.0801	0.446959	0.155731	2.87006	0.00410387	0.0329212
ARC1	NAA40	81.3686	0.446773	0.163369	2.73475	0.00624271	0.0431828
ARC1	PPP1R21	72.8845	0.446524	0.155838	2.86531	0.00416606	0.033203
ARC1	NUP160	132.255	0.446438	0.15063	2.9638	0.00303862	0.0269488
ARC1	METTL2B	201.089	0.446322	0.134303	3.32324	0.000889788	0.011974
ARC1	TRAPPC10	164.376	0.444868	0.165874	2.68197	0.00731904	0.0481545
ARC1	BORCS7	208.411	0.444857	0.162478	2.73795	0.00618239	0.0429062
ARC1	CNOT6L	146.113	0.444588	0.165051	2.69363	0.00706784	0.0470078
ARC1	PABPC4	593.355	0.4445	0.144604	3.07391	0.00211275	0.0209863
ARC1	HSDL1	83.8408	0.443771	0.161301	2.7512	0.00593771	0.0416803
ARC1	SPAST	120.925	0.443669	0.140782	3.15146	0.00162454	0.0176672
ARC1	EIF4G2	1281.71	0.443535	0.14068	3.15279	0.00161717	0.0176071
ARC1	TERF2IP	449.241	0.442938	0.142778	3.10228	0.00192038	0.0197852
ARC1	SBDS	954.68	0.441621	0.164013	2.69259	0.00708995	0.0471042
ARC1	ZNF669	82.7567	0.441329	0.160903	2.74282	0.00609148	0.0424926
ARC1	WDR6	146.876	0.441242	0.157484	2.80181	0.00508166	0.0377197
ARC1	ZMYM3	62.5573	0.439087	0.15905	2.76069	0.00576794	0.0409121
ARC1	NPEPPS	318.662	0.439033	0.145103	3.02567	0.00248083	0.023553
ARC1	RBM15	58.1429	0.437424	0.141652	3.08801	0.00201499	0.0202867
ARC1	RPL6	11002.6	0.437285	0.154152	2.83671	0.00455815	0.0351544
ARC1	ZDHHC5	172.142	0.43723	0.145948	2.99579	0.00273732	0.0250591
ARC1	USP15	228.954	0.436901	0.141303	3.09194	0.0019885	0.0201571
ARC1	HAUS3	62.7271	0.43676	0.162639	2.68546	0.00724302	0.047737
ARC1	KDM4A	75.3136	0.436498	0.149352	2.92261	0.00347116	0.0294637
ARC1	KLHDC10	184.741	0.435699	0.132382	3.29123	0.000997493	0.0127964
ARC1	ZSCAN21	49.2551	0.434706	0.161559	2.6907	0.00713015	0.0472886
ARC1	SBF2	105.213	0.432963	0.151505	2.85774	0.00426669	0.0336624
ARC1	JOSD1	278.512	0.432488	0.133591	3.23739	0.00120626	0.0145333
ARC1	CEP350	447.713	0.431955	0.145685	2.965	0.00302684	0.026882
ARC1	ESCO1	231.592	0.431607	0.151178	2.85496	0.00430429	0.0337727
ARC1	SUGT1	490.894	0.431588	0.158754	2.71859	0.00655608	0.0446669
ARC1	AREL1	43.2119	0.431372	0.146622	2.94207	0.00326026	0.0282195
ARC1	RPL10A	9978.11	0.431146	0.148557	2.90222	0.00370528	0.030853
ARC1	FBXO11	209.099	0.428787	0.141025	3.0405	0.00236186	0.0227728
ARC1	CWC25	220.007	0.428649	0.141066	3.03864	0.00237648	0.0228826
ARC1	ZNF451	278.204	0.427877	0.141549	3.02282	0.00250428	0.0237164
ARC1	PTPN2	353.976	0.427577	0.153719	2.78154	0.00541011	0.0391082
ARC1	METTL15	103.888	0.427109	0.148209	2.88179	0.00395418	0.0321964
ARC1	DHX38	110.727	0.426431	0.151562	2.81357	0.00489953	0.0368299
ARC1	OSBP	217.698	0.426305	0.142309	2.99562	0.00273884	0.0250591
ARC1	ZNF518A	235.308	0.425758	0.158792	2.68122	0.00733539	0.0481777
ARC1	POLL	54.924	0.425464	0.1541	2.76096	0.00576318	0.0409089
ARC1	IP6K2	298.861	0.425402	0.126076	3.37417	0.000740386	0.0105498
ARC1	MLH3	107.441	0.424752	0.147736	2.87507	0.00403941	0.0326245
ARC1	ZC3H4	110.784	0.423899	0.136656	3.10194	0.00192257	0.0197864
ARC1	NUDCD3	192.296	0.423703	0.128107	3.30741	0.00094163	0.012382
ARC1	PHIP	635.579	0.423556	0.146075	2.89959	0.0037365	0.0310061
ARC1	ZNF644	466.839	0.423197	0.156637	2.70176	0.00689731	0.0462941
ARC1	WDR43	553.218	0.422973	0.134003	3.15645	0.00159705	0.017438
ARC1	ADNP	393.734	0.422947	0.128795	3.28387	0.00102392	0.0130094
ARC1	EIF4ENIF1	83.3377	0.42229	0.140646	3.0025	0.00267772	0.0247095
ARC1	UBXN2A	296.139	0.421731	0.142391	2.96177	0.00305874	0.0270952
ARC1	CNOT3	132.565	0.420746	0.144921	2.90328	0.00369271	0.0308072
ARC1	CLASP1	92.4522	0.42068	0.156541	2.68734	0.00720241	0.0475387
ARC1	ANAPC1	119.738	0.420238	0.128875	3.26082	0.00111092	0.0137588
ARC1	PUM1	544.822	0.419545	0.155023	2.70635	0.00680275	0.0457565
ARC1	RSBN1L	464.512	0.415818	0.12601	3.29988	0.000967276	0.012554
ARC1	CUL5	284.778	0.415005	0.144716	2.86773	0.00413425	0.033067
ARC1	GPATCH8	220.519	0.414865	0.151809	2.7328	0.00627975	0.0433915
ARC1	KCTD20	247.074	0.413859	0.149959	2.75981	0.00578347	0.0409183
ARC1	CBLL1	120.356	0.412248	0.133741	3.08244	0.00205313	0.02054
ARC1	ZNF326	440.319	0.411932	0.136893	3.00915	0.00261977	0.0243416
ARC1	PMPCB	357.358	0.4117	0.142564	2.88783	0.00387906	0.0317706
ARC1	MCM3AP	131.943	0.41161	0.147619	2.78833	0.005298	0.0386854
ARC1	EPS15L1	92.1481	0.411365	0.133976	3.07043	0.00213752	0.0211833
ARC1	SKIV2L	71.9976	0.409583	0.150985	2.71273	0.00667315	0.0452442
ARC1	UBE4A	162.865	0.40956	0.15089	2.7143	0.00664155	0.0451081
ARC1	PRDM15	24.0818	0.408947	0.148905	2.74637	0.00602597	0.0421751
ARC1	EXD2	54.2078	0.40858	0.139182	2.93558	0.00332922	0.0286691
ARC1	USP19	45.2069	0.407765	0.147306	2.76814	0.00563776	0.0403589
ARC1	CYTH2	251.669	0.407556	0.130076	3.1332	0.00172909	0.018383
ARC1	DHX32	143.818	0.406865	0.147842	2.75203	0.00592276	0.0416061
ARC1	PRPF8	285.713	0.405897	0.141763	2.86321	0.00419369	0.0333458
ARC1	BRMS1L	72.0716	0.405613	0.149706	2.7094	0.0067404	0.0455469
ARC1	DCAF17	62.0506	0.405149	0.151303	2.67774	0.00741218	0.0485654
ARC1	GIT2	65.4568	0.404849	0.150111	2.69699	0.00699693	0.046746
ARC1	SNRNP200	398.332	0.403621	0.122452	3.29616	0.000980167	0.0126543
ARC1	SART3	121.044	0.40304	0.149969	2.68748	0.00719928	0.0475387
ARC1	TTC17	228.008	0.402971	0.140304	2.87212	0.00407724	0.0328045
ARC1	DDX24	765.697	0.402678	0.142562	2.82458	0.00473429	0.0359579
ARC1	ZNF398	63.1157	0.402303	0.148801	2.70363	0.0068587	0.0460838
ARC1	ZSCAN25	31.2718	0.401639	0.148406	2.70635	0.00680266	0.0457565
ARC1	PKNOX1	101.711	0.400813	0.118048	3.39535	0.000685417	0.010039
ARC1	HNRNPL	397.631	0.400525	0.130951	3.05858	0.00222388	0.0218002
ARC1	TIA1	375.999	0.400138	0.136959	2.9216	0.0034824	0.0294932
ARC1	WDR75	171.326	0.398661	0.142987	2.7881	0.00530181	0.0386854
ARC1	PRPSAP2	127.425	0.398293	0.13346	2.98437	0.00284166	0.025694
ARC1	KRR1	453.828	0.398054	0.143971	2.76482	0.0056954	0.0406122
ARC1	DENND4B	72.594	0.39773	0.143385	2.77385	0.0055397	0.0398137
ARC1	ZNF277	148.902	0.396987	0.146212	2.71516	0.00662447	0.0450552
ARC1	NAA30	68.3489	0.396851	0.142996	2.77526	0.00551568	0.0396711
ARC1	TNRC6A	228.559	0.392894	0.134631	2.91831	0.00351933	0.0297529
ARC1	RBM28	313.949	0.388132	0.138605	2.80028	0.0051059	0.0378123
ARC1	SETD1A	57.0412	0.387592	0.142553	2.71894	0.00654909	0.0446354
ARC1	TUBGCP2	226.731	0.387382	0.139153	2.78385	0.00537184	0.0389446
ARC1	GTPBP1	81.1876	0.386477	0.13301	2.90563	0.0036651	0.0306321
ARC1	NAP1L4	484.008	0.38509	0.129653	2.97016	0.0029764	0.0265707
ARC1	ARCN1	324.745	0.384637	0.140163	2.74422	0.00606556	0.042343
ARC1	METTL14	95.683	0.382321	0.142466	2.68359	0.00728354	0.0479542
ARC1	RAD17	91.4043	0.377321	0.135659	2.78139	0.0054127	0.0391082
ARC1	KANSL3	75.4857	0.377115	0.136548	2.76178	0.00574871	0.0408509
ARC1	NUMB	176.428	0.377063	0.138066	2.73103	0.00631367	0.0434993
ARC1	SCAF11	685.993	0.374909	0.129305	2.89941	0.00373867	0.0310061
ARC1	SF3A1	156.342	0.374363	0.120481	3.10723	0.0018885	0.0195629
ARC1	CNOT4	366.662	0.374188	0.117712	3.17884	0.00147865	0.0165546
ARC1	APPL1	477.663	0.373765	0.131486	2.84262	0.00447445	0.0347204
ARC1	GABPB1	103.525	0.373561	0.131262	2.84591	0.00442841	0.0345325
ARC1	PAFAH1B1	415.457	0.37209	0.117322	3.17152	0.00151642	0.0168582
ARC1	TRMT5	78.4492	0.366466	0.124565	2.94197	0.00326127	0.0282195
[truncated: 18 more rows]
