# Supplementary material for: Ecotypes of triple-negative breast cancer in response to chemotherapy
Source: Nature. 2026 May 13;654(8120):1088–97. doi: 10.1038/s41586-026-10469-9 (PMC13293894; doi:10.1038/s41586-026-10469-9)
Supplement: Supplementary file 1 — Supplementary Tables 1–9. [file 41586_2026_10469_MOESM1_ESM.zip › 2024-08-17057C-s1/supp_table_6.archetype_marker_genes.print.xlsx]

## Sheet: Supplementary Table 6
Supplementary Table 6: Gene signatures of archetypes.
Genes were ordered by the gene loading values of the NMF results.
Archetype1	Archetype2	Archetype3	Archetype4
KCNQ1OT1	S100A1	FDCSP	MUCL1
ALKAL2	ACTG2	VCAM1	PIP
LBH	SCRG1	CXCL10	TFF3
RGCC	AARD	IFI27	APOD
ID4	MYLK	HLA-DQA1	AGR2
THBS1	A2M	SPIB	TFAP2B
BTG2	ACTA2	C1S	FOXA1
EDN1	CALB2	CCL5	TMC5
ELN	TAGLN	HLA-DPA1	SERHL2
FOXC1	S100B	HLA-DRB1	SPDEF
AREG	TPM2	IDO1	TSPAN1
EGR3	ROPN1B	UBD	AR
IER3	EN1	HLA-DRA	MLPH
IRX2	PCSK1N	BCL2A1	CXCL17
FOXQ1	CRYAB	KLHDC7B	FBP1
NR4A3	CHI3L2	CD74	AZGP1
ATF3	SOD3	CTSS	SELENOP
PLAGL1	LINC01956	MARCO	GDF15
CHST9	MFGE8	GBP5	ALCAM
HSPA1A	CRISPLD1	CYP1B1	LRRC26
INHBB	MYL9	ORM1	ALDH3B2
TIMP3	MIA	SNCG	REEP6
ADAMTS1	ROPN1	GBP4	GPR160
CCL28	SOX8	CLEC7A	SCD
ARC	CAPS	TNFAIP2	TOX3
	LEMD1	LTB	MUC1
	PMP22	TMEM176A	SLC44A4
	HRCT1	IL32	RND1
	LGALS1	IFIT3	KYNU
	ART3	SRGN	IQGAP2
	SERPINE2	PRRX1	TSC22D3
	FBLN2	CCL20	CEACAM6
	SLC29A1	EPSTI1	GALNT6
	PPP1R1B	PSMB9	CRIP1
		CXCL11	DUSP4
		TNFAIP6	NQO1
		HLA-DQB1	HOXB2
		OASL	CMBL
		HLA-DRB5	CRAT
		IFI44L	SPTSSB
		BIRC3	SYTL2
		HLA-DPB1	NDUFA4L2
		CXCL9	GALNT7
		IFIT1	PON3
		ORM2	DHCR24
		LY6D	XBP1
		NPB	UCP2
		PARP14	MSMB
		IGKC	NOSTRIN
		IFIT2	RHOB
		GBP1	CXCL8
		ICAM1	TSPAN15
		XAF1	AQP3
		ISG15	MPV17L
		SOX18	CPE
		APOE	GGT1
		IFIH1	DEGS2
		FBXO2	LRG1
		PYCARD	NPNT
		RFTN1	SLC40A1
		TAP1	INPP4B
		OAS2	CCNO
		SAMD9L	RARRES3
		HLA-A	GCHFR
		IGHM	EGLN3
		AFAP1-AS1	PKIB
		FYB1	ECI2
		ETV7	FASN
		C1R
		ALDH2
		IL27RA
		IGLC2
		HLA-DMA
		CFB
		IGHG3
		TNFSF10
		OAS1
		HERC5
		UBE2L6
		SFRP2
		LGALS3BP
		OLFM1
		WARS
		CDC42EP4
		OAS3
		SAMD9
		GJB3
		CCL2
		MX1
		IFI44
		APOL1
		ROBO1
		HLA-B
		DRAM1
