# Supplementary material for: Ecotypes of triple-negative breast cancer in response to chemotherapy
Source: Nature. 2026 May 13;654(8120):1088–97. doi: 10.1038/s41586-026-10469-9 (PMC13293894; doi:10.1038/s41586-026-10469-9)
Supplement: Supplementary file 1 — Supplementary Tables 1–9. [file 41586_2026_10469_MOESM1_ESM.zip › 2024-08-17057C-s1/supp_table_7.meta_traits_marker_genes.print.xlsx]

## Sheet: Supplementary Table 7
Supplementary Table 7: Marker genes of the cancer cell metaprograms.
Genes were ordered by the average gene loading values of the NMF results.
	M1	M2	M3	M4	M5	M6	M7	M8	M9	M10	M11	M12	M13	M14
	G2/M	Mitochondria	Ribosome	Stress	Interferon	HLA	S/G1	Hypoxia	Basal	EMT	LumSec	Cholesterol	Stress_ER	Noise
1	CENPF	MT-ATP6	RPL26	FOS	ISG15	HLA-DRA	HIST1H4C	NDRG1	TAGLN	S100A10	S100A9	FDPS	SDF2L1	FDCSP
2	PTTG1	MT-CO3	RPS3A	HSPA1A	IFI6	HLA-B	PCLAF	VEGFA	ACTA2	TMSB4X	S100A8	SQLE	HSPA5	SCGB2A2
3	UBE2C	MT-ND3	RPS3	JUN	MX1	CD74	ATAD2	BNIP3	ACTG2	KRT7	SAA1	MSMO1	MANF	TIMP1
4	HMGB2	MT-CO1	RPS4X	HSPA1B	IFIT1	GBP1	TYMS	LDHA	MYL9	MGP	LCN2	IDI1	HSP90B1
5	TOP2A	MT-CYB	RPS18	IER2	IFI27	HLA-DRB1	PCNA	PGK1	CALD1	ANXA1	RARRES1	HMGCS1	NUCB2
6	UBE2S	MT-ND2	RPS6	DNAJB1	IFI44L	HLA-C	DUT	GAPDH	KRT17	S100A6	SAA2	MVD	CALR
7	CKS2	MT-CO2	RPL3	ATF3	IFIT3	B2M	TK1	C4orf3	TPM2	KRT19	PDZK1IP1	FDFT1	PDIA4
8	TPX2	MT-ND4	RPS15A	FOSB	BST2	TAP1	H2AFZ	EGLN3	MYLK	KRT81	S100A7	INSIG1	DNAJB11
9	ASPM	MT-ND1	RPS23	JUNB	IFITM3	PSMB9	CLSPN	P4HA1	TPM1	LGALS3	CHI3L1	SFN	SEC11C
10	CCNB1	MT-ND5	RPL13	HSPA6	IFIT2	RARRES3	UBE2T	ADM	CSRP1		SLPI	SCD	HERPUD1
11	MKI67	MT-ND4L	RPS5	ZFP36	IFI44	HLA-A	TUBB	FAM162A	GSTA1		LTF	EBP	PDIA3
12	BIRC5	MTRNR2L12	RPL7A	EGR1		HLA-E	RRM2	ERO1A	COTL1		PI3	ERG28	CRELD2
13	NUSAP1	MT-ATP8	RPL5	KLF6		WARS	RAD51AP1	HILPDA	FBXO32		CLU	ACAT2	PDIA6
14	CDC20	MTRNR2L8	RPS24	DUSP1			DEK	VIM			C15orf48	DHCR7	SERP1
15	CKS1B	MALAT1	RPL32	NR4A1				SLC2A1			SAT1	HMGCR	CDK2AP2
16	ARL6IP1	MT-ND6	RPS14	HES1				NDUFA4L2			CHI3L2	LDLR	DDIT3
17	SMC4		RPS12	RHOB				ENO1				TM7SF2	SELENOS
18	CDKN3		RPL34	JUND				DDIT4				HSD17B7	PPIB
19	NUF2		RPL18A	GADD45B								QPRT	SSR3
20	STMN1		RPL30	CCNL1								DBI	P4HB
21	TUBA1B		RPL21	MCL1								TSC22D3	MYDGF
22			RPL10	BTG2								MMAB	DNAJC3
23			RPS8	IER3								TMEM97	HYOU1
24			RPS27	IER5								MVK	FKBP2
25			RACK1									SC5D	SELENOK
26			RPL11									CYP51A1	DNAJB9
27			RPL29									CXCL17	TRAM1
28			RPS13									FASN	SPCS2
29			RPL14										OSTC
30			RPS19										GFPT1
31			RPL12										KDELR2
32			RPL18										SLC3A2
33			RPL37										SSR4
34			RPL10A										SEC61G
35			RPS28										ARF4
36			RPL39										TMEM50B
37			RPL35A										CANX
38			RPL9										SEC61B
39			RPS7										SSR2
40			RPL15										SPCS3
41			RPS25										HM13
42			RPL23A										TMED9
43			EEF1A1										TMED2
44			RPS27A										MLEC
45			RPL7										SSR1
46			RPS2										ERP44
47			RPL36										SEC61A1
48			RPL6										SEL1L
49			RPS16										TCEA1
50			RPL19										RPN1
