# Supplementary material for: Ecotypes of triple-negative breast cancer in response to chemotherapy
Source: Nature. 2026 May 13;654(8120):1088–97. doi: 10.1038/s41586-026-10469-9 (PMC13293894; doi:10.1038/s41586-026-10469-9)
Supplement: Supplementary file 1 — Supplementary Tables 1–9. [file 41586_2026_10469_MOESM1_ESM.zip › 2024-08-17057C-s1/supp_table_8.TME_cell_state_FindAllMarker.print.xlsx]

## Sheet: Supplementary Table 8
Supplementary Table 8: Top 20 DEGs of cell states in the TME cell types.
Pct.1 denotes the percentage of the cell state expressing the gene. Pct.2 denotes the percentage of the other cell states in the corresponding cell type that express the gene.
cell type	cell state	gene	p value	avg log2FC	Pct.1	Pct.2	adjusted p value
B	GC-B	MARCKSL1	1.73421e-204	1.35335	0.855	0.261	5.81618e-200
B	GC-B	RGS13	0	1.32656	0.67	0.019	0
B	GC-B	LRMP	1.31501e-209	1.22961	0.733	0.162	4.4103e-205
B	GC-B	TCL1A	1.08785e-236	1.12367	0.697	0.104	3.64842e-232
B	GC-B	LMO2	9.95524e-262	1.0796	0.624	0.079	3.33879e-257
B	GC-B	LCP1	1.91975e-140	1.04737	0.821	0.322	6.43846e-136
B	GC-B	RFTN1	0	1.0343	0.642	0.075	0
B	GC-B	HMGN1	3.67927e-136	1.03322	0.87	0.501	1.23395e-131
B	GC-B	HMCES	2.70043e-263	1.00372	0.627	0.083	9.0567e-259
B	GC-B	VPREB3	3.16025e-132	1.00082	0.776	0.258	1.05988e-127
B	GC-B	CCDC144A	3.42305e-289	0.967239	0.509	0.043	1.14802e-284
B	GC-B	BCL7A	0	0.964129	0.579	0.04	0
B	GC-B	CORO1A	9.17807e-138	0.961633	0.906	0.426	3.07814e-133
B	GC-B	ACTG1	4.858e-160	0.944673	0.958	0.681	1.62928e-155
B	GC-B	BASP1	6.32464e-112	0.933795	0.818	0.412	2.12116e-107
B	GC-B	SYNE2	5.33426e-109	0.932402	0.618	0.194	1.789e-104
B	GC-B	LPP	4.17898e-164	0.923166	0.558	0.096	1.40155e-159
B	GC-B	LIMD2	1.12659e-111	0.918226	0.803	0.378	3.77836e-107
B	GC-B	CD22	1.40327e-110	0.917057	0.688	0.233	4.70628e-106
B	GC-B	NEIL1	8.13142e-263	0.912586	0.515	0.049	2.72712e-258
B	BN	IGHD	0	1.23711	0.697	0.053	0
B	BN	CD69	0	1.069	0.802	0.292	0
B	BN	CD83	0	0.992832	0.762	0.271	0
B	BN	REL	0	0.898409	0.777	0.312	0
B	BN	TCL1A	0	0.898393	0.474	0.017	0
B	BN	CXCR4	0	0.885024	0.801	0.422	0
B	BN	HLA-DRA	0	0.868505	0.949	0.515	0
B	BN	HLA-DRB1	0	0.843275	0.936	0.525	0
B	BN	MS4A1	0	0.817379	0.886	0.349	0
B	BN	BTG1	0	0.810828	0.898	0.605	0
B	BN	CD37	0	0.790944	0.864	0.462	0
B	BN	PHACTR1	0	0.781979	0.539	0.149	0
B	BN	FCER2	0	0.775619	0.441	0.041	0
B	BN	HLA-DPB1	0	0.73806	0.884	0.451	0
B	BN	HLA-DQA1	0	0.729645	0.831	0.399	0
B	BN	HLA-DQB1	0	0.726397	0.839	0.458	0
B	BN	ZNF331	0	0.716453	0.529	0.212	0
B	BN	CD72	0	0.715197	0.436	0.059	0
B	BN	LAPTM5	0	0.712304	0.766	0.374	0
B	BN	IGHM	0	0.709348	0.872	0.469	0
B	BIFN	IFI44L	0	1.21154	0.844	0.157	0
B	BIFN	IFIT3	0	1.17483	0.713	0.062	0
B	BIFN	MX1	0	1.06769	0.867	0.282	0
B	BIFN	XAF1	0	1.05609	0.888	0.282	0
B	BIFN	SAMD9L	0	1.01264	0.805	0.218	0
B	BIFN	PARP14	0	0.975309	0.907	0.367	0
B	BIFN	ISG15	0	0.953914	0.886	0.423	0
B	BIFN	TRIM22	0	0.948412	0.799	0.182	0
B	BIFN	IFIT2	0	0.933731	0.587	0.056	0
B	BIFN	EIF2AK2	0	0.9282	0.787	0.249	0
B	BIFN	TNFSF10	0	0.926496	0.66	0.17	0
B	BIFN	IFIT1	0	0.924968	0.577	0.075	0
B	BIFN	EPSTI1	0	0.907794	0.783	0.23	0
B	BIFN	STAT1	0	0.896087	0.83	0.303	0
B	BIFN	SP110	0	0.894963	0.867	0.307	0
B	BIFN	IFITM2	0	0.884854	0.812	0.278	0
B	BIFN	PPM1K	0	0.880235	0.808	0.302	0
B	BIFN	MX2	0	0.879718	0.64	0.105	0
B	BIFN	LY6E	0	0.864709	0.837	0.367	0
B	BIFN	CD48	0	0.853442	0.899	0.36	0
B	BMEM-switched	LTB	0	1.03032	0.881	0.28	0
B	BMEM-switched	HLA-DRA	0	0.921573	0.986	0.504	0
B	BMEM-switched	HLA-DPB1	0	0.882986	0.968	0.429	0
B	BMEM-switched	CD52	0	0.881567	0.904	0.346	0
B	BMEM-switched	MS4A1	0	0.817167	0.922	0.338	0
B	BMEM-switched	CD37	0	0.810716	0.929	0.444	0
B	BMEM-switched	HLA-DPA1	0	0.757385	0.96	0.54	0
B	BMEM-switched	HLA-DRB1	0	0.756043	0.949	0.52	0
B	BMEM-switched	BANK1	0	0.746588	0.824	0.295	0
B	BMEM-switched	HLA-DQA1	0	0.740265	0.888	0.383	0
B	BMEM-switched	HLA-DQB1	0	0.717416	0.906	0.44	0
B	BMEM-switched	ZFAS1	0	0.713404	0.823	0.401	0
B	BMEM-switched	CD48	0	0.686075	0.768	0.31	0
B	BMEM-switched	RPS20	0	0.674794	0.887	0.613	0
B	BMEM-switched	RPL31	0	0.672083	0.85	0.538	0
B	BMEM-switched	CD74	0	0.671876	0.986	0.75	0
B	BMEM-switched	ACTB	0	0.661332	0.982	0.71	0
B	BMEM-switched	COTL1	0	0.652646	0.629	0.194	0
B	BMEM-switched	SMIM14	0	0.650076	0.607	0.223	0
B	BMEM-switched	CORO1A	0	0.648692	0.775	0.34	0
B	plasma-lgA	JCHAIN	0	1.58759	0.96	0.352	0
B	plasma-lgA	IGHA1	0	1.50455	0.719	0.353	0
B	plasma-lgA	IGHM	6.70241e-173	0.972091	0.68	0.542	2.24785e-168
B	plasma-lgA	IGHA2	0	0.936834	0.386	0.092	0
B	plasma-lgA	DERL3	0	0.712282	0.828	0.377	0
B	plasma-lgA	MZB1	0	0.65498	0.913	0.487	0
B	plasma-lgA	FKBP11	0	0.57223	0.813	0.395	0
B	plasma-lgA	SEC11C	0	0.571446	0.836	0.469	0
B	plasma-lgA	SSR4	0	0.558398	0.973	0.721	0
B	plasma-lgA	SDF2L1	0	0.52571	0.727	0.325	0
B	plasma-lgA	IGKC	8.80562e-197	0.523161	0.973	0.879	2.95323e-192
B	plasma-lgA	TNFRSF17	0	0.509834	0.63	0.239	0
B	plasma-lgA	FKBP2	1.44422e-267	0.497507	0.793	0.443	4.84364e-263
B	plasma-lgA	MANF	6.71263e-283	0.471021	0.692	0.313	2.25128e-278
B	plasma-lgA	PRDX4	1.84701e-224	0.464954	0.756	0.372	6.19449e-220
B	plasma-lgA	XBP1	1.87581e-169	0.450951	0.818	0.461	6.29108e-165
B	plasma-lgA	SSR3	3.74784e-189	0.418867	0.742	0.418	1.25695e-184
B	plasma-lgA	HSP90B1	4.67367e-213	0.415627	0.851	0.624	1.56745e-208
B	plasma-lgA	NUCB2	3.54188e-262	0.415446	0.602	0.237	1.18787e-257
B	plasma-lgA	MYDGF	1.70273e-201	0.398314	0.685	0.351	5.7106e-197
B	plasma-lgG	IGHG1	0	1.96787	0.94	0.373	0
B	plasma-lgG	IGHG3	0	1.84102	0.933	0.331	0
B	plasma-lgG	IGHG4	0	1.59661	0.812	0.226	0
B	plasma-lgG	MZB1	0	1.26765	0.881	0.209	0
B	plasma-lgG	XBP1	0	1.17839	0.813	0.21	0
B	plasma-lgG	IGHGP	0	1.17803	0.46	0.036	0
B	plasma-lgG	SSR4	0	1.06546	0.958	0.554	0
B	plasma-lgG	IGHG2	0	0.992044	0.511	0.137	0
B	plasma-lgG	DERL3	0	0.968125	0.721	0.142	0
B	plasma-lgG	FKBP11	0	0.945845	0.728	0.165	0
B	plasma-lgG	PRDX4	0	0.870585	0.674	0.165	0
B	plasma-lgG	SEC11C	0	0.756572	0.717	0.303	0
B	plasma-lgG	IGLC2	6.13574e-220	0.74585	0.689	0.484	2.0578e-215
B	plasma-lgG	IGKC	0	0.730653	0.942	0.836	0
B	plasma-lgG	FKBP2	0	0.719104	0.703	0.266	0
B	plasma-lgG	IGLC3	2.51318e-211	0.71708	0.564	0.352	8.42871e-207
B	plasma-lgG	ITM2C	0	0.693617	0.596	0.163	0
B	plasma-lgG	RRBP1	0	0.63388	0.539	0.146	0
B	plasma-lgG	SSR3	0	0.592027	0.632	0.277	0
B	plasma-lgG	SDF2L1	0	0.579801	0.57	0.166	0
Endo	TEC	IGFBP5	1.03771e-73	0.885897	0.416	0.07	3.48028e-69
Endo	TEC	COL4A1	3.22754e-204	0.837871	0.981	0.739	1.08245e-199
Endo	TEC	PCDH17	1.14121e-125	0.758782	0.849	0.446	3.8274e-121
Endo	TEC	COL4A2	1.30504e-186	0.756405	0.966	0.715	4.37684e-182
Endo	TEC	INSR	3.75206e-88	0.72693	0.769	0.414	1.25837e-83
Endo	TEC	MMP2	3.92997e-121	0.709879	0.725	0.218	1.31803e-116
Endo	TEC	COL6A2	7.07923e-107	0.704137	0.664	0.178	2.37423e-102
Endo	TEC	LBH	5.50155e-82	0.676404	0.677	0.315	1.84511e-77
Endo	TEC	MAP1B	2.05266e-102	0.648418	0.731	0.297	6.88421e-98
Endo	TEC	APLNR	3.79831e-91	0.642789	0.734	0.364	1.27388e-86
Endo	TEC	THY1	6.67082e-82	0.615659	0.487	0.116	2.23726e-77
Endo	TEC	HTRA1	5.40657e-109	0.612854	0.826	0.496	1.81326e-104
Endo	TEC	LAMA4	4.05802e-91	0.596708	0.776	0.408	1.36098e-86
Endo	TEC	NRP2	1.81815e-95	0.584465	0.812	0.46	6.0977e-91
Endo	TEC	PMEPA1	6.24938e-73	0.571263	0.617	0.257	2.09592e-68
Endo	TEC	NID1	5.63527e-80	0.559335	0.687	0.33	1.88996e-75
Endo	TEC	FSCN1	2.45529e-88	0.544614	0.782	0.453	8.23456e-84
Endo	TEC	CCND1	6.0594e-56	0.536511	0.594	0.271	2.0322e-51
Endo	TEC	ADAMTS5	4.11907e-57	0.526712	0.358	0.069	1.38145e-52
Endo	TEC	PODXL	2.60112e-73	0.526095	0.862	0.601	8.72362e-69
Endo	endo-arterial	GJA4	1.97381e-135	1.00589	0.698	0.13	6.61978e-131
Endo	endo-arterial	CXCL12	1.02759e-115	0.972559	0.851	0.447	3.44634e-111
Endo	endo-arterial	IGFBP3	4.63547e-82	0.948548	0.694	0.272	1.55464e-77
Endo	endo-arterial	SEMA3G	4.02458e-139	0.9362	0.721	0.131	1.34976e-134
Endo	endo-arterial	GJA5	5.96661e-100	0.853511	0.477	0.038	2.00108e-95
Endo	endo-arterial	FBLN5	9.168e-118	0.775372	0.477	0.02	3.07477e-113
Endo	endo-arterial	LTBP4	4.97166e-87	0.764444	0.481	0.075	1.6674e-82
Endo	endo-arterial	ATP13A3	3.90553e-88	0.758226	0.655	0.264	1.30984e-83
Endo	endo-arterial	HEY1	1.10524e-95	0.749046	0.676	0.212	3.70674e-91
Endo	endo-arterial	PPP1R14A	1.09776e-82	0.738129	0.488	0.067	3.68168e-78
Endo	endo-arterial	FN1	5.75136e-53	0.673663	0.711	0.451	1.92889e-48
Endo	endo-arterial	VEGFC	1.99686e-74	0.637844	0.637	0.251	6.69706e-70
Endo	endo-arterial	JAG1	3.49593e-53	0.637587	0.661	0.405	1.17247e-48
Endo	endo-arterial	ARL15	1.58265e-66	0.636954	0.693	0.37	5.30791e-62
Endo	endo-arterial	MECOM	6.14158e-78	0.63489	0.755	0.463	2.05976e-73
Endo	endo-arterial	PLPP1	9.74304e-71	0.628528	0.771	0.495	3.26762e-66
Endo	endo-arterial	PCSK5	2.55194e-79	0.618631	0.46	0.08	8.55871e-75
Endo	endo-arterial	EFNB2	1.59741e-81	0.611745	0.85	0.582	5.35741e-77
Endo	endo-arterial	PPA1	1.75479e-82	0.60965	0.802	0.6	5.8852e-78
Endo	endo-arterial	SLC9A3R2	1.04285e-94	0.599191	0.921	0.734	3.4975e-90
Endo	endo-capillary	BTNL9	8.29012e-150	0.919209	0.808	0.231	2.78034e-145
Endo	endo-capillary	CD36	1.40582e-158	0.880389	0.914	0.479	4.71485e-154
Endo	endo-capillary	CD300LG	2.97603e-130	0.824179	0.661	0.124	9.98101e-126
Endo	endo-capillary	FABP4	1.90517e-88	0.787341	0.832	0.518	6.38957e-84
Endo	endo-capillary	RBP7	8.62151e-139	0.778257	0.907	0.61	2.89148e-134
Endo	endo-capillary	SCARB1	1.93356e-78	0.564716	0.649	0.296	6.48476e-74
Endo	endo-capillary	CA4	5.21276e-73	0.564558	0.323	0.017	1.74825e-68
Endo	endo-capillary	OSBPL1A	4.66116e-68	0.530103	0.683	0.409	1.56326e-63
Endo	endo-capillary	SPP1	4.08791e-35	0.529317	0.421	0.19	1.371e-30
Endo	endo-capillary	FAM13C	1.3434e-58	0.516251	0.63	0.329	4.50551e-54
Endo	endo-capillary	C11orf96	2.12627e-60	0.508101	0.693	0.483	7.1311e-56
Endo	endo-capillary	RGCC	3.66344e-42	0.462087	0.71	0.417	1.22864e-37
Endo	endo-capillary	FMO2	6.21295e-66	0.455313	0.298	0.024	2.0837e-61
Endo	endo-capillary	GPIHBP1	7.70972e-50	0.441779	0.423	0.125	2.58568e-45
Endo	endo-capillary	GSN	1.20916e-105	0.441769	0.958	0.847	4.05529e-101
Endo	endo-capillary	MGLL	3.92416e-50	0.430838	0.738	0.532	1.31608e-45
Endo	endo-capillary	TSPAN13	4.21161e-49	0.414429	0.715	0.523	1.41249e-44
Endo	endo-capillary	TXNIP	5.73984e-76	0.400822	0.951	0.858	1.92503e-71
Endo	endo-capillary	CAV1	9.47517e-79	0.392852	0.95	0.841	3.17778e-74
Endo	endo-capillary	EDNRB	2.47526e-23	0.380575	0.413	0.233	8.30152e-19
Endo	endo-lymph	MARCKS	1.97825e-10	0.556904	0.95	0.648	6.63466e-06
Endo	endo-lymph	MAFB	3.27015e-07	0.527332	0.6	0.269	0.0109674
Endo	endo-lymph	NR2F2	8.13701e-08	0.520695	0.8	0.576	0.00272899
Endo	endo-lymph	FAM107B	3.29547e-08	0.496201	0.55	0.216	0.00110523
Endo	endo-lymph	PRCP	2.21855e-08	0.493843	0.9	0.653	0.000744056
Endo	endo-lymph	S100A10	2.27161e-09	0.389975	0.95	0.872	7.61851e-05
Endo	endo-lymph	NR2F1	1.79621e-07	0.340308	0.3	0.089	0.00602411
Endo	endo-lymph	FXYD6	1.20192e-09	0.309006	0.325	0.084	4.03101e-05
Endo	endo-lymph	ANXA2	8.049e-07	0.291523	0.95	0.864	0.0269947
Endo	endo-lymph	APLN	1.01294e-06	0.283746	0.25	0.072	0.0339719
Endo	endo-lymph	FAM102A	3.62287e-08	0.240088	0.275	0.057	0.00121504
Endo	endo-lymph	FLT1	7.54162e-08	-0.623436	0.5	0.835	0.00252931
Endo	endo-lymph	LIFR	4.50155e-08	-0.817099	0.15	0.585	0.00150973
Endo	endo-lymph	CD36	2.09228e-08	-0.897865	0.1	0.584	0.00070171
Endo	endo-prolif	CENPF	1.4198e-130	1.35739	0.857	0.059	4.76173e-126
Endo	endo-prolif	MKI67	1.2773e-171	1.26498	0.79	0.012	4.28382e-167
Endo	endo-prolif	NUSAP1	9.71271e-152	1.13924	0.815	0.025	3.25745e-147
Endo	endo-prolif	TOP2A	3.04364e-153	1.13173	0.782	0.02	1.02078e-148
Endo	endo-prolif	TYMS	1.01776e-142	1.08318	0.807	0.035	3.41335e-138
Endo	endo-prolif	ASPM	6.73648e-156	1.01881	0.714	0.009	2.25928e-151
Endo	endo-prolif	SMC4	1.10024e-66	0.986315	0.916	0.277	3.68998e-62
Endo	endo-prolif	PCLAF	8.0481e-150	0.951429	0.782	0.015	2.69917e-145
Endo	endo-prolif	PTTG1	3.6925e-84	0.949571	0.706	0.076	1.23839e-79
Endo	endo-prolif	TPX2	7.16594e-143	0.933716	0.689	0.01	2.40331e-138
Endo	endo-prolif	HMGN2	7.7244e-50	0.896272	0.975	0.565	2.59061e-45
Endo	endo-prolif	HMGB2	2.49329e-41	0.887343	0.899	0.463	8.36198e-37
Endo	endo-prolif	BIRC5	3.08921e-123	0.860861	0.655	0.023	1.03606e-118
Endo	endo-prolif	STMN1	1.66619e-49	0.857339	0.992	0.597	5.58808e-45
Endo	endo-prolif	DLGAP5	1.27487e-143	0.856348	0.664	0.007	4.27565e-139
Endo	endo-prolif	TK1	6.10921e-118	0.810698	0.681	0.028	2.04891e-113
Endo	endo-prolif	UBE2C	7.60791e-113	0.795683	0.546	0.009	2.55154e-108
Endo	endo-prolif	KNL1	2.65607e-123	0.756571	0.655	0.012	8.90792e-119
Endo	endo-prolif	CLSPN	9.06216e-116	0.755777	0.63	0.02	3.03927e-111
Endo	endo-prolif	CDK1	6.49972e-94	0.742839	0.647	0.044	2.17988e-89
Endo	endo-venous	ACKR1	2.61758e-271	1.28375	0.988	0.331	8.77884e-267
Endo	endo-venous	CLU	2.80079e-202	1.20936	0.887	0.265	9.3933e-198
Endo	endo-venous	ADIRF	5.37666e-185	0.974133	0.934	0.423	1.80323e-180
Endo	endo-venous	SELP	2.17405e-154	0.809894	0.759	0.136	7.29134e-150
Endo	endo-venous	IL1R1	1.02053e-166	0.809581	0.84	0.268	3.42264e-162
Endo	endo-venous	CCL14	4.50492e-124	0.781842	0.807	0.29	1.51086e-119
Endo	endo-venous	VCAN	2.91279e-103	0.756372	0.639	0.182	9.76891e-99
Endo	endo-venous	C7	2.38729e-120	0.707145	0.538	0.065	8.00651e-116
Endo	endo-venous	LIFR	5.63933e-127	0.704761	0.906	0.439	1.89132e-122
Endo	endo-venous	NPC2	1.6758e-148	0.685869	0.88	0.52	5.6203e-144
Endo	endo-venous	TFPI	2.14412e-124	0.685655	0.801	0.342	7.19096e-120
Endo	endo-venous	ZNF385D	7.36254e-120	0.678015	0.867	0.412	2.46925e-115
Endo	endo-venous	TSPAN7	4.80752e-127	0.659263	0.814	0.361	1.61235e-122
Endo	endo-venous	SNCG	9.02602e-111	0.619124	0.826	0.444	3.02715e-106
Endo	endo-venous	IL33	1.74251e-96	0.580953	0.85	0.383	5.84403e-92
Endo	endo-venous	SELE	1.90726e-53	0.57851	0.553	0.188	6.39655e-49
Endo	endo-venous	CPXM2	1.82236e-90	0.577567	0.727	0.298	6.11182e-86
Endo	endo-venous	NR2F2	8.2862e-83	0.536678	0.837	0.462	2.77903e-78
Endo	endo-venous	CST3	4.0583e-144	0.526858	0.973	0.801	1.36107e-139
Endo	endo-venous	TLL1	6.69229e-94	0.525785	0.549	0.117	2.24446e-89
Fibro	CAFs	MMP11	0	1.8615	0.873	0.068	0
Fibro	CAFs	COL11A1	0	1.4651	0.895	0.019	0
Fibro	CAFs	SULF1	0	1.34422	0.928	0.113	0
Fibro	CAFs	CTHRC1	0	1.32683	0.971	0.303	0
Fibro	CAFs	INHBA	0	1.27269	0.883	0.069	0
Fibro	CAFs	FN1	0	1.16997	0.983	0.659	0
Fibro	CAFs	COL10A1	0	1.16267	0.817	0.03	0
Fibro	CAFs	BST2	0	1.14784	0.894	0.26	0
Fibro	CAFs	COL12A1	0	1.066	0.958	0.417	0
Fibro	CAFs	ISG15	0	1.05251	0.909	0.402	0
Fibro	CAFs	TAGLN	0	1.04313	0.858	0.356	0
Fibro	CAFs	POSTN	0	1.03604	0.978	0.446	0
Fibro	CAFs	BGN	0	1.03148	0.976	0.564	0
Fibro	CAFs	FILIP1L	0	0.945748	0.876	0.243	0
Fibro	CAFs	PMEPA1	0	0.936071	0.922	0.345	0
Fibro	CAFs	DIO2	0	0.893013	0.678	0.146	0
Fibro	CAFs	PLAU	0	0.888329	0.813	0.267	0
Fibro	CAFs	OLFML2B	0	0.875026	0.831	0.155	0
Fibro	CAFs	MMP1	0	0.873004	0.385	0.002	0
Fibro	CAFs	AEBP1	0	0.861099	0.979	0.727	0
Fibro	fibro-matrix	APOD	0	1.02753	0.962	0.533	0
Fibro	fibro-matrix	IGF1	0	1.02054	0.915	0.423	0
Fibro	fibro-matrix	ITM2A	0	0.943328	0.869	0.338	0
Fibro	fibro-matrix	CPE	0	0.78344	0.916	0.587	0
Fibro	fibro-matrix	VEGFD	0	0.747119	0.593	0.105	0
Fibro	fibro-matrix	NFIA	0	0.740594	0.84	0.388	0
Fibro	fibro-matrix	EDNRB	0	0.684565	0.655	0.173	0
Fibro	fibro-matrix	DLK1	8.85579e-293	0.679935	0.464	0.069	2.97005e-293
Fibro	fibro-matrix	NR2F1	0	0.655729	0.773	0.405	0
Fibro	fibro-matrix	CFD	3.03441e-185	0.63668	0.743	0.327	1.01768e-180
Fibro	fibro-matrix	APOE	0	0.632578	0.933	0.701	0
Fibro	fibro-matrix	SELENOP	0	0.627625	0.901	0.551	0
Fibro	fibro-matrix	TNN	0	0.627128	0.459	0.056	0
Fibro	fibro-matrix	SPRY1	0	0.602212	0.843	0.575	0
Fibro	fibro-matrix	TXNIP	0	0.588556	0.896	0.636	0
Fibro	fibro-matrix	PTGDS	4.59348e-163	0.569739	0.684	0.393	1.54056e-158
Fibro	fibro-matrix	COL15A1	1.52314e-285	0.569337	0.825	0.592	5.1083e-281
Fibro	fibro-matrix	PCDH18	1.00429e-280	0.565936	0.725	0.417	3.36818e-276
Fibro	fibro-matrix	MIR99AHG	1.23892e-273	0.561903	0.69	0.347	4.15508e-269
Fibro	fibro-matrix	MEG3	0	0.554266	0.91	0.712	0
Fibro	fibro-prematrix	ADH1B	0	1.14655	0.739	0.101	0
Fibro	fibro-prematrix	CFD	0	1.12672	0.956	0.445	0
Fibro	fibro-prematrix	GPC3	0	0.944719	0.839	0.26	0
Fibro	fibro-prematrix	OGN	0	0.944593	0.881	0.347	0
Fibro	fibro-prematrix	C3	0	0.916965	0.937	0.514	0
Fibro	fibro-prematrix	PLA2G2A	2.21797e-244	0.8348	0.388	0.03	7.43863e-240
Fibro	fibro-prematrix	GPX3	0	0.826044	0.654	0.099	0
Fibro	fibro-prematrix	ITIH5	0	0.799091	0.711	0.145	0
Fibro	fibro-prematrix	ABCA8	1.17809e-286	0.772365	0.815	0.255	3.95108e-282
Fibro	fibro-prematrix	CLU	2.0543e-210	0.767855	0.694	0.268	6.8897e-206
Fibro	fibro-prematrix	TNXB	1.48245e-289	0.762477	0.666	0.146	4.97186e-285
Fibro	fibro-prematrix	CXCL14	7.57238e-122	0.733223	0.733	0.468	2.53962e-117
Fibro	fibro-prematrix	CHRDL1	0	0.731223	0.664	0.11	0
Fibro	fibro-prematrix	WISP2	6.57648e-156	0.714929	0.686	0.319	2.20562e-151
Fibro	fibro-prematrix	SLIT3	3.04696e-267	0.701942	0.868	0.45	1.02189e-262
Fibro	fibro-prematrix	EFEMP1	8.22755e-244	0.689234	0.85	0.469	2.75935e-239
Fibro	fibro-prematrix	CCDC80	0	0.673538	0.994	0.878	0
Fibro	fibro-prematrix	NFIB	2.53195e-236	0.671477	0.838	0.43	8.49166e-232
Fibro	fibro-prematrix	C7	8.56171e-153	0.658788	0.398	0.08	2.87143e-148
Fibro	fibro-prematrix	GAS6	7.70771e-222	0.633592	0.786	0.363	2.58501e-217
Fibro	fibro-major	CXCL2	6.76335e-135	0.791709	0.468	0.182	2.26829e-130
Fibro	fibro-major	GEM	3.04298e-179	0.716825	0.732	0.466	1.02055e-174
Fibro	fibro-major	CXCL1	7.09152e-127	0.707262	0.456	0.178	2.37835e-122
Fibro	fibro-major	HSPA6	3.28442e-85	0.644427	0.405	0.188	1.10153e-80
Fibro	fibro-major	CCL2	3.06613e-95	0.621149	0.578	0.345	1.02832e-90
Fibro	fibro-major	APOD	2.16743e-165	0.618577	0.964	0.666	7.26913e-161
Fibro	fibro-major	CXCL3	4.26848e-98	0.6003	0.314	0.094	1.43156e-93
Fibro	fibro-major	KDM6B	1.8379e-111	0.587705	0.542	0.282	6.16395e-107
Fibro	fibro-major	SFRP1	5.36478e-112	0.581086	0.609	0.304	1.79924e-107
Fibro	fibro-major	GPRC5A	2.99885e-177	0.566621	0.443	0.116	1.00575e-172
Fibro	fibro-major	PI16	1.65183e-142	0.553078	0.314	0.059	5.53992e-138
Fibro	fibro-major	CXCL14	3.37736e-100	0.539484	0.738	0.459	1.1327e-95
Fibro	fibro-major	MFAP4	2.94409e-194	0.529305	0.871	0.578	9.87388e-190
Fibro	fibro-major	PTGDS	3.51853e-100	0.527095	0.736	0.476	1.18004e-95
Fibro	fibro-major	CDKN1A	1.89335e-117	0.501717	0.653	0.41	6.34991e-113
Fibro	fibro-major	SELENOP	1.80808e-149	0.481549	0.965	0.65	6.06393e-145
Fibro	fibro-major	C3	2.69855e-98	0.480868	0.769	0.522	9.05039e-94
Fibro	fibro-major	CFD	2.20192e-87	0.478783	0.817	0.446	7.38481e-83
Fibro	fibro-major	AKAP12	2.02887e-146	0.478279	0.771	0.48	6.80443e-142
Fibro	fibro-major	IL6	5.27672e-119	0.471777	0.272	0.049	1.76971e-114
Mye	mast	TPSAB1	0	2.45833	0.988	0.036	0
Mye	mast	TPSB2	0	2.30669	0.947	0.036	0
Mye	mast	CPA3	0	2.19159	0.976	0.001	0
Mye	mast	HPGD	0	1.81893	0.862	0.02	0
Mye	mast	MS4A2	0	1.81271	0.879	0.001	0
Mye	mast	HPGDS	0	1.68037	0.91	0.121	0
Mye	mast	GATA2	0	1.65336	0.856	0.004	0
Mye	mast	CLU	0	1.59552	0.859	0.063	0
Mye	mast	HDC	0	1.48017	0.769	0.001	0
Mye	mast	LTC4S	0	1.47449	0.904	0.266	0
Mye	mast	SLC18A2	0	1.41896	0.765	0.011	0
Mye	mast	CTSG	0	1.40237	0.52	0.002	0
Mye	mast	KIT	0	1.34217	0.745	0.006	0
Mye	mast	RHEX	0	1.32974	0.753	0.055	0
Mye	mast	VWA5A	0	1.30962	0.751	0.061	0
Mye	mast	IL1RL1	0	1.16353	0.669	0.001	0
Mye	mast	LMO4	1.6044e-267	1.07328	0.828	0.554	5.38084e-263
Mye	mast	AL157895.1	0	1.05035	0.614	0.001	0
Mye	mast	RGS13	6.68185e-274	0.97915	0.643	0.142	2.24096e-269
Mye	mast	SAMSN1	5.15009e-228	0.89706	0.815	0.536	1.72724e-223
Mye	mac-ECM	CTSK	0	2.06209	0.937	0.062	0
Mye	mac-ECM	MMP9	0	1.78683	0.97	0.285	0
Mye	mac-ECM	ACP5	5.3835e-269	1.62721	0.964	0.438	1.80552e-264
Mye	mac-ECM	CKB	0	1.61975	0.797	0.097	0
Mye	mac-ECM	SLC9B2	0	1.23762	0.732	0.038	0
Mye	mac-ECM	SPP1	5.73626e-121	0.963226	0.958	0.478	1.92383e-116
Mye	mac-ECM	JDP2	4.24132e-133	0.950146	0.736	0.333	1.42245e-128
Mye	mac-ECM	SIGLEC15	0	0.948404	0.648	0.017	0
Mye	mac-ECM	ANPEP	9.48113e-145	0.912281	0.759	0.301	3.17978e-140
Mye	mac-ECM	TCIRG1	2.27037e-132	0.904996	0.833	0.553	7.61437e-128
Mye	mac-ECM	ATP6V0D2	0	0.839274	0.641	0.021	0
Mye	mac-ECM	RGS10	9.57098e-176	0.77365	0.935	0.782	3.20991e-171
Mye	mac-ECM	MAP4K4	3.15183e-108	0.751247	0.728	0.332	1.05706e-103
Mye	mac-ECM	AK5	0	0.751053	0.538	0.004	0
Mye	mac-ECM	NDUFS8	1.06458e-112	0.748522	0.823	0.562	3.5704e-108
Mye	mac-ECM	CA2	1.03427e-99	0.735045	0.586	0.2	3.46874e-95
Mye	mac-ECM	SPARC	1.88354e-124	0.734892	0.599	0.156	6.31703e-120
Mye	mac-ECM	ANKH	4.70939e-94	0.732886	0.675	0.311	1.57943e-89
Mye	mac-ECM	THOP1	5.12266e-126	0.722983	0.525	0.112	1.71804e-121
Mye	mac-ECM	DPP4	4.77137e-247	0.719964	0.549	0.043	1.60022e-242
Mye	cDC1	CLEC9A	0	1.21076	0.806	0.014	0
Mye	cDC1	CPVL	0	1.10531	0.937	0.569	0
Mye	cDC1	CPNE3	0	1.09455	0.87	0.388	0
Mye	cDC1	LGALS2	0	1.0894	0.878	0.287	0
Mye	cDC1	IDO1	0	1.02164	0.805	0.154	0
Mye	cDC1	C1orf54	0	1.00804	0.885	0.416	0
Mye	cDC1	BATF3	0	0.949081	0.765	0.119	0
Mye	cDC1	RGCC	0	0.902643	0.865	0.413	0
Mye	cDC1	IRF8	0	0.887095	0.911	0.589	0
Mye	cDC1	WDFY4	0	0.877675	0.738	0.266	0
Mye	cDC1	CCND1	1.12175e-293	0.859082	0.801	0.338	3.76212e-289
Mye	cDC1	S100B	3.34186e-180	0.827891	0.518	0.142	1.12079e-175
Mye	cDC1	SNX3	0	0.788602	0.949	0.787	0
Mye	cDC1	CLNK	0	0.761494	0.621	0.018	0
Mye	cDC1	BASP1	3.15539e-243	0.715257	0.859	0.507	1.05826e-238
Mye	cDC1	NAAA	4.26583e-233	0.714559	0.738	0.355	1.43067e-228
Mye	cDC1	DNASE1L3	5.9871e-226	0.698059	0.531	0.097	2.00796e-221
Mye	cDC1	XCR1	0	0.694576	0.541	0.001	0
Mye	cDC1	SHTN1	7.14208e-224	0.669221	0.773	0.466	2.39531e-219
Mye	cDC1	RAB7B	9.39626e-272	0.64439	0.607	0.127	3.15132e-267
Mye	cDC2	FCER1A	0	0.894522	0.56	0.082	0
Mye	cDC2	CLEC10A	0	0.870279	0.661	0.139	0
Mye	cDC2	CD1C	0	0.713029	0.5	0.064	0
Mye	cDC2	CD1E	2.11929e-278	0.553289	0.438	0.058	7.10767e-274
Mye	cDC2	JAML	7.00987e-293	0.543223	0.786	0.353	2.35097e-294
Mye	cDC2	LGALS2	6.02145e-211	0.539856	0.645	0.268	2.01947e-206
Mye	cDC2	AREG	5.44712e-114	0.492089	0.586	0.295	1.82685e-109
Mye	cDC2	HLA-DQB2	2.10917e-113	0.490221	0.384	0.15	7.07372e-109
Mye	cDC2	HLA-DQA1	0	0.48388	0.987	0.8	0
Mye	cDC2	S100B	7.64291e-60	0.46575	0.305	0.137	2.56328e-55
Mye	cDC2	DUSP2	4.70134e-153	0.462441	0.843	0.58	1.57673e-148
Mye	cDC2	HLA-DQB1	0	0.452777	0.991	0.838	0
Mye	cDC2	GPR183	3.60962e-155	0.441167	0.9	0.665	1.2106e-150
Mye	cDC2	CCND2	9.60953e-206	0.435378	0.597	0.249	3.22284e-201
Mye	cDC2	INSIG1	3.0695e-142	0.422416	0.717	0.445	1.02945e-137
Mye	cDC2	BASP1	6.10537e-180	0.420738	0.821	0.486	2.04762e-175
Mye	cDC2	CD1A	1.53992e-115	0.419805	0.216	0.029	5.16458e-111
Mye	cDC2	TUBA1A	7.42216e-184	0.412071	0.891	0.631	2.48925e-179
Mye	cDC2	LST1	1.04032e-252	0.411616	0.965	0.732	3.48902e-248
Mye	cDC2	GRASP	6.92817e-178	0.408063	0.637	0.284	2.32357e-173
Mye	mDC	CCL19	0	1.55333	0.691	0.025	0
Mye	mDC	FSCN1	0	1.49687	0.851	0.209	0
Mye	mDC	MARCKSL1	0	1.41408	0.906	0.401	0
Mye	mDC	BIRC3	0	1.36351	0.808	0.364	0
Mye	mDC	CCR7	0	1.33581	0.693	0.074	0
Mye	mDC	LAMP3	0	1.27031	0.708	0.068	0
Mye	mDC	IDO1	0	1.19227	0.687	0.159	0
Mye	mDC	KIF2A	1.90597e-262	1.08417	0.704	0.315	6.39226e-258
Mye	mDC	BASP1	6.77163e-292	0.97027	0.835	0.509	2.27107e-287
Mye	mDC	NUB1	4.72999e-223	0.905789	0.759	0.53	1.58634e-218
Mye	mDC	EBI3	1.01614e-209	0.878905	0.486	0.097	3.40794e-205
Mye	mDC	TXN	0	0.874291	0.923	0.831	0
Mye	mDC	PPA1	1.61431e-256	0.839573	0.851	0.645	5.41408e-252
Mye	mDC	IL7R	7.0054e-152	0.805548	0.582	0.253	2.34947e-147
Mye	mDC	CCL22	7.99388e-239	0.803164	0.343	0.01	2.68099e-234
Mye	mDC	DAPP1	8.99603e-179	0.798905	0.688	0.414	3.01709e-174
Mye	mDC	NMRK1	3.0614e-188	0.790403	0.56	0.196	1.02673e-183
Mye	mDC	LAD1	0	0.767114	0.501	0.014	0
Mye	mDC	GPR157	1.81693e-270	0.753341	0.525	0.07	6.09362e-266
Mye	mDC	RAB9A	1.46871e-166	0.740452	0.637	0.351	4.92577e-162
Mye	mac-lip-C1Q	APOE	0	1.1044	0.986	0.555	0
Mye	mac-lip-C1Q	APOC1	0	0.993389	0.969	0.483	0
Mye	mac-lip-C1Q	C1QB	0	0.911274	0.966	0.491	0
Mye	mac-lip-C1Q	C1QA	0	0.906554	0.977	0.507	0
Mye	mac-lip-C1Q	NUPR1	0	0.882054	0.8	0.253	0
Mye	mac-lip-C1Q	C1QC	0	0.871312	0.965	0.473	0
Mye	mac-lip-C1Q	ADAMDEC1	0	0.837996	0.666	0.133	0
Mye	mac-lip-C1Q	IFI27	0	0.837894	0.836	0.415	0
Mye	mac-lip-C1Q	GPNMB	0	0.818978	0.933	0.391	0
Mye	mac-lip-C1Q	TMEM176B	0	0.78612	0.94	0.437	0
Mye	mac-lip-C1Q	PLD3	0	0.744257	0.944	0.463	0
Mye	mac-lip-C1Q	C2	0	0.743459	0.819	0.245	0
Mye	mac-lip-C1Q	ACP5	0	0.701064	0.854	0.389	0
Mye	mac-lip-C1Q	CTSL	0	0.693819	0.969	0.56	0
Mye	mac-lip-C1Q	CTSD	0	0.680313	0.998	0.764	0
Mye	mac-lip-C1Q	TMEM176A	0	0.67205	0.874	0.346	0
Mye	mac-lip-C1Q	KCNMA1	0	0.671803	0.798	0.193	0
Mye	mac-lip-C1Q	SERPING1	0	0.656556	0.878	0.408	0
Mye	mac-lip-C1Q	PLTP	0	0.630672	0.833	0.306	0
Mye	mac-lip-C1Q	CD163	0	0.626898	0.925	0.443	0
Mye	mac-IFN	CXCL10	0	1.18851	0.808	0.27	0
Mye	mac-IFN	APOBEC3A	0	0.98585	0.605	0.136	0
Mye	mac-IFN	CXCL11	0	0.921106	0.553	0.093	0
Mye	mac-IFN	GBP1	0	0.849273	0.922	0.467	0
Mye	mac-IFN	TNFSF10	0	0.829687	0.909	0.522	0
Mye	mac-IFN	RSAD2	0	0.791312	0.725	0.285	0
Mye	mac-IFN	IFIT3	0	0.780679	0.82	0.392	0
Mye	mac-IFN	IFIT1	2.06869e-259	0.746631	0.706	0.318	6.93796e-255
Mye	mac-IFN	IFIT2	1.38525e-271	0.725396	0.765	0.391	4.64585e-267
Mye	mac-IFN	C15orf48	0	0.70171	0.932	0.599	0
Mye	mac-IFN	ANKRD22	0	0.667633	0.69	0.194	0
Mye	mac-IFN	FN1	1.54336e-183	0.657441	0.686	0.365	5.1761e-179
Mye	mac-IFN	GBP4	0	0.656945	0.817	0.348	0
Mye	mac-IFN	ISG20	6.36164e-266	0.653678	0.772	0.384	2.13357e-261
Mye	mac-IFN	GBP5	0	0.651993	0.712	0.274	0
Mye	mac-IFN	MT2A	1.69153e-289	0.651516	0.915	0.578	5.67306e-285
Mye	mac-IFN	CCL2	3.03054e-152	0.648178	0.649	0.343	1.01638e-147
Mye	mac-IFN	VAMP5	0	0.635833	0.875	0.499	0
Mye	mac-IFN	IFITM3	0	0.633878	0.969	0.719	0
Mye	mac-IFN	CCL8	2.45502e-95	0.629271	0.36	0.151	8.23365e-91
Mye	mac-lip-CD36	FABP4	1.09176e-293	1.70869	0.612	0.03	3.66155e-293
Mye	mac-lip-CD36	MARCO	4.85778e-231	1.49609	0.944	0.182	1.6292e-226
Mye	mac-lip-CD36	GCHFR	2.73057e-150	1.24072	0.922	0.342	9.1578e-146
Mye	mac-lip-CD36	CD36	3.64769e-160	1.15579	0.914	0.266	1.22336e-155
Mye	mac-lip-CD36	RNASE1	6.87831e-111	1.09185	0.955	0.39	2.30685e-106
Mye	mac-lip-CD36	VCAN	7.08714e-116	1.07912	0.843	0.231	2.37689e-111
Mye	mac-lip-CD36	CD52	9.4316e-124	1.03913	0.959	0.441	3.16317e-119
Mye	mac-lip-CD36	PLIN2	1.68645e-112	1.02022	0.981	0.536	5.65603e-108
Mye	mac-lip-CD36	MUCL1	0	0.978162	0.787	0.037	0
Mye	mac-lip-CD36	FABP5	4.48144e-118	0.947993	0.989	0.675	1.50299e-113
Mye	mac-lip-CD36	MGST1	5.89729e-170	0.926777	0.84	0.188	1.97783e-165
Mye	mac-lip-CD36	MCEMP1	1.07673e-178	0.915687	0.731	0.102	3.61113e-174
Mye	mac-lip-CD36	SLC11A1	3.45455e-114	0.897983	0.97	0.411	1.15859e-109
Mye	mac-lip-CD36	FN1	6.26488e-62	0.846274	0.847	0.407	2.10112e-57
Mye	mac-lip-CD36	APOC1	7.79139e-69	0.833854	0.966	0.537	2.61307e-64
Mye	mac-lip-CD36	CTSD	1.39412e-121	0.823939	1	0.79	4.67559e-117
Mye	mac-lip-CD36	CTSL	1.38495e-82	0.799736	0.989	0.605	4.64484e-78
Mye	mac-lip-CD36	SCD	8.04157e-122	0.794877	0.843	0.242	2.69698e-117
Mye	mac-lip-CD36	APOD	3.12694e-293	0.783884	0.713	0.037	1.04871e-293
Mye	mac-lip-CD36	CSTB	1.82858e-122	0.770807	0.996	0.816	6.13268e-118
Mye	mac-angio	SPP1	0	1.22526	0.939	0.447	0
Mye	mac-angio	PLIN2	0	0.932663	0.885	0.511	0
Mye	mac-angio	GPNMB	0	0.85365	0.9	0.419	0
Mye	mac-angio	HK2	0	0.849518	0.696	0.19	0
Mye	mac-angio	NUPR1	8.96741e-268	0.828483	0.684	0.288	3.00749e-263
Mye	mac-angio	SLC11A1	0	0.762028	0.832	0.381	0
Mye	mac-angio	ERO1A	0	0.758029	0.774	0.375	0
Mye	mac-angio	ADM	0	0.753472	0.721	0.293	0
Mye	mac-angio	BNIP3	0	0.746423	0.66	0.212	0
Mye	mac-angio	FN1	6.44587e-236	0.726438	0.74	0.384	2.16182e-231
Mye	mac-angio	CSTB	0	0.668246	0.969	0.805	0
Mye	mac-angio	SLC2A3	1.17959e-285	0.655246	0.839	0.534	3.9561e-281
Mye	mac-angio	NDRG1	8.14561e-282	0.644287	0.713	0.36	2.73187e-277
Mye	mac-angio	SLC2A1	3.25335e-269	0.62551	0.52	0.146	1.09111e-264
Mye	mac-angio	MT1G	2.29857e-139	0.612897	0.34	0.094	7.70895e-135
Mye	mac-angio	MARCO	2.80262e-177	0.60608	0.48	0.163	9.39944e-173
Mye	mac-angio	VCAN	6.56172e-185	0.600549	0.536	0.211	2.20067e-180
Mye	mac-angio	MT2A	3.67194e-188	0.597547	0.83	0.609	1.2315e-183
Mye	mac-angio	MT1X	1.53297e-111	0.576123	0.53	0.326	5.14126e-107
Mye	mac-angio	IL4I1	2.22795e-237	0.574999	0.776	0.442	7.4721e-233
Mye	mac-CCL	C1QC	0	0.953481	0.976	0.466	0
Mye	mac-CCL	C1QB	0	0.914735	0.971	0.485	0
Mye	mac-CCL	C1QA	0	0.898852	0.977	0.502	0
Mye	mac-CCL	A2M	0	0.74513	0.859	0.337	0
Mye	mac-CCL	CCL4L2	7.85159e-203	0.722247	0.757	0.439	2.63327e-198
Mye	mac-CCL	CCL4	4.39157e-236	0.713274	0.829	0.535	1.47285e-231
Mye	mac-CCL	APOE	1.45107e-208	0.695476	0.876	0.567	4.86661e-204
Mye	mac-CCL	TREM2	0	0.685467	0.803	0.317	0
Mye	mac-CCL	RNASE1	3.75424e-180	0.680836	0.686	0.351	1.2591e-175
Mye	mac-CCL	CCL3	0	0.673647	0.937	0.635	0
Mye	mac-CCL	GPR34	0	0.671544	0.737	0.229	0
Mye	mac-CCL	CCL3L1	2.8962e-226	0.668387	0.819	0.492	9.71328e-222
Mye	mac-CCL	C3	6.69656e-291	0.661774	0.72	0.317	2.24589e-286
Mye	mac-CCL	FOLR2	1.45394e-240	0.650853	0.541	0.154	4.87624e-236
Mye	mac-CCL	MSR1	0	0.630205	0.889	0.433	0
Mye	mac-CCL	SELENOP	2.56066e-162	0.611715	0.481	0.16	8.58796e-158
Mye	mac-CCL	FCGR3A	1.86913e-284	0.608487	0.912	0.527	6.2687e-280
Mye	mac-CCL	SLCO2B1	0	0.595595	0.819	0.354	0
Mye	mac-CCL	MS4A7	0	0.595467	0.943	0.584	0
Mye	mac-CCL	CD9	1.0827e-293	0.563878	0.861	0.496	3.63116e-289
Mye	mac-CXCL	SELENOP	0	1.30614	0.834	0.156	0
Mye	mac-CXCL	RNASE1	0	1.13334	0.925	0.356	0
Mye	mac-CXCL	CXCL3	0	1.06316	0.763	0.211	0
Mye	mac-CXCL	FCGBP	0	1.00435	0.672	0.127	0
Mye	mac-CXCL	CXCL2	0	0.997664	0.879	0.346	0
Mye	mac-CXCL	SLC16A10	0	0.975355	0.778	0.228	0
Mye	mac-CXCL	THBD	0	0.911814	0.769	0.289	0
Mye	mac-CXCL	CXCL8	0	0.884259	0.889	0.479	0
Mye	mac-CXCL	STAB1	0	0.830182	0.861	0.366	0
Mye	mac-CXCL	MAF	0	0.790145	0.821	0.324	0
Mye	mac-CXCL	INSIG1	0	0.776133	0.792	0.448	0
Mye	mac-CXCL	PDE4DIP	0	0.775605	0.843	0.42	0
Mye	mac-CXCL	CD163	0	0.750917	0.91	0.471	0
Mye	mac-CXCL	TGFBI	0	0.732921	0.948	0.704	0
Mye	mac-CXCL	HMOX1	0	0.724475	0.839	0.521	0
Mye	mac-CXCL	ABCA1	0	0.72082	0.859	0.434	0
Mye	mac-CXCL	CD109	0	0.719846	0.695	0.25	0
Mye	mac-CXCL	DAB2	0	0.704635	0.895	0.523	0
Mye	mac-CXCL	CD93	0	0.696481	0.735	0.314	0
Mye	mac-CXCL	ABL2	0	0.686853	0.726	0.344	0
Mye	mono-class	FCN1	0	1.49545	0.967	0.21	0
Mye	mono-class	S100A8	0	1.39863	0.912	0.331	0
Mye	mono-class	S100A9	0	1.33157	0.971	0.501	0
Mye	mono-class	VCAN	0	1.23661	0.821	0.195	0
Mye	mono-class	S100A12	0	1.12854	0.665	0.063	0
Mye	mono-class	CFP	0	0.902522	0.746	0.099	0
Mye	mono-class	CD55	0	0.823145	0.884	0.501	0
Mye	mono-class	CFD	0	0.793468	0.887	0.445	0
Mye	mono-class	CD52	0	0.781617	0.814	0.419	0
Mye	mono-class	CD300E	0	0.757823	0.711	0.178	0
Mye	mono-class	CSTA	0	0.755389	0.824	0.419	0
Mye	mono-class	EREG	3.70266e-193	0.709519	0.42	0.103	1.2418e-188
Mye	mono-class	IL1B	3.5308e-247	0.695672	0.814	0.475	1.18416e-242
Mye	mono-class	CLEC12A	0	0.694492	0.665	0.208	0
Mye	mono-class	AC020656.1	8.27637e-277	0.68049	0.842	0.543	2.77573e-272
Mye	mono-class	LYZ	0	0.668579	0.99	0.777	0
Mye	mono-class	LYST	0	0.647499	0.703	0.296	0
Mye	mono-class	ATP2B1-AS1	0	0.64548	0.761	0.412	0
Mye	mono-class	TNFRSF1B	0	0.632326	0.886	0.602	0
Mye	mono-class	LST1	0	0.627675	0.965	0.74	0
Mye	mye-prolif	STMN1	0	0.956472	0.838	0.387	0
Mye	mye-prolif	HMGB2	0	0.952459	0.811	0.406	0
Mye	mye-prolif	MKI67	0	0.938256	0.597	0.032	0
Mye	mye-prolif	TYMS	0	0.908666	0.652	0.036	0
Mye	mye-prolif	CENPF	0	0.885864	0.592	0.063	0
Mye	mye-prolif	PCLAF	0	0.873287	0.649	0.042	0
Mye	mye-prolif	TOP2A	0	0.864947	0.577	0.031	0
Mye	mye-prolif	CKS1B	0	0.795821	0.707	0.214	0
Mye	mye-prolif	NUSAP1	0	0.784341	0.609	0.084	0
Mye	mye-prolif	HIST1H4C	2.42086e-216	0.773727	0.71	0.468	8.11908e-212
Mye	mye-prolif	TK1	0	0.762416	0.611	0.046	0
Mye	mye-prolif	UBE2C	0	0.751414	0.51	0.026	0
Mye	mye-prolif	TUBB	0	0.734268	0.886	0.712	0
Mye	mye-prolif	H2AFZ	0	0.723403	0.926	0.799	0
Mye	mye-prolif	CDK1	0	0.695706	0.533	0.057	0
Mye	mye-prolif	PTTG1	0	0.689811	0.59	0.177	0
Mye	mye-prolif	BIRC5	0	0.667732	0.529	0.025	0
Mye	mye-prolif	HMGN2	0	0.637474	0.872	0.744	0
Mye	mye-prolif	DUT	3.95903e-256	0.637358	0.708	0.446	1.32778e-251
Mye	mye-prolif	PCNA	1.58159e-269	0.623581	0.613	0.249	5.30432e-265
Mye	neutrophil	FCGR3B	0	1.60543	0.658	0.036	0
Mye	neutrophil	S100A8	3.15294e-294	1.47452	0.834	0.358	1.05743e-291
Mye	neutrophil	IFITM2	0	1.31935	0.903	0.691	0
Mye	neutrophil	CSF3R	3.40639e-163	1.2502	0.665	0.393	1.14244e-158
Mye	neutrophil	TNFAIP6	5.06631e-166	1.23512	0.442	0.099	1.69914e-161
Mye	neutrophil	CXCL8	1.1518e-262	1.17172	0.856	0.499	3.86289e-258
Mye	neutrophil	G0S2	3.61908e-235	1.16815	0.798	0.382	1.21377e-230
Mye	neutrophil	S100A9	2.06668e-239	1.15015	0.846	0.524	6.93123e-235
Mye	neutrophil	SLC25A37	3.69868e-132	1.0935	0.61	0.35	1.24046e-127
Mye	neutrophil	AQP9	6.2569e-147	1.08948	0.503	0.173	2.09844e-142
Mye	neutrophil	NAMPT	0	1.0153	0.971	0.834	0
Mye	neutrophil	CMTM2	2.2844e-224	0.952627	0.322	0.007	7.66142e-220
Mye	neutrophil	FFAR2	4.11121e-127	0.92523	0.346	0.07	1.37882e-122
Mye	neutrophil	IVNS1ABP	1.49483e-68	0.906814	0.581	0.521	5.01337e-64
Mye	neutrophil	CXCR2	3.55365e-176	0.893712	0.306	0.021	1.19182e-171
Mye	neutrophil	PTGS2	2.83136e-59	0.861164	0.467	0.315	9.49582e-55
Mye	neutrophil	TMEM154	4.98544e-77	0.855761	0.35	0.125	1.67202e-72
Mye	neutrophil	SOD2	4.9059e-294	0.817964	0.934	0.791	1.64534e-294
Mye	neutrophil	MXD1	1.06999e-69	0.801278	0.574	0.504	3.58853e-65
Mye	neutrophil	PROK2	5.64597e-159	0.800944	0.255	0.012	1.89355e-154
Mye	pDC	GZMB	0	1.92	0.939	0.032	0
Mye	pDC	JCHAIN	0	1.87936	0.942	0.044	0
Mye	pDC	ITM2C	0	1.42245	0.886	0.114	0
Mye	pDC	CLIC3	0	1.38493	0.851	0.044	0
Mye	pDC	PLAC8	0	1.37995	0.917	0.226	0
Mye	pDC	LILRA4	0	1.3171	0.855	0.023	0
Mye	pDC	IL3RA	0	1.28589	0.881	0.119	0
Mye	pDC	PTGDS	0	1.27422	0.489	0.027	0
Mye	pDC	SMPD3	0	1.26601	0.831	0.013	0
Mye	pDC	MZB1	0	1.25059	0.826	0.027	0
Mye	pDC	LTB	0	1.24738	0.813	0.204	0
Mye	pDC	TSPAN13	0	1.23308	0.827	0.071	0
Mye	pDC	BCL11A	0	1.22244	0.86	0.17	0
Mye	pDC	TCF4	0	1.20559	0.935	0.504	0
Mye	pDC	SPIB	0	1.17288	0.837	0.103	0
Mye	pDC	CCDC50	0	1.17072	0.903	0.419	0
Mye	pDC	IRF7	0	1.16668	0.951	0.553	0
Mye	pDC	C12orf75	0	1.15428	0.792	0.108	0
Mye	pDC	PLD4	0	1.13318	0.889	0.243	0
Mye	pDC	SCT	0	1.10711	0.748	0.006	0
Peri	VSMC-synth	HSPA6	2.84624e-37	1.02725	0.563	0.19	9.54573e-33
Peri	VSMC-synth	HSPH1	1.30189e-28	0.703327	0.735	0.451	4.36628e-24
Peri	VSMC-synth	CRYAB	1.90738e-18	0.627129	0.807	0.594	6.39697e-14
Peri	VSMC-synth	KCNE4	7.82551e-26	0.582299	0.773	0.459	2.62452e-21
Peri	VSMC-synth	BAG3	3.91325e-28	0.569635	0.651	0.33	1.31243e-23
Peri	VSMC-synth	ADAMTS4	1.24712e-31	0.544169	0.685	0.337	4.1826e-27
Peri	VSMC-synth	ADAMTS1	2.97167e-30	0.522575	0.895	0.62	9.96638e-26
Peri	VSMC-synth	ZNF331	1.31519e-20	0.518211	0.433	0.146	4.41088e-16
Peri	VSMC-synth	NR4A1	2.01864e-28	0.51469	0.882	0.559	6.77013e-24
Peri	VSMC-synth	HSPA1B	7.07809e-24	0.4971	0.924	0.748	2.37385e-19
Peri	VSMC-synth	NR4A2	3.42377e-25	0.495835	0.517	0.233	1.14826e-20
Peri	VSMC-synth	CRISPLD2	3.545e-34	0.491192	0.861	0.53	1.18892e-29
Peri	VSMC-synth	NEAT1	3.181e-33	0.474936	0.979	0.873	1.06684e-28
Peri	VSMC-synth	DNAJA1	1.16436e-23	0.471382	0.941	0.802	3.90504e-19
Peri	VSMC-synth	ZFAND2A	9.1672e-22	0.469655	0.529	0.233	3.07449e-17
Peri	VSMC-synth	HSPD1	7.23857e-21	0.463618	0.903	0.727	2.42767e-16
Peri	VSMC-synth	ADAMTS9	5.94061e-21	0.452054	0.483	0.206	1.99236e-16
Peri	VSMC-synth	GEM	5.03058e-13	0.437645	0.664	0.457	1.68716e-08
Peri	VSMC-synth	CREM	2.24544e-18	0.430658	0.487	0.232	7.53077e-14
Peri	VSMC-synth	CHORDC1	4.57042e-17	0.418216	0.63	0.388	1.53283e-12
Peri	peri-immune	CCL19	8.28384e-94	1.39917	0.474	0.028	2.77824e-89
Peri	peri-immune	CCL21	2.46146e-129	1.16683	0.587	0.025	8.25524e-125
Peri	peri-immune	CFH	6.36466e-127	0.979077	0.741	0.179	2.13458e-122
Peri	peri-immune	TMEM176B	7.24465e-120	0.826606	0.719	0.179	2.42971e-115
Peri	peri-immune	CCL2	3.5038e-73	0.806258	0.785	0.396	1.1751e-68
Peri	peri-immune	C1S	1.18505e-126	0.797191	0.894	0.437	3.97443e-122
Peri	peri-immune	CTSC	1.95135e-113	0.788882	0.873	0.434	6.54443e-109
Peri	peri-immune	FGF7	1.9854e-70	0.757862	0.521	0.122	6.65865e-66
Peri	peri-immune	TMEM176A	1.80922e-104	0.750751	0.667	0.147	6.06778e-100
Peri	peri-immune	CXCL12	1.39201e-51	0.683285	0.519	0.18	4.66854e-47
Peri	peri-immune	FHL2	2.8052e-78	0.623153	0.61	0.177	9.4081e-74
Peri	peri-immune	S100A10	9.58271e-70	0.623063	0.674	0.27	3.21385e-65
Peri	peri-immune	IL32	5.95009e-64	0.621322	0.517	0.144	1.99554e-59
Peri	peri-immune	GGT5	2.40747e-72	0.599198	0.788	0.373	8.07417e-68
Peri	peri-immune	SOD2	3.69746e-53	0.595048	0.723	0.436	1.24005e-48
Peri	peri-immune	C1R	1.15791e-105	0.591321	0.949	0.66	3.88339e-101
Peri	peri-immune	RARRES2	4.4863e-75	0.587514	0.822	0.492	1.50461e-70
Peri	peri-immune	COL6A3	5.96885e-61	0.58334	0.752	0.296	2.00183e-56
Peri	peri-immune	CFD	7.15252e-37	0.56826	0.295	0.057	2.39881e-32
Peri	peri-immune	CLSTN2	8.05749e-65	0.523664	0.344	0.019	2.70232e-60
Peri	peri-class	CD36	6.3958e-101	0.998287	0.768	0.254	2.14502e-96
Peri	peri-class	COL6A3	2.58075e-68	0.707733	0.743	0.319	8.65531e-64
Peri	peri-class	STEAP4	3.5622e-65	0.597809	0.898	0.591	1.19469e-60
Peri	peri-class	RGS5	3.81559e-96	0.589779	0.983	0.765	1.27967e-91
Peri	peri-class	CYGB	6.50358e-54	0.564476	0.595	0.272	2.18117e-49
Peri	peri-class	LPL	2.5341e-51	0.558509	0.379	0.059	8.49886e-47
Peri	peri-class	IGFBP2	2.55907e-39	0.545531	0.675	0.399	8.5826e-35
Peri	peri-class	MYO1B	9.3301e-84	0.543411	0.884	0.673	3.12913e-79
Peri	peri-class	THY1	3.51111e-39	0.487447	0.753	0.511	1.17756e-34
Peri	peri-class	THBS4	5.16919e-29	0.482447	0.254	0.054	1.73364e-24
Peri	peri-class	DCN	9.81854e-27	0.478613	0.603	0.38	3.29294e-22
Peri	peri-class	FABP4	2.54976e-17	0.474203	0.565	0.455	8.55138e-13
Peri	peri-class	FAM213A	9.65893e-39	0.465249	0.623	0.386	3.23941e-34
Peri	peri-class	FAM162B	3.46303e-37	0.457579	0.638	0.397	1.16143e-32
Peri	peri-class	PIK3R1	4.99782e-38	0.454058	0.632	0.399	1.67617e-33
Peri	peri-class	FABP5	1.11167e-28	0.431719	0.66	0.473	3.7283e-24
Peri	peri-class	ABCC9	5.94569e-45	0.423778	0.833	0.656	1.99406e-40
Peri	peri-class	PLCG2	1.29794e-29	0.41004	0.783	0.616	4.35304e-25
Peri	peri-class	COL3A1	1.74453e-54	0.407944	0.934	0.829	5.8508e-50
Peri	peri-class	DLC1	1.46381e-47	0.404234	0.835	0.67	4.90933e-43
Peri	VSMC-contra	MYH11	5.9007e-147	1.10327	0.781	0.162	1.97898e-142
Peri	VSMC-contra	NET1	3.93858e-140	0.988977	0.806	0.183	1.32092e-135
Peri	VSMC-contra	RERGL	8.54428e-95	0.857258	0.565	0.073	2.86558e-90
Peri	VSMC-contra	WFDC1	1.42295e-104	0.792651	0.662	0.145	4.7723e-100
Peri	VSMC-contra	BCAM	3.80249e-105	0.757132	0.743	0.275	1.27528e-100
Peri	VSMC-contra	NDUFA4	6.31745e-95	0.746598	0.842	0.415	2.11875e-90
Peri	VSMC-contra	CRIP1	9.58804e-112	0.712658	0.934	0.645	3.21564e-107
Peri	VSMC-contra	ACTA2	2.39067e-120	0.675775	0.979	0.761	8.01782e-116
Peri	VSMC-contra	PHLDA2	4.41116e-85	0.668005	0.802	0.424	1.47941e-80
Peri	VSMC-contra	NTRK2	5.50645e-85	0.646751	0.735	0.268	1.84675e-80
Peri	VSMC-contra	PLN	2.41485e-83	0.646713	0.587	0.136	8.09893e-79
Peri	VSMC-contra	DSTN	7.51815e-160	0.584335	0.984	0.865	2.52144e-155
Peri	VSMC-contra	S100A4	1.46411e-119	0.57814	0.979	0.81	4.91034e-115
Peri	VSMC-contra	SORBS2	8.15382e-60	0.577	0.504	0.133	2.73463e-55
Peri	VSMC-contra	EGFL6	4.46641e-55	0.57177	0.564	0.223	1.49794e-50
Peri	VSMC-contra	SOD3	9.88161e-103	0.552194	0.96	0.734	3.31409e-98
Peri	VSMC-contra	TAGLN	8.3102e-120	0.551109	0.998	0.845	2.78707e-115
Peri	VSMC-contra	LTBP1	1.4577e-66	0.545208	0.507	0.106	4.88884e-62
Peri	VSMC-contra	MAP3K7CL	4.84597e-57	0.539949	0.676	0.304	1.62524e-52
Peri	VSMC-contra	CD9	1.20502e-52	0.538247	0.716	0.311	4.04139e-48
T	CD4-TCM	IL7R	0	0.772812	0.917	0.445	0
T	CD4-TCM	GPR183	0	0.48906	0.549	0.247	0
T	CD4-TCM	KLF2	0	0.470161	0.643	0.341	0
T	CD4-TCM	LTB	0	0.469267	0.896	0.583	0
T	CD4-TCM	ANXA1	0	0.446174	0.811	0.516	0
T	CD4-TCM	TNFAIP3	0	0.389565	0.874	0.654	0
T	CD4-TCM	CDKN1A	0	0.365826	0.389	0.16	0
T	CD4-TCM	NFKBIA	0	0.347718	0.884	0.658	0
T	CD4-TCM	KLRB1	1.02067e-293	0.336869	0.439	0.25	3.42313e-293
T	CD4-TCM	PTGER4	0	0.333402	0.54	0.317	0
T	CD4-TCM	ZFP36L2	0	0.330684	0.956	0.8	0
T	CD4-TCM	CHMP1B	0	0.330231	0.495	0.291	0
T	CD4-TCM	LMNA	0	0.316751	0.388	0.2	0
T	CD4-TCM	FOS	0	0.316381	0.813	0.645	0
T	CD4-TCM	DNAJB1	0	0.316139	0.917	0.713	0
T	CD4-TCM	BTG2	0	0.315481	0.847	0.64	0
T	CD4-TCM	CD55	0	0.313636	0.4	0.19	0
T	CD4-TCM	YPEL5	0	0.306689	0.75	0.546	0
T	CD4-TCM	CREM	0	0.303536	0.68	0.502	0
T	CD4-TCM	AQP3	0	0.303348	0.345	0.143	0
T	CD4-TFH	CXCL13	0	1.49231	0.769	0.114	0
T	CD4-TFH	MAF	0	0.745697	0.686	0.236	0
T	CD4-TFH	PDCD1	0	0.721601	0.584	0.145	0
T	CD4-TFH	TNFRSF18	0	0.720314	0.694	0.236	0
T	CD4-TFH	TNFRSF4	0	0.704085	0.591	0.163	0
T	CD4-TFH	NR3C1	0	0.693939	0.828	0.446	0
T	CD4-TFH	NMB	0	0.693107	0.363	0.053	0
T	CD4-TFH	DUSP4	0	0.640158	0.773	0.391	0
T	CD4-TFH	TSHZ2	0	0.638049	0.479	0.1	0
T	CD4-TFH	CTLA4	0	0.603503	0.586	0.197	0
T	CD4-TFH	FKBP5	0	0.588741	0.537	0.182	0
T	CD4-TFH	RBPJ	0	0.55054	0.727	0.393	0
T	CD4-TFH	ITM2A	0	0.546505	0.784	0.465	0
T	CD4-TFH	CORO1B	0	0.543532	0.627	0.288	0
T	CD4-TFH	CD200	0	0.536564	0.317	0.021	0
T	CD4-TFH	LIMS1	0	0.508113	0.611	0.285	0
T	CD4-TFH	AHI1	0	0.504667	0.485	0.183	0
T	CD4-TFH	TOX2	0	0.492913	0.36	0.058	0
T	CD4-TFH	GADD45G	0	0.489162	0.475	0.183	0
T	CD4-TFH	CCDC50	0	0.464273	0.364	0.091	0
T	CD4-TIFN	IFIT3	0	0.909698	0.69	0.163	0
T	CD4-TIFN	IFI44L	0	0.867338	0.888	0.341	0
T	CD4-TIFN	MX2	0	0.763046	0.727	0.239	0
T	CD4-TIFN	IFI6	0	0.757006	0.883	0.431	0
T	CD4-TIFN	IFIT1	0	0.751709	0.616	0.155	0
T	CD4-TIFN	RSAD2	0	0.743934	0.623	0.164	0
T	CD4-TIFN	MX1	0	0.732888	0.857	0.391	0
T	CD4-TIFN	ISG15	0	0.692037	0.96	0.615	0
T	CD4-TIFN	IL7R	0	0.684927	0.891	0.493	0
T	CD4-TIFN	IFIT2	0	0.679334	0.467	0.099	0
T	CD4-TIFN	XAF1	0	0.662428	0.867	0.444	0
T	CD4-TIFN	HERC5	0	0.630269	0.619	0.216	0
T	CD4-TIFN	EIF2AK2	0	0.627265	0.774	0.356	0
T	CD4-TIFN	STAT1	0	0.62651	0.836	0.448	0
T	CD4-TIFN	IFI44	0	0.571304	0.671	0.276	0
T	CD4-TIFN	TNFSF10	0	0.562475	0.64	0.324	0
T	CD4-TIFN	GBP1	0	0.549414	0.661	0.314	0
T	CD4-TIFN	OAS1	0	0.54581	0.567	0.203	0
T	CD4-TIFN	ISG20	0	0.540474	0.917	0.62	0
T	CD4-TIFN	MT2A	0	0.529052	0.851	0.558	0
T	CD4-TN	IL7R	0	0.529768	0.811	0.484	0
T	CD4-TN	LTB	0	0.485314	0.87	0.605	0
T	CD4-TN	CCR7	0	0.419803	0.394	0.171	0
T	CD4-TN	SELL	0	0.321545	0.39	0.22	0
T	CD4-TN	TCF7	0	0.31527	0.46	0.289	0
T	CD4-TN	RPS17	1.39285e-186	0.304833	0.458	0.366	4.67135e-182
T	CD4-TN	LDHB	0	0.288747	0.68	0.572	0
T	CD4-TN	NOSIP	2.10497e-248	0.284054	0.394	0.266	7.05963e-244
T	CD4-TN	MAL	0	0.283099	0.25	0.094	0
T	CD4-TN	KLF2	1.8864e-244	0.279853	0.527	0.371	6.32661e-240
T	CD4-TN	RPL36A	9.63634e-284	0.270523	0.627	0.539	3.23184e-279
T	CD4-TN	LEF1	3.08343e-265	0.257864	0.256	0.121	1.03412e-260
T	CD4-TN	NOP53	0	0.238591	0.735	0.66	0
T	CD4-TN	RPL17	5.96755e-187	0.237309	0.511	0.432	2.0014e-182
T	CD4-TN	CD40LG	3.43362e-224	0.228238	0.206	0.093	1.15157e-219
T	CD4-TN	RPL4	0	0.222851	0.824	0.784	0
T	CD4-TN	RPL7	0	0.215439	0.859	0.854	0
T	CD4-TN	RASGRP2	6.5702e-193	0.212408	0.206	0.098	2.20351e-188
T	CD4-TN	RPS10	0	0.209112	0.821	0.788	0
T	CD4-TN	GIMAP7	7.35369e-175	0.207691	0.603	0.5	2.46628e-170
T	CD4-TREG	TNFRSF4	0	0.944891	0.604	0.144	0
T	CD4-TREG	FOXP3	0	0.93825	0.55	0.014	0
T	CD4-TREG	CTLA4	0	0.921724	0.672	0.171	0
T	CD4-TREG	RTKN2	0	0.841804	0.481	0.042	0
T	CD4-TREG	IL2RA	0	0.811924	0.454	0.043	0
T	CD4-TREG	BATF	0	0.777627	0.682	0.296	0
T	CD4-TREG	TNFRSF18	0	0.776767	0.632	0.226	0
T	CD4-TREG	TBC1D4	0	0.771409	0.588	0.145	0
T	CD4-TREG	ARID5B	0	0.734195	0.75	0.35	0
T	CD4-TREG	TIGIT	0	0.681157	0.711	0.323	0
T	CD4-TREG	IKZF2	0	0.68065	0.486	0.093	0
T	CD4-TREG	MIR4435-2HG	0	0.644767	0.545	0.187	0
T	CD4-TREG	LINC01943	0	0.628592	0.436	0.089	0
T	CD4-TREG	ICOS	0	0.627304	0.618	0.268	0
T	CD4-TREG	TNFRSF9	0	0.612877	0.427	0.102	0
T	CD4-TREG	TNFRSF1B	0	0.58767	0.681	0.385	0
T	CD4-TREG	MAF	0	0.580501	0.571	0.231	0
T	CD4-TREG	CARD16	0	0.579685	0.635	0.336	0
T	CD4-TREG	PMAIP1	0	0.573484	0.601	0.334	0
T	CD4-TREG	LTB	0	0.560007	0.857	0.6	0
T	CD8-TRM	ATP1B3	0	0.538133	0.664	0.428	0
T	CD8-TRM	IL7R	0	0.48113	0.781	0.503	0
T	CD8-TRM	TUBA4A	0	0.40946	0.709	0.523	0
T	CD8-TRM	ANXA1	0	0.402247	0.764	0.551	0
T	CD8-TRM	CD8A	0	0.386575	0.587	0.31	0
T	CD8-TRM	METRNL	3.98205e-271	0.383538	0.502	0.298	1.3355e-266
T	CD8-TRM	HSPD1	0	0.371699	0.809	0.627	0
T	CD8-TRM	GABARAPL1	1.79593e-286	0.368413	0.466	0.26	6.02318e-282
T	CD8-TRM	HSPA1A	0	0.36506	0.917	0.772	0
T	CD8-TRM	CXCR4	0	0.364241	0.885	0.684	0
T	CD8-TRM	XCL1	2.59162e-212	0.353578	0.342	0.165	8.69178e-208
T	CD8-TRM	SPRY1	1.54999e-234	0.350577	0.271	0.117	5.19834e-230
T	CD8-TRM	CCL5	2.98871e-255	0.345522	0.92	0.685	1.00235e-250
T	CD8-TRM	CD55	1.95082e-255	0.342863	0.407	0.214	6.54267e-251
T	CD8-TRM	HOPX	7.49806e-255	0.341221	0.515	0.286	2.5147e-250
T	CD8-TRM	HSPH1	5.55329e-255	0.333938	0.704	0.526	1.86246e-250
T	CD8-TRM	SELENOK	1.15311e-293	0.328647	0.76	0.598	3.86729e-293
T	CD8-TRM	EZR	0	0.32767	0.8	0.652	0
T	CD8-TRM	CREM	8.0057e-219	0.325314	0.684	0.522	2.68495e-214
T	CD8-TRM	ITGA1	2.81664e-235	0.323096	0.363	0.18	9.44643e-231
T	CD8-TEXH	GZMB	0	1.19625	0.848	0.206	0
T	CD8-TEXH	CCL3	0	1.09398	0.704	0.171	0
T	CD8-TEXH	CXCL13	0	0.920402	0.586	0.106	0
T	CD8-TEXH	CCL4	0	0.894904	0.917	0.424	0
T	CD8-TEXH	IFNG	0	0.854917	0.779	0.287	0
T	CD8-TEXH	GZMH	0	0.841628	0.672	0.168	0
T	CD8-TEXH	NKG7	0	0.835013	0.944	0.458	0
T	CD8-TEXH	PTMS	0	0.803858	0.751	0.245	0
T	CD8-TEXH	HLA-DRB1	0	0.797173	0.896	0.433	0
T	CD8-TEXH	CCL4L2	0	0.795008	0.619	0.231	0
T	CD8-TEXH	LAG3	0	0.785882	0.723	0.223	0
T	CD8-TEXH	CD8A	0	0.753476	0.76	0.262	0
T	CD8-TEXH	CCL5	0	0.720698	0.989	0.653	0
T	CD8-TEXH	LINC01871	0	0.706289	0.585	0.181	0
T	CD8-TEXH	GZMA	0	0.696422	0.9	0.502	0
T	CD8-TEXH	HLA-DRA	0	0.677515	0.738	0.34	0
T	CD8-TEXH	HAVCR2	0	0.670994	0.481	0.086	0
T	CD8-TEXH	CD63	0	0.665133	0.87	0.494	0
T	CD8-TEXH	LINC02446	0	0.650604	0.44	0.091	0
T	CD8-TEXH	CCL3L1	0	0.642755	0.425	0.115	0
T	CD8-TEM	GZMK	0	1.10448	0.863	0.263	0
T	CD8-TEM	CCL4	0	0.625467	0.748	0.42	0
T	CD8-TEM	ITM2C	0	0.558929	0.486	0.189	0
T	CD8-TEM	CCL5	0	0.557869	0.975	0.627	0
T	CD8-TEM	GZMA	0	0.553908	0.856	0.477	0
T	CD8-TEM	CST7	0	0.54899	0.799	0.482	0
T	CD8-TEM	NKG7	0	0.541223	0.836	0.441	0
T	CD8-TEM	CCL4L2	0	0.511639	0.439	0.238	0
T	CD8-TEM	CD8A	0	0.506648	0.569	0.262	0
T	CD8-TEM	CD8B	0	0.460283	0.459	0.206	0
T	CD8-TEM	GZMM	0	0.427339	0.623	0.383	0
T	CD8-TEM	CRTAM	0	0.416185	0.35	0.145	0
T	CD8-TEM	KLRG1	0	0.41297	0.318	0.11	0
T	CD8-TEM	TNFSF9	0	0.398916	0.328	0.147	0
T	CD8-TEM	CMC1	1.73804e-293	0.339277	0.391	0.24	5.82905e-293
T	CD8-TEM	EOMES	0	0.319941	0.247	0.082	0
T	CD8-TEM	PPP1R14B	1.19571e-257	0.318269	0.472	0.348	4.01016e-253
T	CD8-TEM	TNF	9.0739e-191	0.309341	0.403	0.286	3.0432e-186
T	CD8-TEM	TC2N	1.24035e-293	0.295164	0.387	0.231	4.15988e-291
T	CD8-TEM	TUBA4A	7.43022e-293	0.28888	0.613	0.51	2.49195e-289
T	CD8-TIFN	IFIT3	0	0.903951	0.674	0.168	0
T	CD8-TIFN	IFIT1	0	0.860074	0.669	0.156	0
T	CD8-TIFN	MX1	0	0.801235	0.882	0.394	0
T	CD8-TIFN	RSAD2	0	0.790851	0.639	0.167	0
T	CD8-TIFN	IFI6	0	0.787911	0.895	0.434	0
T	CD8-TIFN	MX2	0	0.786587	0.726	0.242	0
T	CD8-TIFN	ISG15	0	0.771334	0.977	0.617	0
T	CD8-TIFN	IFIT2	0	0.760643	0.494	0.101	0
T	CD8-TIFN	XAF1	0	0.739616	0.894	0.446	0
T	CD8-TIFN	IFI44L	0	0.737561	0.806	0.349	0
T	CD8-TIFN	GZMK	0	0.724206	0.802	0.357	0
T	CD8-TIFN	MT2A	0	0.692236	0.912	0.558	0
T	CD8-TIFN	SAMD9L	0	0.685626	0.766	0.339	0
T	CD8-TIFN	ISG20	0	0.664043	0.943	0.621	0
T	CD8-TIFN	EIF2AK2	0	0.663925	0.78	0.359	0
T	CD8-TIFN	HERC5	0	0.635255	0.618	0.219	0
T	CD8-TIFN	OASL	0	0.630984	0.704	0.32	0
T	CD8-TIFN	PLSCR1	0	0.612607	0.613	0.232	0
T	CD8-TIFN	OAS1	0	0.587097	0.575	0.205	0
T	CD8-TIFN	TRIM22	0	0.579516	0.74	0.381	0
T	GD-T	XCL1	0	0.961657	0.702	0.147	0
T	GD-T	TRGC2	0	0.846788	0.729	0.199	0
T	GD-T	ZNF683	0	0.803771	0.705	0.17	0
T	GD-T	TRDC	0	0.708244	0.424	0.115	0
T	GD-T	CTSW	0	0.675001	0.858	0.397	0
T	GD-T	XCL2	0	0.671744	0.566	0.173	0
T	GD-T	GNLY	0	0.628845	0.552	0.281	0
T	GD-T	KLRC2	0	0.606455	0.421	0.075	0
T	GD-T	LINC02446	0	0.595429	0.457	0.117	0
T	GD-T	NUCB2	0	0.588018	0.641	0.25	0
T	GD-T	CD7	0	0.572542	0.915	0.558	0
T	GD-T	KLRD1	0	0.551059	0.647	0.242	0
T	GD-T	AREG	0	0.507768	0.536	0.263	0
T	GD-T	NCR3	0	0.486139	0.39	0.077	0
T	GD-T	IFITM3	0	0.478221	0.447	0.157	0
T	GD-T	MATK	0	0.477553	0.527	0.184	0
T	GD-T	FOS	0	0.459404	0.908	0.658	0
T	GD-T	IKZF2	0	0.440508	0.426	0.122	0
T	GD-T	TRG-AS1	0	0.424924	0.447	0.171	0
T	GD-T	PRMT9	0	0.405417	0.517	0.252	0
T	NK-CD16high	GNLY	0	1.46603	0.98	0.283	0
T	NK-CD16high	FGFBP2	0	1.45387	0.789	0.025	0
T	NK-CD16high	TYROBP	0	1.38204	0.927	0.129	0
T	NK-CD16high	FCGR3A	0	1.34563	0.794	0.034	0
T	NK-CD16high	KLRF1	0	1.27086	0.779	0.031	0
T	NK-CD16high	SPON2	0	1.25042	0.709	0.04	0
T	NK-CD16high	FCER1G	0	1.24737	0.792	0.093	0
T	NK-CD16high	PRF1	0	1.16659	0.896	0.249	0
T	NK-CD16high	GZMB	0	1.10662	0.929	0.271	0
T	NK-CD16high	KLRD1	0	1.09955	0.91	0.25	0
T	NK-CD16high	PLAC8	0	1.06553	0.781	0.166	0
T	NK-CD16high	NKG7	0	1.05651	0.996	0.508	0
T	NK-CD16high	PLEK	0	1.01917	0.716	0.114	0
T	NK-CD16high	CCL3	0	0.988915	0.659	0.227	0
T	NK-CD16high	CCL4	0	0.971738	0.943	0.475	0
T	NK-CD16high	CLIC3	0	0.967535	0.698	0.159	0
T	NK-CD16high	KLRB1	0	0.930207	0.827	0.269	0
T	NK-CD16high	HOPX	0	0.891706	0.819	0.286	0
T	NK-CD16high	EFHD2	0	0.869683	0.845	0.358	0
T	NK-CD16high	TRDC	0	0.830939	0.643	0.121	0
T	NK-CD16low	GNLY	0	1.49916	0.897	0.248	0
T	NK-CD16low	TYROBP	0	1.48495	0.912	0.083	0
T	NK-CD16low	FCER1G	0	1.34055	0.803	0.051	0
T	NK-CD16low	XCL2	0	1.29168	0.749	0.148	0
T	NK-CD16low	XCL1	0	1.27293	0.72	0.13	0
T	NK-CD16low	TRDC	0	1.26472	0.809	0.078	0
T	NK-CD16low	KLRC1	0	1.18594	0.714	0.084	0
T	NK-CD16low	KLRD1	0	1.00437	0.807	0.219	0
T	NK-CD16low	HOPX	0	0.842134	0.755	0.26	0
T	NK-CD16low	AREG	0	0.831239	0.589	0.251	0
T	NK-CD16low	CTSW	0	0.825745	0.862	0.384	0
T	NK-CD16low	KRT81	0	0.758992	0.417	0.04	0
T	NK-CD16low	TNFRSF18	0	0.75329	0.682	0.239	0
T	NK-CD16low	MATK	0	0.698536	0.61	0.168	0
T	NK-CD16low	NKG7	0	0.653202	0.877	0.488	0
T	NK-CD16low	CD7	0	0.649869	0.874	0.551	0
T	NK-CD16low	IL2RB	0	0.64889	0.761	0.38	0
T	NK-CD16low	TXK	0	0.646409	0.467	0.072	0
T	NK-CD16low	KRT86	0	0.636506	0.39	0.052	0
T	NK-CD16low	GZMB	0	0.627935	0.616	0.256	0
T	CD8-TEFF	FGFBP2	0	1.23637	0.703	0.02	0
T	CD8-TEFF	GNLY	0	1.17184	0.886	0.279	0
T	CD8-TEFF	GZMH	0	1.13823	0.879	0.211	0
T	CD8-TEFF	NKG7	0	0.894394	0.982	0.503	0
T	CD8-TEFF	CCL4	0	0.741213	0.881	0.472	0
T	CD8-TEFF	PLEK	0	0.735932	0.562	0.112	0
T	CD8-TEFF	PRF1	0	0.625542	0.641	0.249	0
T	CD8-TEFF	ZEB2	0	0.613797	0.611	0.228	0
T	CD8-TEFF	GZMB	0	0.603997	0.704	0.27	0
T	CD8-TEFF	KLRD1	0	0.597086	0.621	0.25	0
T	CD8-TEFF	FCGR3A	0	0.586633	0.348	0.037	0
T	CD8-TEFF	KLRG1	0	0.580964	0.494	0.14	0
T	CD8-TEFF	MYBL1	0	0.571042	0.442	0.105	0
T	CD8-TEFF	EFHD2	0	0.570478	0.702	0.357	0
T	CD8-TEFF	CST7	0	0.566576	0.886	0.533	0
T	CD8-TEFF	PLAC8	0	0.554132	0.506	0.167	0
T	CD8-TEFF	CX3CR1	0	0.549838	0.328	0.013	0
T	CD8-TEFF	KLF2	0	0.5224	0.733	0.376	0
T	CD8-TEFF	TRGC2	0	0.520533	0.528	0.214	0
T	CD8-TEFF	C12orf75	0	0.515696	0.606	0.284	0
T	T-prolif	STMN1	0	1.36492	0.91	0.173	0
T	T-prolif	MKI67	0	1.17727	0.696	0.021	0
T	T-prolif	TYMS	0	1.12489	0.733	0.015	0
T	T-prolif	HMGB2	0	1.11899	0.93	0.39	0
T	T-prolif	TUBB	0	1.0685	0.915	0.355	0
T	T-prolif	TOP2A	0	1.06238	0.6	0.019	0
T	T-prolif	PCLAF	0	1.06147	0.696	0.013	0
T	T-prolif	CENPF	0	0.984037	0.634	0.072	0
T	T-prolif	ASPM	0	0.97929	0.551	0.011	0
T	T-prolif	NUSAP1	0	0.973794	0.646	0.05	0
T	T-prolif	CXCL13	0	0.944421	0.584	0.149	0
T	T-prolif	SMC4	0	0.911647	0.802	0.205	0
T	T-prolif	PCNA	0	0.902465	0.743	0.141	0
T	T-prolif	SMC2	0	0.878282	0.725	0.076	0
T	T-prolif	UBE2C	0	0.877381	0.504	0.009	0
T	T-prolif	DUT	0	0.874357	0.82	0.271	0
T	T-prolif	HMGN2	0	0.872868	0.956	0.548	0
T	T-prolif	TUBA1B	0	0.868049	0.959	0.604	0
T	T-prolif	CKS1B	0	0.83726	0.666	0.09	0
T	T-prolif	CLSPN	0	0.805362	0.612	0.023	0
