# Supplementary material for: Ecotypes of triple-negative breast cancer in response to chemotherapy
Source: Nature. 2026 May 13;654(8120):1088–97. doi: 10.1038/s41586-026-10469-9 (PMC13293894; doi:10.1038/s41586-026-10469-9)
Supplement: Supplementary file 1 — Supplementary Tables 1–9. [file 41586_2026_10469_MOESM1_ESM.zip › 2024-08-17057C-s1/supp_table_9.ML_gene_pCR_status_multivariate_logistic_regression_model.print.xlsx]

## Sheet: Supplementary Table 9
Supplementary Table 9: The 13-gene classifier model.
Genes are ordered by the estimate in the model. In the cell source, the 'CS' prefix denotes the cell state marker genes. The 'MM' prefix denotes 'metaprogram' marker genes. The pCR or RD prefix denotes the DEGs of NAC response.
Variate	Estimate	Cell source
(Intercept)	15.3937	NA
SWAP70	0.801693	CS.BMEM-switched,CS.GC-B
FCGBP	0.549228	RD_mac-M2-CXCL
KLK6	0.475819	ARC2
HPGDS	0.392658	CS.mast
MGP	0.150307	CS.fibro-major,CS.fibro-matrix,CS.fibro-prematrix,CS.M04__Stress,CS.M05__Interferon,CS.M06__HLA,CS.M08__Hypoxia,CS.M09__Basal,CS.M10__EpithelialDiff,CS.M11__LumSec,CS.M13__StressER,CS.Unresolved,MM_M10__EpithelialDiff,RD_BN,RD_CD4-TIFN,RD_CD4-TN,RD_CD4-TREG,RD_CD8-TEFF,RD_CD8-TEM,RD_CD8-TEXH,RD_CD8-TIFN,RD_endo-capillary,RD_M01__G2.M,RD_M04__Stress,RD_M05__Interferon,RD_M06__HLA,RD_M07__S.G1,RD_M…
CXCL13	0.13647	CS.CD4-TFH,CS.CD8-TEXH,CS.T-prolif,pCR_T-prolif
PDGFA	0.01783	CS.VSMC-synth
NUCB2	-0.0522513	MM_M13__StressER
SMC4	-0.163168	CS.T-prolif,MM_M01__G2.M
ISLR	-0.199059	RD_CAFs,RD_fibro-major,RD_fibro-matrix
IDO1	-0.402615	ARC3,CS.cDC1,CS.mDC,pCR_cDC2,pCR_mac-IFN
WARS	-0.535006	MM_M06__HLA,pCR_cDC2
SPCS2	-2.45835	CS.plasma-lgA,MM_M13__StressER
